# Supplementary material for: Crystal structures of a series of bis­(acetyl­aceto­nato)oxovanadium(IV) complexes containing N-donor pyridyl ligands
Source: Acta Crystallogr E Crystallogr Commun. 2020 May 15;76(Pt 6):826–30. doi: 10.1107/S2056989020006246 (PMC7273989; doi:10.1107/S2056989020006246)
Supplement: Supplementary file 1 [file e-76-00826-sup1.cif]

##############################################################################
#                                                                            #
# This CIF contains the data in a paper accepted for publication in          #
# Acta Crystallographica Section E. It conforms to the requirements of       #
# Notes for Authors for Acta Crystallographica Section E, and has been       #
# peer reviewed under the auspices of the IUCr Commission on Journals.       #
#                                                                            #
# Full details of the Crystallographic Information File format               #
# are given in the paper "The Crystallographic Information File (CIF):       #
# a New Standard Archive File for Crystallography" by S. R. Hall, F. H.      #
# Allen and I. D. Brown [Acta Cryst. (1991), A47, 655-685].                  #
#                                                                            #
# The current version of the core CIF dictionary is obtainable from          #
# ftp://ftp.iucr.org/pub/cif_core.dic.                                       #
#                                                                            #
# Software is freely available for graphical display of the structure(s)     #
# in this CIF. For information consult the CIF software page                 #
# http://www.iucr.org/resources/cif/software.                                #
#                                                                            #
# This file may be used for bona fide research purposes within the           #
# scientific community so long as proper attribution is given to the journal # 
# article from which it was obtained.                                        #
#                                                                            #
##############################################################################
data_compound1
_audit_creation_method     'SHELXL-2018/3'
_chemical_name_systematic
;\
Bis(acetylacetonato-\k^2^<i>O</i>,<i>O</i>')oxido(pyridine-\k<i>N</i>)\
vanadium(IV)
;
_chemical_name_common     ?
_chemical_formula_moiety     'C15 H19 N O5 V'
_chemical_formula_sum     'C15 H19 N O5 V'
_chemical_formula_iupac     '[V (C5 H7 O2)2 O (C5 H5 N)]'
_chemical_formula_weight     344.25
_chemical_melting_point     ?
_space_group_crystal_system     monoclinic
_space_group_name_H-M_alt     'C 2/c'
_space_group_name_Hall     '-C 2yc'
loop_
    _space_group_symop_operation_xyz
    'x, y, z'
    '-x, y, -z+1/2'
    'x+1/2, y+1/2, z'
    '-x+1/2, y+1/2, -z+1/2'
    '-x, -y, -z'
    'x, -y, z-1/2'
    '-x+1/2, -y+1/2, -z'
    'x+1/2, -y+1/2, z-1/2'
_cell_length_a     7.8820(5)
_cell_length_b     15.2092(11)
_cell_length_c     13.9871(9)
_cell_angle_alpha     90
_cell_angle_beta     103.367(2)
_cell_angle_gamma     90
_cell_volume     1631.33(19)
_cell_formula_units_Z     4
_cell_measurement_reflns_used     8119
_cell_measurement_theta_min     2.68
_cell_measurement_theta_max     28.29
_cell_measurement_temperature     120(2)
_exptl_crystal_description     'tablet'
_exptl_crystal_colour     'blue'
_exptl_crystal_size_max     0.228
_exptl_crystal_size_mid     0.135
_exptl_crystal_size_min     0.105
_exptl_crystal_density_diffrn     1.402
_exptl_crystal_density_meas     ?
_exptl_crystal_density_method     ?
_exptl_crystal_F_000     716
_exptl_absorpt_coefficient_mu     0.629
_exptl_absorpt_correction_type     numerical
_exptl_absorpt_process_details
;
(SADABS; Krause <i>et al.</i>, 2015)
;
_exptl_absorpt_correction_T_min     0.9120
_exptl_absorpt_correction_T_max     0.9660
_diffrn_ambient_temperature     120(2)
_diffrn_source     'fine-focus sealed tube'
_diffrn_radiation_type     MoK\a
_diffrn_radiation_wavelength     0.71073
_diffrn_measurement_device_type     'Bruker APEXII'
_diffrn_measurement_method     'combination of \w and \f-scans '
_diffrn_detector_area_resol_mean     8.33
_diffrn_reflns_number     17837
_diffrn_reflns_av_R_equivalents     0.0248
_diffrn_reflns_av_unetI/netI     0.0133
_diffrn_reflns_theta_min     2.678
_diffrn_reflns_theta_max     28.296
_diffrn_reflns_theta_full     25.242
_diffrn_measured_fraction_theta_max     1.000
_diffrn_measured_fraction_theta_full     1.000
_diffrn_reflns_limit_h_min     -10
_diffrn_reflns_limit_h_max     10
_diffrn_reflns_limit_k_min     -20
_diffrn_reflns_limit_k_max     20
_diffrn_reflns_limit_l_min     -18
_diffrn_reflns_limit_l_max     18
_refine_special_details     ?
_reflns_number_total     2037
_reflns_number_gt     1882
_reflns_threshold_expression     'I > 2\s(I)'
_refine_ls_structure_factor_coef     Fsqd
_refine_ls_matrix_type     full
_refine_ls_R_factor_all     0.0303
_refine_ls_R_factor_gt     0.0267
_refine_ls_wR_factor_gt     0.0708
_refine_ls_wR_factor_ref     0.0725
_refine_ls_goodness_of_fit_ref     1.062
_refine_ls_restrained_S_all     1.062
_refine_ls_number_reflns     2037
_refine_ls_number_parameters     104
_refine_ls_number_restraints     0
_refine_ls_hydrogen_treatment     constr
_refine_ls_weighting_scheme     calc
_refine_ls_weighting_details
              'w=1/[\s^2^(Fo^2^)+(0.0362P)^2^+1.4639P] where P=(Fo^2^+2Fc^2^)/3'
_atom_sites_solution_hydrogens     geom
_atom_sites_solution_primary     dual
_atom_sites_solution_secondary     difmap
_refine_ls_shift/su_max     0.000
_refine_ls_shift/su_mean     0.000
_refine_diff_density_max     0.314
_refine_diff_density_min     -0.263
_refine_ls_extinction_method     none
_refine_ls_extinction_coef     .
loop_
    _atom_type_symbol
    _atom_type_description
    _atom_type_scat_dispersion_real
    _atom_type_scat_dispersion_imag
    _atom_type_scat_source
    'C' 'C' 0.0033 0.0016
                         'International Tables Vol C Tables 4.2.6.8 and 6.1.1.4'
    'H' 'H' 0.0000 0.0000
                         'International Tables Vol C Tables 4.2.6.8 and 6.1.1.4'
    'N' 'N' 0.0061 0.0033
                         'International Tables Vol C Tables 4.2.6.8 and 6.1.1.4'
    'O' 'O' 0.0106 0.0060
                         'International Tables Vol C Tables 4.2.6.8 and 6.1.1.4'
    'V' 'V' 0.3005 0.5294
                         'International Tables Vol C Tables 4.2.6.8 and 6.1.1.4'
_computing_data_collection
;
APEX3 (Bruker, 2015)
;
_computing_cell_refinement
;
SAINT (Bruker, 2015)
;
_computing_data_reduction
;
SAINT (Bruker, 2015)
;
_computing_structure_solution
;
<i>SHELXT2018/2</i> (Sheldrick, 2015a)
;
_computing_structure_refinement
;
<i>SHELXL2018/3</i> (Sheldrick, 2015b)
;
_computing_molecular_graphics
;
XP (Bruker, 2015) and Mercury (Macrae <i>et al.</i>, 2020)
;
_computing_publication_material
;
publCIF (Westrip, 2010)
;
loop_
    _atom_site_type_symbol
    _atom_site_label
    _atom_site_fract_x
    _atom_site_fract_y
    _atom_site_fract_z
    _atom_site_U_iso_or_equiv
    _atom_site_adp_type
    _atom_site_calc_flag
    _atom_site_occupancy
    _atom_site_disorder_assembly
    _atom_site_disorder_group
    V V1 0.500000 0.41643(2) 0.750000 0.01694(10) Uani d 1 . .
    O O1 0.500000 0.52179(9) 0.750000 0.0239(3) Uani d 1 . .
    O O2 0.54371(12) 0.39403(6) 0.61740(7) 0.0211(2) Uani d 1 . .
    O O3 0.24437(11) 0.39799(6) 0.69551(7) 0.0212(2) Uani d 1 . .
    N N1 0.500000 0.25955(10) 0.750000 0.0193(3) Uani d 1 . .
    C C1 0.43127(17) 0.37920(9) 0.53797(9) 0.0209(3) Uani d 1 . .
    C C2 0.25102(18) 0.37547(10) 0.52875(10) 0.0264(3) Uani d 1 . .
    H H2 0.179805 0.365061 0.465064 0.032 Uiso calc 1 . .
    C C3 0.16766(17) 0.38580(8) 0.60560(10) 0.0211(3) Uani d 1 . .
    C C4 -0.02841(18) 0.38382(11) 0.58352(12) 0.0312(3) Uani d 1 . .
    H H4A -0.066433 0.356674 0.638591 0.047 Uiso calc 1 . .
    H H4B -0.072855 0.349511 0.523659 0.047 Uiso calc 1 . .
    H H4C -0.073646 0.443987 0.573924 0.047 Uiso calc 1 . .
    C C5 0.5033(2) 0.36549(12) 0.44857(11) 0.0322(3) Uani d 1 . .
    H H5A 0.542558 0.421933 0.427631 0.048 Uiso calc 1 . .
    H H5B 0.412268 0.340944 0.395398 0.048 Uiso calc 1 . .
    H H5C 0.601990 0.324655 0.464361 0.048 Uiso calc 1 . .
    C C6 0.37706(16) 0.21376(9) 0.78046(9) 0.0224(3) Uani d 1 . .
    H H6 0.289206 0.245242 0.802491 0.027 Uiso calc 1 . .
    C C7 0.37197(19) 0.12280(10) 0.78135(10) 0.0274(3) Uani d 1 . .
    H H7 0.282169 0.092712 0.803098 0.033 Uiso calc 1 . .
    C C8 0.500000 0.07661(13) 0.750000 0.0293(4) Uani d 1 . .
    H H8 0.500002 0.014145 0.750000 0.035 Uiso calc 1 . .
loop_
    _atom_site_aniso_label
    _atom_site_aniso_U_11
    _atom_site_aniso_U_22
    _atom_site_aniso_U_33
    _atom_site_aniso_U_12
    _atom_site_aniso_U_13
    _atom_site_aniso_U_23
    V1 0.01327(15) 0.02129(16) 0.01593(15) 0.000 0.00271(10) 0.000
    O1 0.0223(6) 0.0235(7) 0.0260(7) 0.000 0.0059(5) 0.000
    O2 0.0176(4) 0.0282(5) 0.0176(4) -0.0010(3) 0.0040(3) 0.0010(3)
    O3 0.0142(4) 0.0279(5) 0.0207(4) 0.0012(3) 0.0021(3) -0.0002(4)
    N1 0.0155(7) 0.0221(7) 0.0198(7) 0.000 0.0033(5) 0.000
    C1 0.0230(6) 0.0206(6) 0.0185(6) 0.0018(5) 0.0037(5) 0.0021(5)
    C2 0.0206(6) 0.0354(8) 0.0203(6) 0.0013(5) -0.0014(5) -0.0029(5)
    C3 0.0170(6) 0.0195(6) 0.0249(6) 0.0011(4) 0.0004(5) 0.0001(5)
    C4 0.0163(6) 0.0408(8) 0.0333(8) 0.0005(6) -0.0004(6) -0.0075(6)
    C5 0.0312(8) 0.0463(9) 0.0195(6) 0.0008(7) 0.0069(6) -0.0013(6)
    C6 0.0170(6) 0.0276(7) 0.0227(6) -0.0019(5) 0.0047(5) -0.0003(5)
    C7 0.0286(7) 0.0284(7) 0.0244(7) -0.0090(5) 0.0043(5) 0.0005(5)
    C8 0.0403(12) 0.0217(9) 0.0228(9) 0.000 0.0013(8) 0.000
_geom_special_details
;
 All esds (except the esd in the dihedral angle between two l.s. planes)
 are estimated using the full covariance matrix.  The cell esds are taken
 into account individually in the estimation of esds in distances, angles
 and torsion angles; correlations between esds in cell parameters are only
 used when they are defined by crystal symmetry.  An approximate (isotropic)
 treatment of cell esds is used for estimating esds involving l.s. planes.
;
loop_
    _geom_bond_atom_site_label_1
    _geom_bond_atom_site_label_2
    _geom_bond_site_symmetry_2
    _geom_bond_distance
    _geom_bond_publ_flag
    V1 O1 . 1.6024(14) ?
    V1 O2 . 1.9925(9) ?
    V1 O2 2_656 1.9925(9) ?
    V1 O3 2_656 2.0023(9) ?
    V1 O3 . 2.0023(9) ?
    V1 N1 . 2.3861(16) ?
    O2 C1 . 1.2710(16) ?
    O3 C3 . 1.2766(16) ?
    N1 C6 . 1.3402(15) ?
    N1 C6 2_656 1.3402(15) ?
    C1 C2 . 1.3977(19) ?
    C1 C5 . 1.5025(19) ?
    C2 C3 . 1.392(2) ?
    C2 H2 . 0.9500 ?
    C3 C4 . 1.5047(18) ?
    C4 H4A . 0.9800 ?
    C4 H4B . 0.9800 ?
    C4 H4C . 0.9800 ?
    C5 H5A . 0.9800 ?
    C5 H5B . 0.9800 ?
    C5 H5C . 0.9800 ?
    C6 C7 . 1.384(2) ?
    C6 H6 . 0.9500 ?
    C7 C8 . 1.3816(18) ?
    C7 H7 . 0.9500 ?
    C8 H8 . 0.9500 ?
loop_
    _geom_angle_atom_site_label_1
    _geom_angle_atom_site_label_2
    _geom_angle_atom_site_label_3
    _geom_angle_site_symmetry_1
    _geom_angle_site_symmetry_3
    _geom_angle
    _geom_angle_publ_flag
    O1 V1 O2 . . 99.84(3) ?
    O1 V1 O2 . 2_656 99.85(3) ?
    O2 V1 O2 . 2_656 160.31(6) ?
    O1 V1 O3 . 2_656 98.05(3) ?
    O2 V1 O3 . 2_656 87.43(4) ?
    O2 V1 O3 2_656 2_656 89.83(4) ?
    O1 V1 O3 . . 98.05(3) ?
    O2 V1 O3 . . 89.83(4) ?
    O2 V1 O3 2_656 . 87.42(4) ?
    O3 V1 O3 2_656 . 163.90(6) ?
    O1 V1 N1 . . 180.0 ?
    O2 V1 N1 . . 80.16(3) ?
    O2 V1 N1 2_656 . 80.15(3) ?
    O3 V1 N1 2_656 . 81.95(3) ?
    O3 V1 N1 . . 81.95(3) ?
    C1 O2 V1 . . 127.47(9) ?
    C3 O3 V1 . . 126.95(9) ?
    C6 N1 C6 . 2_656 117.39(16) ?
    C6 N1 V1 . . 121.31(8) ?
    C6 N1 V1 2_656 . 121.30(8) ?
    O2 C1 C2 . . 125.19(12) ?
    O2 C1 C5 . . 115.52(12) ?
    C2 C1 C5 . . 119.28(12) ?
    C3 C2 C1 . . 125.12(13) ?
    C3 C2 H2 . . 117.4 ?
    C1 C2 H2 . . 117.4 ?
    O3 C3 C2 . . 125.19(12) ?
    O3 C3 C4 . . 115.80(12) ?
    C2 C3 C4 . . 119.01(12) ?
    C3 C4 H4A . . 109.5 ?
    C3 C4 H4B . . 109.5 ?
    H4A C4 H4B . . 109.5 ?
    C3 C4 H4C . . 109.5 ?
    H4A C4 H4C . . 109.5 ?
    H4B C4 H4C . . 109.5 ?
    C1 C5 H5A . . 109.5 ?
    C1 C5 H5B . . 109.5 ?
    H5A C5 H5B . . 109.5 ?
    C1 C5 H5C . . 109.5 ?
    H5A C5 H5C . . 109.5 ?
    H5B C5 H5C . . 109.5 ?
    N1 C6 C7 . . 123.15(13) ?
    N1 C6 H6 . . 118.4 ?
    C7 C6 H6 . . 118.4 ?
    C8 C7 C6 . . 118.72(14) ?
    C8 C7 H7 . . 120.6 ?
    C6 C7 H7 . . 120.6 ?
    C7 C8 C7 . 2_656 118.87(19) ?
    C7 C8 H8 . . 120.6 ?
    C7 C8 H8 2_656 . 120.6 ?
loop_
    _geom_torsion_atom_site_label_1
    _geom_torsion_atom_site_label_2
    _geom_torsion_atom_site_label_3
    _geom_torsion_atom_site_label_4
    _geom_torsion_site_symmetry_1
    _geom_torsion_site_symmetry_2
    _geom_torsion_site_symmetry_3
    _geom_torsion_site_symmetry_4
    _geom_torsion
    _geom_torsion_publ_flag
    V1 O2 C1 C2 . . . . -0.2(2) ?
    V1 O2 C1 C5 . . . . 179.40(9) ?
    O2 C1 C2 C3 . . . . -1.3(2) ?
    C5 C1 C2 C3 . . . . 179.11(14) ?
    V1 O3 C3 C2 . . . . 5.89(19) ?
    V1 O3 C3 C4 . . . . -173.40(9) ?
    C1 C2 C3 O3 . . . . -1.8(2) ?
    C1 C2 C3 C4 . . . . 177.47(13) ?
    C6 N1 C6 C7 2_656 . . . -0.21(9) ?
    V1 N1 C6 C7 . . . . 179.79(9) ?
    N1 C6 C7 C8 . . . . 0.41(18) ?
    C6 C7 C8 C7 . . . 2_656 -0.19(9) ?
loop_
    _geom_hbond_atom_site_label_D
    _geom_hbond_atom_site_label_H
    _geom_hbond_atom_site_label_A
    _geom_hbond_site_symmetry_A
    _geom_hbond_distance_DH
    _geom_hbond_distance_HA
    _geom_hbond_distance_DA
    _geom_hbond_angle_DHA
    C5 H5A O1 5_666 0.98 2.58 3.2589(18) 127
    C7 H7 O1 3_445 0.95 2.43 3.2487(17) 144
_shelx_space_group_comment
;
The symmetry employed for this shelxl refinement is uniquely defined
by the following loop, which should always be used as a source of
symmetry information in preference to the above space-group names.
They are only intended as comments.
;
_shelx_estimated_absorpt_T_min     0.870
_shelx_estimated_absorpt_T_max     0.937
_shelx_hkl_file
;
   1  -1   0  119.61    1.86
   1  -1   0  118.46    1.91
   1  -1   0  118.93    1.87
  -1   1   0  120.85    1.88
  -1   1   0  118.94    1.85
  -1   1   0  120.10    1.88
  -1   1   0  124.46    1.88
   2  -2   0   27.43    0.47
   2  -2   0   26.56    0.50
   2  -2   0   27.46    0.51
  -2   2   0   27.06    0.50
  -2   2   0   27.38    0.48
  -2   2   0   28.00    0.47
  -2   2   0   27.36    0.52
   3  -3   0   29.34    0.59
   3  -3   0   28.88    0.57
   3  -3   0   28.21    0.52
  -3   3   0   29.35    0.57
  -3   3   0   29.68    0.59
  -3   3   0   29.12    0.54
  -3   3   0   29.80    0.53
   4  -4   0   52.30    0.94
   4  -4   0   49.19    0.88
   4  -4   0   52.23    0.96
  -4   4   0   51.86    0.94
  -4   4   0   51.73    0.97
  -4   4   0   50.65    0.90
  -4   4   0   53.17    0.89
   5  -5   0    0.27    0.16
   5  -5   0    0.48    0.15
  -5   5   0    0.39    0.11
  -5   5   0    0.31    0.14
  -5   5   0    0.36    0.10
  -5   5   0    0.24    0.15
   6  -6   0    8.10    0.34
   6  -6   0    7.71    0.39
   6  -6   0    8.70    0.37
  -6   6   0    8.27    0.31
  -6   6   0    8.43    0.36
  -6   6   0    8.47    0.29
  -6   6   0    8.04    0.39
   7  -7   0    3.98    0.31
   7  -7   0    4.99    0.37
  -7   7   0    4.64    0.33
  -7   7   0    4.97    0.38
   8  -8   0    0.23    0.24
  -8   8   0    0.20    0.22
   9  -9   0    0.76    0.28
  -9   9   0    0.79    0.27
  -8  10   0    1.59    0.30
   8 -10   0    1.76    0.32
  -7   9   0    2.82    0.30
  -7   9   0    2.31    0.26
   7  -9   0    2.39    0.31
  -6   8   0    1.46    0.19
  -6   8   0    1.62    0.22
  -6   8   0    1.60    0.24
   6  -8   0    1.59    0.20
   6  -8   0    1.30    0.25
  -5   7   0   10.32    0.34
  -5   7   0   10.14    0.32
  -5   7   0   10.91    0.40
  -5   7   0   10.35    0.38
   5  -7   0   10.35    0.32
   5  -7   0   10.18    0.42
   5  -7   0   10.35    0.35
  -4   6   0   64.90    1.12
  -4   6   0   66.23    1.15
  -4   6   0   66.13    1.17
  -4   6   0   65.96    1.20
   4  -6   0   64.82    1.14
   4  -6   0   64.70    1.13
   4  -6   0   65.60    1.22
  -3   5   0   55.84    0.94
  -3   5   0   54.84    0.99
  -3   5   0   55.08    0.96
  -3   5   0   56.17    0.97
   3  -5   0   54.72    1.01
   3  -5   0   55.19    0.94
   3  -5   0   55.63    0.94
   3  -5   0   52.71    0.94
  -2   4   0    8.69    0.25
  -2   4   0    8.03    0.25
  -2   4   0    8.02    0.23
  -2   4   0    8.40    0.23
   2  -4   0    8.50    0.28
   2  -4   0    8.59    0.23
   2  -4   0    7.98    0.22
   2  -4   0    8.48    0.21
  -1   3   0    0.77    0.09
  -1   3   0    1.05    0.10
  -1   3   0    0.91    0.10
   1  -3   0    0.91    0.12
   1  -3   0    1.09    0.10
   1  -3   0    0.94    0.09
   1  -3   0    0.86    0.06
   0   2   0   37.72    0.62
   0   2   0   38.65    0.62
   0   2   0   37.41    0.62
   0  -2   0   38.03    0.62
   0  -2   0   38.35    0.61
   0  -2   0   39.34    0.62
   1   1   0  116.94    1.81
   1   1   0  118.35    1.82
   1   1   0  121.49    1.86
   1   1   0  114.29    1.82
  -1  -1   0  123.82    1.86
  -1  -1   0  113.91    1.85
  -1  -1   0  120.55    1.89
   2   0   0  367.66    5.63
   2   0   0  367.86    5.88
   2   0   0  360.92    5.77
   2   0   0  357.47    5.64
  -2   0   0  368.88    5.76
  -2   0   0  372.91    5.63
  -2   0   0  354.06    5.66
  -2   0   0  361.81    5.69
   3  -1   0  220.67    3.36
   3  -1   0  222.02    3.43
   3  -1   0  220.97    3.40
  -3   1   0  222.58    3.36
  -3   1   0  215.34    3.43
  -3   1   0  219.97    3.38
  -3   1   0  217.17    3.41
   4  -2   0   47.39    0.86
   4  -2   0   45.38    0.80
   4  -2   0   47.31    0.89
  -4   2   0   47.07    0.90
  -4   2   0   48.61    0.87
  -4   2   0   47.58    0.83
  -4   2   0   48.59    0.80
   5  -3   0    0.13    0.13
   5  -3   0    0.00    0.13
   5  -3   0    0.15    0.08
  -5   3   0    0.01    0.09
  -5   3   0    0.09    0.08
  -5   3   0   -0.04    0.12
  -5   3   0   -0.02    0.14
   6  -4   0    0.34    0.17
   6  -4   0    0.05    0.16
  -6   4   0    0.18    0.15
  -6   4   0    0.24    0.12
  -6   4   0    0.26    0.10
  -6   4   0    0.30    0.17
   7  -5   0    1.23    0.22
   7  -5   0    0.96    0.22
  -7   5   0    1.11    0.21
  -7   5   0    0.87    0.22
   8  -6   0    9.60    0.46
   8  -6   0    9.83    0.48
  -8   6   0   10.81    0.46
  -8   6   0   10.16    0.49
   9  -7   0    0.50    0.26
   9  -7   0    0.54    0.24
  -9   7   0    0.87    0.26
  -8  12   0    2.38    0.34
   8 -12   0    2.84    0.37
  -7  11   0    5.21    0.42
   7 -11   0    5.04    0.43
  -6  10   0   -0.11    0.19
  -6  10   0    0.27    0.18
  -6  10   0    0.04    0.15
   6 -10   0    0.01    0.23
  -5   9   0    0.79    0.18
  -5   9   0    0.44    0.18
  -5   9   0    0.51    0.15
   5  -9   0    0.50    0.14
   5  -9   0    0.39    0.20
   5  -9   0    0.36    0.13
  -4   8   0    3.20    0.23
  -4   8   0    3.28    0.26
  -4   8   0    3.27    0.25
  -4   8   0    3.10    0.21
   4  -8   0    2.89    0.19
   4  -8   0    3.60    0.22
   4  -8   0    2.92    0.26
  -3   7   0    4.74    0.26
  -3   7   0    5.08    0.22
  -3   7   0    4.94    0.23
  -3   7   0    4.65    0.23
   3  -7   0    4.45    0.18
   3  -7   0    4.77    0.22
   3  -7   0    4.88    0.29
  -2   6   0   30.61    0.58
  -2   6   0   30.31    0.59
  -2   6   0   30.30    0.61
  -2   6   0   30.22    0.59
   2  -6   0   30.43    0.59
   2  -6   0   30.05    0.52
   2  -6   0   30.73    0.63
  -1   5   0   46.12    0.81
  -1   5   0   46.17    0.81
  -1   5   0   46.42    0.80
  -1   5   0   46.26    0.80
   1  -5   0   45.75    0.80
   1  -5   0   46.85    0.80
   1  -5   0   46.19    0.82
   0   4   0 1000.00   15.22
   0   4   0  974.30   15.19
   0   4   0  952.26   15.06
   0   4   0  964.52   15.11
   0  -4   0  972.25   15.17
   0  -4   0  982.19   15.07
   0  -4   0  987.70   15.17
   1   3   0    1.06    0.10
   1   3   0    1.03    0.11
   1   3   0    1.03    0.09
   1   3   0    1.03    0.11
  -1  -3   0    0.83    0.10
  -1  -3   0    1.07    0.10
  -1  -3   0    0.97    0.11
  -1  -3   0    0.87    0.06
   2   2   0   28.35    0.52
   2   2   0   26.50    0.43
   2   2   0   27.24    0.52
   2   2   0   27.28    0.48
  -2  -2   0   27.08    0.49
  -2  -2   0   27.89    0.52
  -2  -2   0   27.73    0.48
   3   1   0  222.35    3.44
   3   1   0  220.30    3.42
   3   1   0  215.48    3.36
   3   1   0  214.51    3.35
  -3  -1   0  221.84    3.38
  -3  -1   0  222.06    3.42
  -3  -1   0  217.19    3.43
  -3  -1   0  222.65    3.36
   4   0   0  249.06    3.86
   4   0   0  248.83    3.89
   4   0   0  242.15    3.81
   4   0   0  236.89    3.77
  -4   0   0  242.36    3.81
  -4   0   0  251.41    3.86
  -4   0   0  252.01    3.78
  -4   0   0  250.23    3.88
   5  -1   0   22.99    0.46
   5  -1   0   24.30    0.52
   5  -1   0   23.40    0.58
  -5   1   0   24.28    0.46
  -5   1   0   23.52    0.54
  -5   1   0   23.92    0.50
  -5   1   0   24.55    0.59
   6  -2   0    4.46    0.30
   6  -2   0    3.49    0.26
  -6   2   0    4.28    0.28
  -6   2   0    4.20    0.18
  -6   2   0    4.31    0.23
  -6   2   0    4.56    0.32
   7  -3   0    2.67    0.28
   7  -3   0    3.08    0.25
  -7   3   0    3.26    0.27
  -7   3   0    2.71    0.28
   8  -4   0    1.97    0.26
   8  -4   0    1.57    0.27
  -8   4   0    1.38    0.27
  -8   4   0    1.60    0.24
   9  -5   0    1.39    0.28
  -9   5   0    1.70    0.29
  -7  13   0    9.74    0.54
   7 -13   0    9.57    0.59
  -6  12   0    8.46    0.47
  -6  12   0    8.21    0.46
   6 -12   0    8.26    0.51
  -5  11   0    1.26    0.20
  -5  11   0    1.42    0.24
  -5  11   0    1.75    0.23
   5 -11   0    1.29    0.27
   5 -11   0    1.11    0.18
  -4  10   0    7.58    0.36
  -4  10   0    7.38    0.34
  -4  10   0    7.57    0.34
   4 -10   0    7.17    0.37
   4 -10   0    7.53    0.31
  -3   9   0   31.86    0.68
  -3   9   0   31.48    0.71
  -3   9   0   32.76    0.69
   3  -9   0   30.47    0.55
   3  -9   0   31.51    0.67
   3  -9   0   31.62    0.72
  -2   8   0    0.06    0.11
  -2   8   0    0.02    0.12
  -2   8   0    0.09    0.12
   2  -8   0    0.06    0.04
   2  -8   0   -0.04    0.10
   2  -8   0   -0.22    0.14
  -1   7   0    2.97    0.20
  -1   7   0    2.52    0.19
  -1   7   0    3.47    0.21
   1  -7   0    2.70    0.20
   1  -7   0    3.22    0.22
   1  -7   0    2.68    0.19
   0   6   0  283.77    4.44
   0   6   0  282.47    4.44
   0   6   0  283.73    4.45
   0  -6   0  285.85    4.44
   0  -6   0  294.63    4.42
   0  -6   0  295.53    4.44
   1   5   0   47.47    0.82
   1   5   0   45.79    0.76
   1   5   0   45.22    0.82
  -1  -5   0   45.90    0.81
  -1  -5   0   44.88    0.76
  -1  -5   0   47.56    0.81
   2   4   0    8.51    0.27
   2   4   0    8.51    0.25
   2   4   0    8.26    0.23
  -2  -4   0    8.23    0.25
  -2  -4   0    8.22    0.25
  -2  -4   0    8.69    0.24
   3   3   0   29.09    0.59
   3   3   0   28.33    0.53
   3   3   0   27.80    0.46
   3   3   0   29.31    0.59
  -3  -3   0   29.64    0.59
  -3  -3   0   29.82    0.54
  -3  -3   0   29.27    0.56
   4   2   0   47.89    0.91
   4   2   0   46.87    0.79
   4   2   0   47.75    0.89
   4   2   0   46.58    0.81
  -4  -2   0   49.11    0.91
  -4  -2   0   48.81    0.82
  -4  -2   0   47.60    0.85
   5   1   0   23.64    0.48
   5   1   0   23.92    0.56
   5   1   0   22.58    0.46
  -5  -1   0   23.84    0.50
  -5  -1   0   24.38    0.47
  -5  -1   0   23.29    0.59
  -5  -1   0   24.22    0.55
   6   0   0   22.69    0.51
   6   0   0   23.31    0.62
  -6   0   0   22.95    0.57
  -6   0   0   22.78    0.62
  -6   0   0   22.18    0.50
  -6   0   0   22.63    0.46
   7  -1   0    4.78    0.36
   7  -1   0    4.71    0.28
  -7   1   0    4.75    0.37
  -7   1   0    4.50    0.31
   8  -2   0    0.36    0.24
  -8   2   0    0.82    0.26
  -8   2   0    0.57    0.21
   9  -3   0    0.50    0.25
  -9   3   0    0.47    0.23
  -9   3   0    0.98    0.27
  10  -4   0    3.65    0.41
 -10   4   0    4.51    0.42
  -6  14   0    2.17    0.31
   6 -14   0    2.33    0.37
  -5  13   0    8.24    0.45
  -5  13   0    9.12    0.43
  -5  13   0    8.05    0.41
   5 -13   0    9.08    0.40
   5 -13   0    8.67    0.42
   5 -13   0    9.35    0.52
  -4  12   0   18.82    0.56
  -4  12   0   19.72    0.61
  -4  12   0   19.85    0.57
   4 -12   0   19.90    0.55
   4 -12   0   19.91    0.65
   4 -12   0   19.52    0.57
  -3  11   0    1.83    0.22
  -3  11   0    1.74    0.21
  -3  11   0    1.83    0.21
   3 -11   0    2.05    0.20
   3 -11   0    2.24    0.22
   3 -11   0    1.64    0.26
  -2  10   0    1.36    0.18
  -2  10   0    1.64    0.19
  -2  10   0    1.33    0.18
   2 -10   0    1.15    0.16
   2 -10   0    1.50    0.21
   2 -10   0    1.36    0.19
  -1   9   0    1.35    0.16
  -1   9   0    1.62    0.17
  -1   9   0    1.90    0.18
   1  -9   0    1.64    0.17
   1  -9   0    1.58    0.17
   1  -9   0    2.13    0.20
   0   8   0  176.91    2.83
   0   8   0  177.80    2.84
   0   8   0  175.51    2.82
   0  -8   0  174.22    2.83
   0  -8   0  176.49    2.80
   0  -8   0  178.85    2.82
   1   7   0    2.25    0.13
   1   7   0    2.47    0.20
   1   7   0    3.02    0.19
  -1  -7   0    2.64    0.20
  -1  -7   0    2.53    0.15
  -1  -7   0    2.84    0.20
   2   6   0   30.25    0.58
   2   6   0   30.50    0.63
  -2  -6   0   30.77    0.61
  -2  -6   0   31.58    0.60
  -2  -6   0   30.93    0.62
  -2  -6   0   30.24    0.52
   3   5   0   56.36    1.02
   3   5   0   54.31    0.99
  -3  -5   0   55.56    0.99
  -3  -5   0   57.09    1.02
  -3  -5   0   54.98    0.96
   4   4   0   50.69    0.97
   4   4   0   51.70    0.97
  -4  -4   0   50.69    0.90
  -4  -4   0   52.70    0.98
  -4  -4   0   51.28    0.93
   5   3   0    0.08    0.15
   5   3   0    0.04    0.06
   5   3   0    0.12    0.13
  -5  -3   0    0.05    0.09
  -5  -3   0   -0.15    0.14
  -5  -3   0    0.02    0.12
   6   2   0    4.21    0.28
   6   2   0    3.44    0.28
  -6  -2   0    3.52    0.28
  -6  -2   0    3.88    0.30
  -6  -2   0    4.73    0.24
  -6  -2   0    4.24    0.20
   7   1   0    5.02    0.31
   7   1   0    5.16    0.36
  -7  -1   0    4.53    0.35
  -7  -1   0    5.31    0.34
  -7  -1   0    4.98    0.28
   8   0   0   46.69    1.09
  -8   0   0   44.73    1.01
  -8   0   0   47.67    1.10
   9  -1   0    3.46    0.38
  -9   1   0    2.66    0.31
  -9   1   0    3.02    0.36
  10  -2   0   -0.19    0.26
 -10   2   0    0.75    0.28
  -6  16   0    0.43    0.26
   6 -16   0   -0.02    0.30
  -5  15   0    0.18    0.20
  -5  15   0   -0.40    0.20
   5 -15   0    0.07    0.18
   5 -15   0    0.17    0.29
   5 -15   0   -0.07    0.20
  -4  14   0    0.38    0.22
  -4  14   0    0.71    0.21
  -4  14   0    0.29    0.19
   4 -14   0    0.31    0.20
   4 -14   0    0.15    0.17
   4 -14   0    0.11    0.24
  -3  13   0    0.75    0.21
  -3  13   0    0.33    0.18
  -3  13   0    0.65    0.20
   3 -13   0    0.20    0.17
   3 -13   0    0.49    0.20
   3 -13   0    0.46    0.23
  -2  12   0   11.97    0.45
  -2  12   0   11.32    0.44
  -2  12   0   12.06    0.43
   2 -12   0   11.69    0.47
   2 -12   0   11.74    0.43
   2 -12   0   12.44    0.42
  -1  11   0   13.96    0.44
  -1  11   0   14.04    0.45
  -1  11   0   13.71    0.42
   1 -11   0   14.17    0.45
   1 -11   0   14.28    0.44
   1 -11   0   13.99    0.43
   0  10   0   85.32    1.52
   0  10   0   85.56    1.50
   0 -10   0   85.20    1.48
   0 -10   0   86.78    1.51
   1   9   0    1.75    0.19
   1   9   0    1.49    0.17
   1   9   0    1.56    0.11
  -1  -9   0    1.42    0.14
  -1  -9   0    1.75    0.18
  -1  -9   0    1.76    0.17
   2   8   0    0.06    0.12
   2   8   0    0.05    0.09
   2   8   0    0.02    0.12
  -2  -8   0    0.17    0.11
  -2  -8   0   -0.14    0.07
  -2  -8   0    0.08    0.12
  -2  -8   0    0.36    0.14
   3   7   0    4.91    0.27
   3   7   0    4.73    0.24
  -3  -7   0    4.81    0.23
  -3  -7   0    4.74    0.25
  -3  -7   0    5.09    0.27
   4   6   0   66.20    1.20
   4   6   0   67.04    1.21
  -4  -6   0   65.09    1.14
  -4  -6   0   65.10    1.17
  -4  -6   0   63.85    1.21
   5   5   0    0.29    0.16
   5   5   0    0.57    0.16
  -5  -5   0    0.37    0.12
  -5  -5   0    0.26    0.15
  -5  -5   0    0.48    0.14
   6   4   0    0.23    0.17
   6   4   0    0.30    0.17
  -6  -4   0    0.24    0.16
  -6  -4   0    0.35    0.12
  -6  -4   0    0.29    0.15
  -6  -4   0    0.37    0.18
   7   3   0    2.66    0.27
   7   3   0    2.68    0.29
  -7  -3   0    2.75    0.26
  -7  -3   0    2.97    0.31
  -7  -3   0    2.88    0.23
   8   2   0    0.74    0.21
   8   2   0    0.61    0.24
  -8  -2   0    0.86    0.23
  -8  -2   0    0.23    0.27
   9   1   0    3.57    0.39
  -9  -1   0    3.70    0.34
  -9  -1   0    3.06    0.37
  10   0   0    0.25    0.28
 -10   0   0    0.24    0.27
  -5  17   0    5.56    0.42
  -5  17   0    5.13    0.44
   5 -17   0    4.31    0.43
   5 -17   0    5.50    0.42
  -4  16   0    0.82    0.25
  -4  16   0    1.14    0.27
  -4  16   0    1.24    0.25
   4 -16   0    1.51    0.28
   4 -16   0    2.00    0.33
  -3  15   0    0.67    0.22
  -3  15   0    0.46    0.20
  -3  15   0    0.65    0.24
   3 -15   0    0.67    0.19
   3 -15   0    0.23    0.24
   3 -15   0    0.62    0.23
  -2  14   0    2.45    0.26
  -2  14   0    2.44    0.27
  -2  14   0    2.41    0.27
   2 -14   0    2.39    0.28
   2 -14   0    2.87    0.27
   2 -14   0    2.43    0.26
  -1  13   0    6.16    0.36
  -1  13   0    6.23    0.35
  -1  13   0    6.12    0.34
   1 -13   0    5.97    0.35
   1 -13   0    6.33    0.36
   1 -13   0    6.23    0.34
   0  12   0    2.97    0.27
   0  12   0    2.39    0.24
   0  12   0    2.75    0.24
   0 -12   0    2.77    0.23
   0 -12   0    3.26    0.26
   0 -12   0    3.24    0.26
   1  11   0   13.04    0.44
   1  11   0   14.21    0.45
  -1 -11   0   13.91    0.39
  -1 -11   0   14.26    0.44
  -1 -11   0   14.18    0.45
   2  10   0    1.29    0.18
   2  10   0    1.64    0.20
   2  10   0    1.48    0.13
  -2 -10   0    1.44    0.18
  -2 -10   0    1.74    0.21
  -2 -10   0    1.75    0.14
  -2 -10   0    1.65    0.20
   3   9   0   31.71    0.65
   3   9   0   31.96    0.72
   3   9   0   31.28    0.71
  -3  -9   0   31.23    0.70
  -3  -9   0   29.77    0.54
  -3  -9   0   32.01    0.68
  -3  -9   0   32.02    0.72
   4   8   0    3.38    0.26
   4   8   0    3.19    0.26
  -4  -8   0    3.45    0.26
  -4  -8   0    3.44    0.23
  -4  -8   0    3.26    0.25
   5   7   0   10.57    0.40
   5   7   0   10.12    0.41
  -5  -7   0   10.22    0.34
  -5  -7   0   10.23    0.38
  -5  -7   0   10.46    0.41
   6   6   0    8.54    0.41
   6   6   0    8.87    0.40
  -6  -6   0    8.38    0.42
  -6  -6   0    8.98    0.37
  -6  -6   0    8.92    0.33
   7   5   0    0.89    0.24
   7   5   0    1.09    0.22
  -7  -5   0    1.47    0.24
  -7  -5   0    1.01    0.20
  -7  -5   0    0.99    0.25
   8   4   0    1.85    0.28
   8   4   0    1.93    0.31
  -8  -4   0    1.46    0.25
  -8  -4   0    1.85    0.33
   9   3   0    0.59    0.27
  -9  -3   0    0.35    0.30
  -9  -3   0    0.62    0.24
  10   2   0    0.75    0.31
 -10  -2   0    0.18    0.30
 -10  -2   0    0.12    0.25
  -4  18   0    7.12    0.48
  -4  18   0    6.91    0.51
   4 -18   0    6.03    0.49
   4 -18   0    7.40    0.53
  -3  17   0    1.29    0.28
  -3  17   0    1.41    0.27
  -3  17   0    1.09    0.27
   3 -17   0    0.74    0.27
   3 -17   0    1.17    0.30
  -2  16   0    0.26    0.20
  -2  16   0    0.76    0.24
  -2  16   0    0.33    0.22
   2 -16   0    0.61    0.24
   2 -16   0    0.26    0.23
   2 -16   0    0.47    0.20
  -1  15   0    2.08    0.28
  -1  15   0    1.21    0.23
  -1  15   0    1.87    0.27
   1 -15   0    1.86    0.24
   1 -15   0    1.70    0.25
   1 -15   0    1.66    0.25
   0  14   0    3.96    0.32
   0  14   0    3.06    0.28
   0 -14   0    2.87    0.26
   0 -14   0    3.27    0.30
   0 -14   0    3.58    0.28
   1  13   0    6.37    0.36
   1  13   0    6.47    0.38
  -1 -13   0    6.72    0.37
  -1 -13   0    6.20    0.31
  -1 -13   0    6.21    0.34
   2  12   0   12.01    0.45
   2  12   0   11.52    0.45
  -2 -12   0   12.85    0.46
  -2 -12   0   11.98    0.43
  -2 -12   0   11.32    0.34
  -2 -12   0   11.26    0.44
   3  11   0    1.71    0.17
   3  11   0    1.99    0.24
   3  11   0    1.77    0.23
  -3 -11   0    1.93    0.22
  -3 -11   0    2.20    0.24
  -3 -11   0    2.55    0.23
   4  10   0    7.86    0.39
   4  10   0    7.67    0.33
  -4 -10   0    7.24    0.34
  -4 -10   0    7.88    0.37
   5   9   0    0.53    0.21
   5   9   0    0.28    0.17
  -5  -9   0    0.40    0.18
  -5  -9   0    0.34    0.15
  -5  -9   0    0.21    0.18
   6   8   0    1.27    0.23
   6   8   0    1.36    0.23
  -6  -8   0    1.36    0.19
  -6  -8   0    1.62    0.26
  -6  -8   0    1.23    0.21
   7   7   0    4.99    0.38
   7   7   0    4.34    0.36
  -7  -7   0    4.23    0.35
  -7  -7   0    4.23    0.34
   8   6   0    9.72    0.50
   8   6   0   10.46    0.56
  -8  -6   0   10.31    0.56
  -8  -6   0   10.93    0.51
   9   5   0    2.23    0.31
   9   5   0    1.48    0.32
  -9  -5   0    1.78    0.36
  -9  -5   0    1.61    0.29
  10   4   0    3.76    0.44
 -10  -4   0    3.85    0.39
 -10  -4   0    3.61    0.45
  -3  19   0    1.87    0.32
  -3  19   0    1.68    0.33
   3 -19   0    1.42    0.32
   3 -19   0    1.68    0.34
  -2  18   0    7.63    0.49
  -2  18   0    6.98    0.49
   2 -18   0    6.18    0.45
   2 -18   0    6.95    0.48
  -1  17   0    4.32    0.37
  -1  17   0    3.83    0.36
   1 -17   0    4.12    0.36
   1 -17   0    4.37    0.37
   0  16   0    0.21    0.22
   0  16   0    0.26    0.20
   0 -16   0   -0.10    0.18
   0 -16   0    0.05    0.18
   0 -16   0    0.07    0.21
   1  15   0    1.92    0.27
   1  15   0    2.12    0.27
  -1 -15   0    2.05    0.28
  -1 -15   0    1.84    0.24
  -1 -15   0    1.82    0.21
   2  14   0    2.35    0.28
   2  14   0    2.41    0.27
  -2 -14   0    1.99    0.24
  -2 -14   0    2.65    0.29
  -2 -14   0    2.29    0.28
   3  13   0    0.63    0.23
   3  13   0    0.72    0.22
  -3 -13   0    0.14    0.17
  -3 -13   0    0.53    0.20
  -3 -13   0    0.61    0.22
   4  12   0   19.41    0.53
   4  12   0   20.02    0.63
  -4 -12   0   20.51    0.61
  -4 -12   0   19.69    0.57
  -4 -12   0   19.58    0.62
   5  11   0    1.43    0.22
   5  11   0    1.26    0.26
  -5 -11   0    1.31    0.26
  -5 -11   0    1.36    0.21
  -5 -11   0    1.30    0.24
   6  10   0    0.11    0.21
   6  10   0    0.35    0.19
  -6 -10   0    0.25    0.16
  -6 -10   0   -0.07    0.19
  -6 -10   0    0.15    0.21
   7   9   0    2.37    0.31
   7   9   0    3.04    0.33
  -7  -9   0    2.47    0.29
  -7  -9   0    2.68    0.34
   8   8   0    0.25    0.25
   8   8   0    0.03    0.23
  -8  -8   0   -0.20    0.25
  -8  -8   0    0.44    0.25
   9   7   0    0.63    0.29
   9   7   0    0.83    0.27
  -9  -7   0    0.22    0.33
  -9  -7   0    0.68    0.26
  -1  19   0    4.96    0.42
  -1  19   0    5.19    0.44
   1 -19   0    5.10    0.40
   1 -19   0    4.09    0.40
   0  18   0    0.08    0.23
   0  18   0    0.21    0.25
   0 -18   0    0.10    0.24
   1  17   0    3.73    0.36
   1  17   0    3.30    0.35
  -1 -17   0    4.52    0.37
  -1 -17   0    3.28    0.34
   2  16   0    0.34    0.22
   2  16   0    0.60    0.25
  -2 -16   0    0.53    0.23
  -2 -16   0    0.86    0.23
  -2 -16   0    0.62    0.25
   3  15   0    0.63    0.25
   3  15   0    0.78    0.26
  -3 -15   0    0.78    0.24
  -3 -15   0    0.92    0.22
  -3 -15   0    0.68    0.24
   4  14   0    0.41    0.23
  -4 -14   0    0.16    0.22
  -4 -14   0    0.39    0.23
  -4 -14   0    0.51    0.21
   5  13   0    8.92    0.49
  -5 -13   0    9.14    0.48
  -5 -13   0    8.96    0.49
  -5 -13   0    8.37    0.42
   6  12   0    8.67    0.45
   6  12   0    8.47    0.49
  -6 -12   0    8.51    0.47
  -6 -12   0    8.64    0.42
  -6 -12   0    9.50    0.53
   7  11   0    5.39    0.44
   7  11   0    5.58    0.46
  -7 -11   0    5.50    0.44
  -7 -11   0    4.97    0.39
   8  10   0    1.51    0.31
   8  10   0    1.72    0.30
  -8 -10   0    1.32    0.32
   9   9   0    0.99    0.30
   9   9   0    0.30    0.29
  -9  -9   0    0.22    0.31
  -9  -9   0    0.80    0.30
   0  20   0    4.07    0.41
   0  20   0    4.38    0.44
   0 -20   0    3.88    0.42
   0 -20   0    4.34    0.42
   1  19   0    4.45    0.41
   1  19   0    4.95    0.43
  -1 -19   0    4.32    0.42
  -1 -19   0    4.05    0.40
   2  18   0    7.64    0.52
   2  18   0    7.56    0.52
  -2 -18   0    7.65    0.52
  -2 -18   0    8.99    0.53
   3  17   0    1.76    0.32
   3  17   0    1.83    0.33
  -3 -17   0    1.01    0.28
  -3 -17   0    0.97    0.28
   4  16   0    1.72    0.32
  -4 -16   0    1.21    0.29
  -4 -16   0    1.22    0.29
   5  15   0    0.01    0.24
  -5 -15   0    0.34    0.26
  -5 -15   0    0.06    0.24
   6  14   0    2.53    0.36
  -6 -14   0    2.43    0.37
  -6 -14   0    2.59    0.33
  -6 -14   0    1.45    0.31
   7  13   0    9.35    0.51
   7  13   0    9.55    0.57
  -7 -13   0    9.36    0.58
  -7 -13   0    9.55    0.52
   8  12   0    2.03    0.35
   8  12   0    2.29    0.34
  -8 -12   0    2.14    0.37
   3  19   0    1.47    0.34
   3  19   0    1.77    0.34
  -3 -19   0    1.58    0.33
  -3 -19   0    1.45    0.34
   4  18   0    8.15    0.56
  -4 -18   0    7.34    0.57
  -4 -18   0    7.17    0.53
   5  17   0    6.37    0.49
  -5 -17   0    5.10    0.46
  -5 -17   0    4.40    0.42
   6  16   0    0.39    0.28
  -6 -16   0    0.19    0.27
  -6 -16   0    0.45    0.31
  -6 -16  -1    0.36    0.28
  -6 -16  -1    0.23    0.30
   6  16   1    0.71    0.30
  -5 -17  -1    0.09    0.27
  -5 -17  -1   -0.25    0.27
   5  17   1    0.22    0.28
  -4 -18  -1    1.82    0.34
  -4 -18  -1    2.28    0.35
   4  18   1    2.69    0.37
  -3 -19  -1    1.85    0.34
  -3 -19  -1    1.68    0.34
   3  19   1    1.73    0.34
   3  19   1    1.75    0.36
  -8 -12  -1    0.11    0.30
   8  12   1    0.25    0.27
   8  12   1   -0.16    0.26
  -7 -13  -1    0.53    0.26
  -7 -13  -1    0.35    0.28
   7  13   1    0.69    0.26
   7  13   1    0.52    0.28
  -6 -14  -1    3.57    0.39
  -6 -14  -1    3.94    0.37
   6  14   1    3.67    0.39
  -5 -15  -1    4.02    0.38
  -5 -15  -1    3.29    0.38
   5  15   1    3.19    0.38
  -4 -16  -1    0.25    0.26
  -4 -16  -1    0.41    0.26
   4  16   1    0.19    0.25
  -3 -17  -1   -0.10    0.24
  -3 -17  -1    0.11    0.24
   3  17   1    0.22    0.25
   3  17   1   -0.10    0.26
  -2 -18  -1   -0.07    0.25
  -2 -18  -1   -0.03    0.24
   2  18   1    0.35    0.26
   2  18   1    0.15    0.26
  -1 -19  -1    2.22    0.35
  -1 -19  -1    1.81    0.33
   1  19   1    2.44    0.35
   1  19   1    2.46    0.36
   0 -20  -1    2.27    0.37
   0  20   1    2.36    0.35
   0  20   1    1.87    0.34
  -9  -9  -1    3.23    0.42
  -9  -9  -1    4.21    0.42
   9   9   1    4.40    0.43
   9   9   1    4.36    0.45
  -8 -10  -1    8.65    0.57
  -8 -10  -1    8.34    0.52
   8  10   1    8.10    0.54
   8  10   1    7.38    0.52
  -7 -11  -1    0.96    0.26
  -7 -11  -1    0.92    0.29
   7  11   1    0.83    0.26
   7  11   1    1.00    0.26
  -6 -12  -1    0.25    0.22
  -6 -12  -1    0.33    0.25
   6  12   1    0.31    0.23
   6  12   1    0.54    0.22
  -5 -13  -1    9.15    0.51
  -5 -13  -1    8.89    0.42
  -5 -13  -1    9.61    0.47
   5  13   1   10.07    0.51
  -4 -14  -1    9.34    0.50
  -4 -14  -1    9.76    0.48
  -4 -14  -1    9.69    0.45
   4  14   1    9.34    0.50
  -3 -15  -1    1.43    0.23
  -3 -15  -1    1.50    0.28
  -3 -15  -1    1.40    0.28
   3  15   1    1.61    0.29
   3  15   1    1.25    0.28
  -2 -16  -1    0.50    0.24
  -2 -16  -1    0.38    0.21
  -2 -16  -1    0.32    0.24
   2  16   1    0.11    0.22
   2  16   1    0.21    0.23
  -1 -17  -1    0.60    0.27
  -1 -17  -1    0.78    0.25
   1  17   1    0.60    0.25
   1  17   1    0.11    0.23
   0 -18  -1    0.32    0.26
   0  18   1    0.48    0.26
   0  18   1    0.39    0.23
   1 -19  -1    0.10    0.26
   1 -19  -1   -0.18    0.23
  -1  19   1   -0.04    0.24
  -1  19   1    0.20    0.22
  -9  -7  -1    5.80    0.47
  -9  -7  -1    5.98    0.52
   9   7   1    5.01    0.45
   9   7   1    5.40    0.44
  -8  -8  -1    7.44    0.48
  -8  -8  -1    6.94    0.51
   8   8   1    6.97    0.49
   8   8   1    6.79    0.48
  -7  -9  -1    7.63    0.42
  -7  -9  -1    8.84    0.51
   7   9   1    8.93    0.50
   7   9   1    9.36    0.50
  -6 -10  -1    6.63    0.38
  -6 -10  -1    7.63    0.46
  -6 -10  -1    7.46    0.39
   6  10   1    8.17    0.44
   6  10   1    7.72    0.45
  -5 -11  -1   19.45    0.64
  -5 -11  -1   20.08    0.56
  -5 -11  -1   19.28    0.60
   5  11   1   18.85    0.64
   5  11   1   19.52    0.58
  -4 -12  -1    0.44    0.20
  -4 -12  -1    0.44    0.20
  -4 -12  -1    0.38    0.18
   4  12   1    0.38    0.16
   4  12   1    0.17    0.21
  -3 -13  -1   13.29    0.51
  -3 -13  -1   11.70    0.46
  -3 -13  -1   12.92    0.50
   3  13   1   12.92    0.51
   3  13   1   12.52    0.51
  -2 -14  -1    6.19    0.40
  -2 -14  -1    5.86    0.39
  -2 -14  -1    5.84    0.35
   2  14   1    5.74    0.38
   2  14   1    6.29    0.40
  -1 -15  -1   13.63    0.54
  -1 -15  -1   13.38    0.46
  -1 -15  -1   14.45    0.52
   1  15   1   13.62    0.54
   1  15   1   14.32    0.55
   0 -16  -1    2.24    0.29
   0 -16  -1    1.62    0.24
   0 -16  -1    1.67    0.25
   0  16   1    1.90    0.27
   0  16   1    1.80    0.28
   1 -17  -1    1.12    0.27
   1 -17  -1    0.34    0.23
  -1  17   1    1.20    0.25
  -1  17   1    1.02    0.26
  -1  17   1    1.02    0.29
   2 -18  -1    0.28    0.26
   2 -18  -1    0.57    0.27
  -2  18   1    0.65    0.24
  -2  18   1    0.89    0.29
  -2  18   1    0.33    0.26
   3 -19  -1    1.51    0.33
   3 -19  -1    1.41    0.32
  -3  19   1    1.41    0.32
  -3  19   1    1.76    0.33
  -9  -5  -1    1.75    0.36
  -9  -5  -1    1.44    0.30
   9   5   1    1.63    0.33
   9   5   1    1.58    0.30
  -8  -6  -1    0.51    0.25
  -8  -6  -1    0.34    0.29
   8   6   1    0.68    0.24
   8   6   1    0.34    0.26
  -7  -7  -1   15.96    0.60
  -7  -7  -1   16.53    0.59
  -7  -7  -1   14.08    0.61
   7   7   1   15.99    0.60
   7   7   1   16.51    0.59
  -6  -8  -1   12.98    0.41
  -6  -8  -1   12.54    0.52
  -6  -8  -1   13.66    0.46
   6   8   1   13.39    0.51
   6   8   1   13.00    0.50
  -5  -9  -1   26.85    0.71
  -5  -9  -1   25.22    0.61
  -5  -9  -1   25.69    0.65
   5   9   1   25.56    0.66
   5   9   1   25.19    0.68
  -4 -10  -1    7.25    0.38
  -4 -10  -1    7.47    0.35
  -4 -10  -1    7.08    0.33
   4  10   1    7.14    0.33
   4  10   1    7.30    0.38
  -3 -11  -1    3.85    0.30
  -3 -11  -1    4.04    0.31
  -3 -11  -1    4.50    0.30
   3  11   1    3.71    0.23
   3  11   1    4.04    0.31
   3  11   1    3.38    0.28
  -2 -12  -1    0.27    0.16
  -2 -12  -1    0.27    0.18
  -2 -12  -1    0.07    0.15
  -2 -12  -1    0.24    0.12
   2  12   1    0.48    0.18
   2  12   1    0.14    0.17
  -1 -13  -1    2.64    0.25
  -1 -13  -1    2.72    0.22
  -1 -13  -1    2.16    0.25
   1  13   1    3.63    0.30
   1  13   1    3.04    0.27
   0 -14  -1    7.03    0.38
   0 -14  -1    7.66    0.38
   0 -14  -1    7.26    0.40
   0  14   1    7.83    0.42
   0  14   1    7.16    0.38
   0  14   1    7.40    0.40
   1 -15  -1    0.71    0.21
   1 -15  -1    0.99    0.23
   1 -15  -1    1.18    0.24
  -1  15   1    0.96    0.23
  -1  15   1    1.10    0.22
  -1  15   1    1.31    0.24
   2 -16  -1    2.74    0.32
   2 -16  -1    2.33    0.31
   2 -16  -1    2.03    0.27
  -2  16   1    2.00    0.29
  -2  16   1    2.37    0.27
  -2  16   1    2.10    0.30
   3 -17  -1    1.28    0.29
   3 -17  -1    1.52    0.32
  -3  17   1    1.56    0.30
  -3  17   1    1.40    0.30
  -3  17   1    1.68    0.27
   4 -18  -1   -0.31    0.25
   4 -18  -1   -0.24    0.29
  -4  18   1    0.31    0.26
  -4  18   1    0.12    0.26
 -10  -2  -1    0.01    0.25
 -10  -2  -1    0.03    0.30
  10   2   1    0.69    0.31
  -9  -3  -1    3.81    0.42
  -9  -3  -1    3.92    0.37
   9   3   1    4.31    0.42
  -8  -4  -1    9.01    0.47
  -8  -4  -1    8.70    0.53
   8   4   1    8.63    0.50
   8   4   1    9.02    0.48
  -7  -5  -1    1.68    0.27
  -7  -5  -1    1.72    0.25
   7   5   1    1.73    0.26
   7   5   1    2.01    0.29
  -6  -6  -1    0.83    0.15
  -6  -6  -1    0.60    0.17
  -6  -6  -1    0.96    0.23
   6   6   1    0.79    0.21
   6   6   1    0.45    0.20
  -5  -7  -1    6.68    0.36
  -5  -7  -1    6.93    0.31
  -5  -7  -1    6.74    0.28
   5   7   1    6.80    0.36
   5   7   1    7.40    0.37
  -4  -8  -1   73.21    1.29
  -4  -8  -1   73.14    1.33
  -4  -8  -1   73.47    1.37
   4   8   1   71.16    1.32
   4   8   1   73.72    1.37
  -3  -9  -1   41.01    0.73
  -3  -9  -1   43.41    0.85
  -3  -9  -1   44.13    0.90
  -3  -9  -1   44.35    0.89
   3   9   1   43.71    0.91
   3   9   1   42.94    0.83
   3   9   1   43.64    0.91
  -2 -10  -1   18.22    0.50
  -2 -10  -1   18.79    0.52
  -2 -10  -1   17.94    0.40
  -2 -10  -1   18.02    0.49
   2  10   1   17.53    0.41
   2  10   1   18.22    0.51
   2  10   1   18.42    0.52
  -1 -11  -1   20.66    0.55
  -1 -11  -1   20.79    0.49
  -1 -11  -1   20.52    0.54
   1  11   1   19.67    0.55
   1  11   1   20.89    0.55
   0 -12  -1    9.83    0.37
   0 -12  -1    8.96    0.38
   0 -12  -1    8.74    0.37
   0  12   1    9.42    0.40
   0  12   1    8.88    0.38
   0  12   1    9.66    0.37
   1 -13  -1    1.04    0.22
   1 -13  -1    1.19    0.21
   1 -13  -1    1.08    0.19
  -1  13   1    0.97    0.20
  -1  13   1    0.92    0.20
  -1  13   1    0.84    0.20
   2 -14  -1    1.65    0.26
   2 -14  -1    1.15    0.21
   2 -14  -1    1.25    0.25
  -2  14   1    1.51    0.22
  -2  14   1    1.12    0.24
  -2  14   1    1.19    0.24
   3 -15  -1    3.16    0.29
   3 -15  -1    3.13    0.31
   3 -15  -1    2.55    0.32
  -3  15   1    3.40    0.32
  -3  15   1    3.26    0.32
  -3  15   1    3.45    0.30
   4 -16  -1    0.45    0.24
   4 -16  -1   -0.21    0.26
  -4  16   1    0.72    0.24
  -4  16   1    0.56    0.25
   5 -17  -1    3.78    0.43
   5 -17  -1    4.54    0.40
  -5  17   1    3.96    0.41
  -5  17   1    4.63    0.40
 -10   0  -1   -0.07    0.25
 -10   0  -1    0.73    0.29
  10   0   1   -0.33    0.27
  -9  -1  -1    6.81    0.51
  -9  -1  -1    7.21    0.45
   9   1   1    7.73    0.52
  -8  -2  -1    3.19    0.36
  -8  -2  -1    3.92    0.33
   8   2   1    3.85    0.38
  -7  -3  -1   18.54    0.58
  -7  -3  -1   18.93    0.62
   7   3   1   19.53    0.63
   7   3   1   17.93    0.58
  -6  -4  -1    3.48    0.29
  -6  -4  -1    3.27    0.25
  -6  -4  -1    3.86    0.29
  -6  -4  -1    3.73    0.20
   6   4   1    3.52    0.31
   6   4   1    2.92    0.26
  -5  -5  -1   18.53    0.52
  -5  -5  -1   17.43    0.46
  -5  -5  -1   18.11    0.42
   5   5   1   17.74    0.52
   5   5   1   17.78    0.52
  -4  -6  -1    0.37    0.11
  -4  -6  -1    0.21    0.14
  -4  -6  -1    0.26    0.12
   4   6   1    0.13    0.14
   4   6   1    0.04    0.13
  -3  -7  -1   75.75    1.28
  -3  -7  -1   73.70    1.30
  -3  -7  -1   71.85    1.16
  -3  -7  -1   75.10    1.33
   3   7   1   73.48    1.29
   3   7   1   75.25    1.34
  -2  -8  -1   32.97    0.60
  -2  -8  -1   33.75    0.68
  -2  -8  -1   34.85    0.71
  -2  -8  -1   34.19    0.70
   2   8   1   32.64    0.64
   2   8   1   33.21    0.70
   2   8   1   34.01    0.72
  -1  -9  -1   72.40    1.29
  -1  -9  -1   72.85    1.28
  -1  -9  -1   72.42    1.22
   1   9   1   71.31    1.28
   1   9   1   71.70    1.28
   1   9   1   68.73    1.16
   1   9   1   71.23    1.29
   0 -10  -1   15.02    0.41
   0 -10  -1   14.88    0.43
   0 -10  -1   14.61    0.43
   0  10   1   14.94    0.43
   0  10   1   14.76    0.44
   0  10   1   14.69    0.44
   1 -11  -1    0.03    0.16
   1 -11  -1    1.23    0.20
   1 -11  -1    0.16    0.14
  -1  11   1    0.98    0.19
  -1  11   1    0.17    0.15
  -1  11   1    0.32    0.14
   2 -12  -1    5.92    0.34
   2 -12  -1    5.64    0.36
   2 -12  -1    6.38    0.34
  -2  12   1    6.76    0.31
  -2  12   1    6.27    0.37
  -2  12   1    5.46    0.33
   3 -13  -1    7.01    0.38
   3 -13  -1    6.97    0.37
   3 -13  -1    7.54    0.43
  -3  13   1    7.43    0.36
  -3  13   1    7.22    0.41
  -3  13   1    6.57    0.38
   4 -14  -1   -0.06    0.16
   4 -14  -1   -0.05    0.19
   4 -14  -1   -0.29    0.22
  -4  14   1    0.37    0.18
  -4  14   1    0.10    0.19
  -4  14   1   -0.11    0.20
   5 -15  -1    5.46    0.44
   5 -15  -1    5.31    0.43
   5 -15  -1    5.26    0.37
  -5  15   1    4.61    0.37
  -5  15   1    5.80    0.47
   6 -16  -1    0.82    0.34
  -6  16   1    0.46    0.28
 -10   2  -1    0.91    0.28
  10  -2   1    0.61    0.28
  -9   1  -1    7.04    0.47
  -9   1  -1    7.57    0.47
   9  -1   1    6.69    0.49
  -8   0  -1    0.17    0.20
  -8   0  -1    0.21    0.24
   8   0   1   -0.06    0.22
  -7  -1  -1   20.25    0.60
  -7  -1  -1   20.72    0.65
   7   1   1   19.92    0.63
  -6  -2  -1    2.62    0.26
  -6  -2  -1    2.62    0.25
  -6  -2  -1    2.61    0.21
  -6  -2  -1    2.31    0.21
   6   2   1    3.00    0.24
   6   2   1    2.76    0.27
   6   2   1    2.23    0.22
  -5  -3  -1   13.98    0.36
  -5  -3  -1   14.12    0.44
  -5  -3  -1   13.81    0.43
  -5  -3  -1   14.13    0.33
   5   3   1   14.22    0.44
   5   3   1   13.48    0.32
   5   3   1   14.00    0.44
   5   3   1   13.84    0.30
  -4  -4  -1   12.39    0.37
  -4  -4  -1   11.76    0.32
  -4  -4  -1   12.10    0.29
   4   4   1   11.75    0.38
   4   4   1   11.49    0.29
   4   4   1   11.24    0.23
   4   4   1   11.69    0.37
  -3  -5  -1    7.83    0.26
  -3  -5  -1    7.54    0.24
   3   5   1    7.93    0.30
   3   5   1    7.14    0.26
   3   5   1    7.15    0.16
   3   5   1    7.76    0.28
  -2  -6  -1    0.72    0.12
  -2  -6  -1    0.89    0.11
  -2  -6  -1    0.94    0.14
  -2  -6  -1    0.71    0.08
   2   6   1    0.83    0.14
   2   6   1    0.60    0.11
   2   6   1    0.70    0.14
  -1  -7  -1   19.30    0.40
  -1  -7  -1   20.09    0.45
  -1  -7  -1   19.93    0.46
   1   7   1   19.43    0.46
   1   7   1   19.80    0.47
   1   7   1   19.14    0.38
   0  -8  -1  100.15    1.68
   0  -8  -1   99.53    1.69
   0  -8  -1  100.27    1.65
   0   8   1  103.98    1.70
   0   8   1  101.97    1.69
   0   8   1   99.50    1.67
   0   8   1   96.02    1.54
   1  -9  -1   30.99    0.68
   1  -9  -1   33.51    0.69
   1  -9  -1   32.11    0.68
  -1   9   1   31.59    0.66
  -1   9   1   32.49    0.70
  -1   9   1   32.83    0.69
   2 -10  -1    8.17    0.32
   2 -10  -1    8.63    0.36
  -2  10   1    8.28    0.34
  -2  10   1    8.66    0.32
   3 -11  -1   26.98    0.64
   3 -11  -1   27.00    0.70
  -3  11   1   26.31    0.68
  -3  11   1   25.83    0.61
  -3  11   1   26.49    0.66
   4 -12  -1    0.48    0.22
   4 -12  -1    0.87    0.18
  -4  12   1    0.82    0.20
  -4  12   1    0.81    0.21
  -4  12   1    0.84    0.18
   5 -13  -1    0.95    0.20
   5 -13  -1    0.93    0.29
  -5  13   1    0.96    0.25
  -5  13   1    0.96    0.22
  -5  13   1    0.93    0.22
   6 -14  -1    0.61    0.22
   6 -14  -1    0.58    0.30
  -6  14   1    0.95    0.24
  -6  14   1    0.88    0.27
  -9   3  -1    3.34    0.35
  -9   3  -1    3.00    0.34
   9  -3   1    3.62    0.38
  -8   2  -1    3.30    0.33
  -8   2  -1    3.35    0.31
   8  -2   1    3.87    0.36
  -7   1  -1   20.61    0.63
  -7   1  -1   19.84    0.59
   7  -1   1   19.81    0.62
   7  -1   1   20.41    0.52
  -6   0  -1    0.48    0.19
  -6   0  -1    0.78    0.17
   6   0   1    0.33    0.12
   6   0   1    0.47    0.18
  -5  -1  -1    1.24    0.19
  -5  -1  -1    1.68    0.19
  -5  -1  -1    1.43    0.13
  -5  -1  -1    1.49    0.10
   5   1   1    1.39    0.17
   5   1   1    1.38    0.13
   5   1   1    1.28    0.10
   5   1   1    0.98    0.17
  -4  -2  -1   55.12    1.00
  -4  -2  -1   53.60    1.00
  -4  -2  -1   55.94    0.90
  -4  -2  -1   54.63    0.93
   4   2   1   53.41    1.01
   4   2   1   52.15    0.89
   4   2   1   55.75    1.01
   4   2   1   53.65    0.90
  -3  -3  -1  146.34    2.34
  -3  -3  -1  153.50    2.40
  -3  -3  -1  150.56    2.33
   3   3   1  152.28    2.41
   3   3   1  150.43    2.40
   3   3   1  145.50    2.32
   3   3   1  148.07    2.29
  -2  -4  -1   12.50    0.28
  -2  -4  -1   12.26    0.31
  -2  -4  -1   12.18    0.29
   2   4   1   12.04    0.31
   2   4   1   12.07    0.23
   2   4   1   12.10    0.28
   2   4   1   11.82    0.32
   2   4   1   11.76    0.32
  -1  -5  -1   92.50    1.43
  -1  -5  -1   93.16    1.47
  -1  -5  -1   91.05    1.48
   1   5   1   91.27    1.48
   1   5   1   90.03    1.44
   1   5   1   90.38    1.48
   1   5   1   88.63    1.49
   1   5   1   88.84    1.47
   0  -6  -1   89.52    1.48
   0  -6  -1   87.88    1.47
   0  -6  -1   89.12    1.45
   0   6   1   88.05    1.46
   0   6   1   91.89    1.49
   0   6   1   88.67    1.38
   0   6   1   90.25    1.48
   1  -7  -1  158.20    2.50
   1  -7  -1  155.17    2.49
  -1   7   1  159.48    2.51
  -1   7   1  156.38    2.51
  -1   7   1  150.56    2.47
   2  -8  -1   16.78    0.46
   2  -8  -1   15.94    0.29
   2  -8  -1   17.04    0.42
  -2   8   1   16.96    0.45
  -2   8   1   16.41    0.41
  -2   8   1   16.26    0.43
   3  -9  -1   36.92    0.75
   3  -9  -1   36.38    0.80
   3  -9  -1   35.20    0.63
  -3   9   1   37.32    0.79
  -3   9   1   35.74    0.74
  -3   9   1   36.65    0.76
  -3   9   1   36.37    0.73
   4 -10  -1    1.26    0.17
   4 -10  -1    1.16    0.24
  -4  10   1    1.08    0.17
  -4  10   1    0.94    0.18
  -4  10   1    0.93    0.19
   5 -11  -1   25.73    0.74
   5 -11  -1   24.40    0.62
  -5  11   1   24.42    0.70
  -5  11   1   24.77    0.65
  -5  11   1   25.03    0.63
   6 -12  -1    1.25    0.30
  -6  12   1    1.30    0.26
  -6  12   1    1.56    0.23
   7 -13  -1    0.08    0.29
  -7  13   1    0.11    0.24
  -9   5  -1    2.53    0.32
  -9   5  -1    1.47    0.40
   9  -5   1    1.80    0.31
  -8   4  -1    9.34    0.46
  -8   4  -1    8.34    0.45
   8  -4   1    9.06    0.44
   8  -4   1    8.95    0.48
  -7   3  -1   18.89    0.59
  -7   3  -1   18.97    0.56
   7  -3   1   18.62    0.54
   7  -3   1   18.77    0.59
  -6   2  -1    2.76    0.19
  -6   2  -1    2.61    0.23
  -6   2  -1    2.92    0.26
   6  -2   1    2.64    0.25
   6  -2   1    2.71    0.22
  -5   1  -1    1.51    0.18
  -5   1  -1    1.69    0.13
  -5   1  -1    1.39    0.10
  -5   1  -1    1.34    0.19
   5  -1   1    1.30    0.17
   5  -1   1    1.42    0.15
   5  -1   1    1.46    0.10
  -4   0  -1    0.02    0.11
  -4   0  -1    0.06    0.13
  -4   0  -1   -0.06    0.06
  -4   0  -1    0.03    0.08
   4   0   1    0.08    0.06
   4   0   1    0.06    0.12
   4   0   1   -0.05    0.11
   4   0   1    0.01    0.09
  -3  -1  -1   62.51    1.02
  -3  -1  -1   62.92    1.08
  -3  -1  -1   61.58    1.07
  -3  -1  -1   63.62    0.99
   3   1   1   63.36    1.09
   3   1   1   62.13    0.99
   3   1   1   62.60    1.08
   3   1   1   62.12    1.02
  -2  -2  -1    6.19    0.18
  -2  -2  -1    6.49    0.17
  -2  -2  -1    6.28    0.21
   2   2   1    6.46    0.23
   2   2   1    5.94    0.22
   2   2   1    6.31    0.15
   2   2   1    6.30    0.17
  -1  -3  -1    0.01    0.07
  -1  -3  -1    0.01    0.08
  -1  -3  -1    0.11    0.09
   1   3   1   -0.03    0.08
   1   3   1    0.18    0.08
   1   3   1    0.10    0.10
   1   3   1    0.08    0.06
   1   3   1    0.03    0.07
   1   3   1    0.23    0.09
   0  -4  -1  127.06    1.97
   0  -4  -1  130.83    1.99
   0   4   1  123.67    1.98
   0   4   1  127.45    1.99
   0   4   1  123.45    1.93
   1  -5  -1    4.59    0.19
   1  -5  -1    4.70    0.20
   1  -5  -1    4.68    0.12
   1  -5  -1    4.61    0.21
  -1   5   1    4.80    0.21
  -1   5   1    5.10    0.21
  -1   5   1    4.75    0.21
  -1   5   1    4.56    0.18
   2  -6  -1   -0.02    0.06
   2  -6  -1   -0.08    0.10
   2  -6  -1    0.13    0.11
  -2   6   1    0.11    0.11
  -2   6   1   -0.02    0.09
  -2   6   1    0.12    0.10
  -2   6   1    0.08    0.10
   3  -7  -1    8.55    0.29
   3  -7  -1    8.38    0.23
   3  -7  -1    8.57    0.34
  -3   7   1    8.55    0.32
  -3   7   1    8.81    0.29
  -3   7   1    8.29    0.29
  -3   7   1    8.70    0.28
   4  -8  -1   70.03    1.21
   4  -8  -1   73.06    1.27
   4  -8  -1   71.91    1.34
  -4   8   1   71.19    1.26
  -4   8   1   70.39    1.32
  -4   8   1   71.58    1.26
  -4   8   1   71.68    1.29
   5  -9  -1   13.27    0.41
   5  -9  -1   12.86    0.48
   5  -9  -1   12.52    0.37
  -5   9   1   12.89    0.41
  -5   9   1   12.84    0.42
  -5   9   1   12.70    0.40
  -5   9   1   13.10    0.47
   6 -10  -1    5.86    0.44
   6 -10  -1    4.84    0.29
  -6  10   1    5.00    0.33
  -6  10   1    5.40    0.40
  -6  10   1    5.50    0.33
   7 -11  -1    9.07    0.53
  -7  11   1    9.40    0.51
   8 -12  -1    0.45    0.30
  -8  12   1    0.36    0.26
  -9   7  -1    5.90    0.44
   9  -7   1    5.20    0.42
   9  -7   1    4.60    0.48
  -8   6  -1    0.82    0.23
  -8   6  -1    0.87    0.24
   8  -6   1    0.77    0.25
   8  -6   1    0.89    0.24
  -7   5  -1    2.16    0.26
  -7   5  -1    1.97    0.26
   7  -5   1    1.65    0.24
   7  -5   1    1.76    0.24
  -6   4  -1    3.46    0.27
  -6   4  -1    3.14    0.26
  -6   4  -1    2.97    0.24
   6  -4   1    3.43    0.27
   6  -4   1    3.90    0.29
  -5   3  -1   13.53    0.30
  -5   3  -1   13.42    0.42
  -5   3  -1   13.24    0.40
  -5   3  -1   13.51    0.33
   5  -3   1   14.47    0.42
   5  -3   1   13.69    0.41
   5  -3   1   13.09    0.30
  -4   2  -1   55.56    0.90
  -4   2  -1   55.00    0.92
  -4   2  -1   54.75    1.00
  -4   2  -1   55.44    1.01
   4  -2   1   54.88    1.01
   4  -2   1   55.62    0.99
   4  -2   1   53.91    0.89
  -3   1  -1   62.65    1.07
  -3   1  -1   61.50    1.07
  -3   1  -1   61.72    1.00
  -3   1  -1   63.90    0.98
   3  -1   1   62.03    1.05
   3  -1   1   61.99    0.98
   3  -1   1   63.28    1.08
  -2   0  -1    0.08    0.10
  -2   0  -1    0.02    0.04
  -2   0  -1    0.11    0.06
  -2   0  -1    0.03    0.09
   2   0   1    0.03    0.09
   2   0   1   -0.02    0.08
   2   0   1    0.04    0.04
   2   0   1    0.11    0.10
  -1  -1  -1   47.00    0.77
  -1  -1  -1   48.74    0.74
  -1  -1  -1   48.05    0.75
   1   1   1   48.08    0.74
   1   1   1   47.30    0.78
   1   1   1   47.62    0.78
   1   1   1   47.41    0.75
   0  -2  -1  183.13    2.82
   0  -2  -1  181.55    2.84
   0  -2  -1  184.22    2.83
   0   2   1  178.82    2.84
   0   2   1  181.23    2.85
   0   2   1  188.85    2.89
   0   2   1  179.50    2.90
   0   2   1  180.42    2.85
   0   2   1  183.00    2.89
   1  -3  -1  159.64    2.47
   1  -3  -1  161.86    2.49
   1  -3  -1  159.20    2.48
  -1   3   1  162.67    2.49
  -1   3   1  156.84    2.46
  -1   3   1  160.57    2.48
  -1   3   1  162.98    2.53
   2  -4  -1    1.00    0.10
   2  -4  -1    0.99    0.10
   2  -4  -1    1.09    0.13
  -2   4   1    1.09    0.11
  -2   4   1    1.01    0.13
  -2   4   1    0.67    0.10
  -2   4   1    1.04    0.10
   3  -5  -1   34.52    0.70
   3  -5  -1   34.24    0.64
  -3   5   1   34.21    0.64
  -3   5   1   35.86    0.65
  -3   5   1   34.36    0.66
  -3   5   1   34.88    0.70
   4  -6  -1   28.78    0.65
   4  -6  -1   28.23    0.58
  -4   6   1   28.35    0.58
  -4   6   1   28.43    0.60
  -4   6   1   28.08    0.58
  -4   6   1   28.45    0.64
   5  -7  -1    2.80    0.21
   5  -7  -1    2.91    0.27
   5  -7  -1    2.81    0.22
  -5   7   1    3.01    0.21
  -5   7   1    2.86    0.21
  -5   7   1    2.92    0.26
  -5   7   1    3.07    0.23
   6  -8  -1    4.95    0.29
   6  -8  -1    4.21    0.33
   6  -8  -1    4.95    0.27
  -6   8   1    4.88    0.29
  -6   8   1    5.29    0.31
  -6   8   1    4.63    0.35
  -6   8   1    4.51    0.26
   7  -9  -1   12.30    0.55
  -7   9   1   13.11    0.55
   8 -10  -1   12.35    0.61
  -8  10   1   12.07    0.57
  -9   9  -1    4.55    0.40
  -8   8  -1    6.54    0.51
  -8   8  -1    6.61    0.44
   8  -8   1    7.97    0.50
  -7   7  -1   15.71    0.56
  -7   7  -1   15.56    0.54
   7  -7   1   15.80    0.59
   7  -7   1   15.80    0.53
  -6   6  -1    0.97    0.19
  -6   6  -1    0.84    0.19
   6  -6   1    0.53    0.17
   6  -6   1    0.93    0.21
  -5   5  -1   17.22    0.49
  -5   5  -1   16.88    0.41
  -5   5  -1   17.45    0.38
  -5   5  -1   17.34    0.49
   5  -5   1   16.76    0.38
   5  -5   1   18.26    0.50
   5  -5   1   18.04    0.48
  -4   4  -1   12.05    0.36
  -4   4  -1   11.57    0.29
  -4   4  -1   11.65    0.35
  -4   4  -1   11.75    0.28
   4  -4   1   11.68    0.28
   4  -4   1   11.85    0.35
   4  -4   1   12.56    0.38
   4  -4   1   11.56    0.27
  -3   3  -1  150.10    2.33
  -3   3  -1  152.58    2.32
  -3   3  -1  149.40    2.39
  -3   3  -1  151.52    2.40
   3  -3   1  147.79    2.32
   3  -3   1  151.69    2.40
   3  -3   1  148.63    2.38
   3  -3   1  150.00    2.32
  -2   2  -1    6.30    0.16
  -2   2  -1    6.45    0.21
  -2   2  -1    6.57    0.22
  -2   2  -1    6.41    0.15
   2  -2   1    6.32    0.22
   2  -2   1    6.34    0.15
   2  -2   1    6.58    0.21
   2  -2   1    6.28    0.15
  -1   1  -1   47.87    0.77
  -1   1  -1   47.29    0.73
  -1   1  -1   46.92    0.76
   1  -1   1   47.66    0.73
   1  -1   1   46.17    0.76
   1  -1   1   48.08    0.73
   1  -1   1   47.30    0.77
   0   0  -1   -0.02    0.02
   0   0  -1    0.03    0.03
   0   0  -1    0.09    0.02
   0   0   1    0.06    0.02
   0   0   1    0.06    0.02
   0   0   1    0.05    0.03
   0   0   1    0.09    0.03
   1  -1  -1  269.35    4.32
   1  -1  -1  278.57    4.36
   1  -1  -1  283.76    4.39
  -1   1   1  276.55    4.25
  -1   1   1  277.02    4.41
  -1   1   1  273.10    4.34
  -1   1   1  280.82    4.37
   2  -2  -1   10.54    0.27
   2  -2  -1   10.60    0.27
   2  -2  -1   10.39    0.24
  -2   2   1   11.11    0.26
  -2   2   1   10.77    0.24
  -2   2   1   10.94    0.29
  -2   2   1   11.02    0.25
   3  -3  -1    6.11    0.24
   3  -3  -1    5.41    0.22
   3  -3  -1    5.13    0.19
  -3   3   1    5.61    0.21
  -3   3   1    5.49    0.24
  -3   3   1    5.36    0.19
  -3   3   1    5.44    0.19
   4  -4  -1    9.80    0.33
   4  -4  -1    9.29    0.30
  -4   4   1    8.76    0.28
  -4   4   1    9.10    0.27
  -4   4   1    9.26    0.33
  -4   4   1    9.11    0.28
   5  -5  -1   11.61    0.41
   5  -5  -1   11.79    0.38
  -5   5   1   12.59    0.36
  -5   5   1   12.52    0.34
  -5   5   1   11.74    0.36
  -5   5   1   12.30    0.42
   6  -6  -1    0.30    0.16
   6  -6  -1    0.04    0.19
  -6   6   1    0.28    0.11
  -6   6   1    0.35    0.18
  -6   6   1    0.08    0.13
  -6   6   1    0.34    0.15
   7  -7  -1    0.63    0.19
   7  -7  -1    0.75    0.24
  -7   7   1    0.18    0.17
  -7   7   1    0.62    0.21
   8  -8  -1    3.48    0.35
  -8   8   1    3.91    0.36
   9  -9  -1    4.83    0.42
  -9   9   1    5.40    0.45
  -8  10  -1    7.98    0.50
   8 -10   1    8.51    0.53
  -7   9  -1    8.80    0.44
  -7   9  -1    8.53    0.46
   7  -9   1    9.18    0.52
  -6   8  -1   13.01    0.47
  -6   8  -1   13.32    0.50
   6  -8   1   13.38    0.44
   6  -8   1   12.89    0.52
  -5   7  -1    7.16    0.35
  -5   7  -1    7.18    0.28
  -5   7  -1    7.21    0.35
   5  -7   1    6.91    0.26
   5  -7   1    6.74    0.30
   5  -7   1    7.12    0.37
  -4   6  -1    0.42    0.13
  -4   6  -1    0.45    0.10
  -4   6  -1    0.22    0.13
   4  -6   1    0.28    0.14
   4  -6   1    0.23    0.11
   4  -6   1    0.38    0.09
  -3   5  -1    7.19    0.22
  -3   5  -1    7.15    0.22
  -3   5  -1    7.15    0.27
  -3   5  -1    7.70    0.28
   3  -5   1    7.34    0.30
   3  -5   1    7.19    0.22
   3  -5   1    7.12    0.21
   3  -5   1    7.25    0.24
  -2   4  -1   12.63    0.32
  -2   4  -1   11.92    0.28
  -2   4  -1   12.03    0.31
   2  -4   1   12.31    0.27
   2  -4   1   12.05    0.27
   2  -4   1   12.19    0.33
   2  -4   1   12.24    0.27
  -1   3  -1    0.03    0.08
  -1   3  -1    0.16    0.07
  -1   3  -1    0.03    0.09
  -1   3  -1    0.12    0.07
   1  -3   1   -0.02    0.06
   1  -3   1    0.01    0.07
   1  -3   1    0.06    0.10
   1  -3   1   -0.02    0.07
   0   2  -1  182.16    2.86
   0   2  -1  181.44    2.84
   0   2  -1  185.45    2.88
   0   2  -1  179.81    2.95
   0  -2   1  192.72    2.91
   0  -2   1  182.82    2.88
   0  -2   1  179.53    2.90
   1   1  -1  269.84    4.28
   1   1  -1  269.31    4.25
   1   1  -1  279.67    4.36
  -1  -1   1  280.19    4.30
  -1  -1   1  269.04    4.34
  -1  -1   1  274.87    4.29
  -1  -1   1  273.62    4.20
   2   0  -1    0.03    0.07
   2   0  -1    0.00    0.08
   2   0  -1   -0.05    0.07
   2   0  -1    0.04    0.10
  -2   0   1   -0.06    0.07
  -2   0   1    0.00    0.08
  -2   0   1    0.22    0.11
   3  -1  -1    4.08    0.21
   3  -1  -1    4.39    0.18
   3  -1  -1    4.26    0.17
   3  -1  -1    4.52    0.17
  -3   1   1    4.13    0.21
  -3   1   1    4.64    0.17
  -3   1   1    4.45    0.18
  -3   1   1    4.10    0.17
   4  -2  -1  211.24    3.27
   4  -2  -1  209.08    3.30
   4  -2  -1  202.74    3.22
  -4   2   1  209.66    3.31
  -4   2   1  209.38    3.23
  -4   2   1  209.04    3.25
  -4   2   1  205.23    3.25
   5  -3  -1    4.09    0.26
   5  -3  -1    4.04    0.26
  -5   3   1    3.90    0.27
  -5   3   1    4.11    0.22
  -5   3   1    4.01    0.23
  -5   3   1    4.13    0.19
   6  -4  -1    2.02    0.22
   6  -4  -1    1.64    0.21
  -6   4   1    1.53    0.18
  -6   4   1    1.21    0.21
  -6   4   1    1.79    0.18
  -6   4   1    1.93    0.15
   7  -5  -1   11.33    0.46
   7  -5  -1   10.26    0.44
  -7   5   1   10.07    0.41
  -7   5   1    9.77    0.37
  -7   5   1    9.99    0.47
   8  -6  -1   -0.03    0.20
   8  -6  -1   -0.03    0.20
  -8   6   1    0.15    0.21
   9  -7  -1    1.20    0.27
   9  -7  -1    1.45    0.28
  -9   7   1    1.22    0.27
  -8  12  -1    0.41    0.25
   8 -12   1    0.75    0.31
  -7  11  -1    1.35    0.27
   7 -11   1    1.61    0.31
  -6  10  -1    7.77    0.42
  -6  10  -1    7.65    0.40
   6 -10   1    6.67    0.45
  -5   9  -1   25.28    0.66
  -5   9  -1   25.67    0.64
  -5   9  -1   25.21    0.59
   5  -9   1   24.96    0.70
   5  -9   1   23.74    0.60
   5  -9   1   25.96    0.58
  -4   8  -1   72.26    1.33
  -4   8  -1   71.72    1.31
  -4   8  -1   73.20    1.27
   4  -8   1   73.32    1.37
   4  -8   1   72.09    1.26
   4  -8   1   71.24    1.23
  -3   7  -1   74.31    1.30
  -3   7  -1   74.05    1.29
  -3   7  -1   75.19    1.26
   3  -7   1   70.99    1.21
   3  -7   1   74.24    1.25
   3  -7   1   73.78    1.33
  -2   6  -1    0.76    0.11
  -2   6  -1    0.67    0.12
  -2   6  -1    0.59    0.13
   2  -6   1    0.80    0.08
   2  -6   1    0.71    0.11
   2  -6   1    0.76    0.12
   2  -6   1    0.62    0.14
  -1   5  -1   91.00    1.50
  -1   5  -1   90.28    1.48
  -1   5  -1   94.75    1.49
  -1   5  -1   91.58    1.49
   1  -5   1   89.61    1.41
   1  -5   1   91.31    1.48
   1  -5   1   92.35    1.50
   1  -5   1   91.87    1.48
   1  -5   1   94.66    1.49
   0   4  -1  127.10    2.00
   0   4  -1  126.17    2.00
   0   4  -1  128.29    2.00
   0   4  -1  125.08    1.94
   0  -4   1  130.25    2.00
   0  -4   1  127.33    2.00
   0  -4   1  127.90    1.99
   1   3  -1  155.03    2.45
   1   3  -1  160.87    2.47
   1   3  -1  159.91    2.47
   1   3  -1  158.82    2.47
  -1  -3   1  158.00    2.47
  -1  -3   1  160.58    2.47
  -1  -3   1  160.92    2.47
  -1  -3   1  162.65    2.47
   2   2  -1   10.71    0.27
   2   2  -1   10.67    0.19
   2   2  -1   11.03    0.26
   2   2  -1   10.76    0.28
  -2  -2   1   10.86    0.28
  -2  -2   1   11.28    0.26
  -2  -2   1   11.02    0.27
   3   1  -1    4.17    0.19
   3   1  -1    4.28    0.22
   3   1  -1    4.38    0.15
   3   1  -1    4.58    0.17
  -3  -1   1    4.52    0.19
  -3  -1   1    4.29    0.18
  -3  -1   1    4.51    0.22
   4   0  -1    0.12    0.13
   4   0  -1    0.01    0.10
   4   0  -1    0.00    0.10
   4   0  -1   -0.12    0.08
  -4   0   1    0.04    0.08
  -4   0   1    0.02    0.15
  -4   0   1    0.03    0.09
  -4   0   1   -0.02    0.10
   5  -1  -1    0.91    0.14
   5  -1  -1    1.13    0.11
   5  -1  -1    0.90    0.17
  -5   1   1    0.92    0.11
  -5   1   1    0.92    0.14
  -5   1   1    1.06    0.13
  -5   1   1    1.13    0.19
   6  -2  -1    1.13    0.19
   6  -2  -1    0.84    0.16
  -6   2   1    1.02    0.16
  -6   2   1    0.84    0.19
  -6   2   1    1.00    0.15
  -6   2   1    0.92    0.12
   7  -3  -1    0.07    0.18
   7  -3  -1   -0.08    0.16
  -7   3   1    0.17    0.14
  -7   3   1    0.24    0.20
  -7   3   1    0.12    0.15
   8  -4  -1    6.13    0.41
   8  -4  -1    6.59    0.38
  -8   4   1    6.83    0.38
  -8   4   1    6.93    0.43
   9  -5  -1    3.42    0.36
  -9   5   1    4.09    0.39
  -7  13  -1    0.24    0.23
   7 -13   1    0.58    0.31
  -6  12  -1    0.52    0.21
  -6  12  -1    0.39    0.22
   6 -12   1    0.58    0.26
  -5  11  -1   19.80    0.57
  -5  11  -1   19.92    0.54
  -5  11  -1   20.17    0.60
   5 -11   1   19.69    0.54
   5 -11   1   17.40    0.61
   5 -11   1   19.12    0.53
  -4  10  -1    6.99    0.34
  -4  10  -1    6.68    0.34
  -4  10  -1    7.41    0.32
   4 -10   1    7.04    0.30
   4 -10   1    6.91    0.31
   4 -10   1    7.88    0.41
  -3   9  -1   41.79    0.86
  -3   9  -1   42.37    0.83
  -3   9  -1   41.32    0.85
   3  -9   1   41.45    0.72
   3  -9   1   41.97    0.82
   3  -9   1   42.58    0.83
   3  -9   1   42.37    0.89
  -2   8  -1   35.23    0.70
  -2   8  -1   34.80    0.69
  -2   8  -1   34.47    0.70
   2  -8   1   33.35    0.68
   2  -8   1   33.03    0.56
   2  -8   1   34.21    0.68
   2  -8   1   34.21    0.72
  -1   7  -1   19.85    0.45
  -1   7  -1   19.80    0.45
  -1   7  -1   19.30    0.45
   1  -7   1   19.89    0.47
   1  -7   1   19.78    0.44
   1  -7   1   19.74    0.45
   0   6  -1   90.14    1.49
   0   6  -1   87.07    1.37
   0   6  -1   90.34    1.48
   0   6  -1   89.72    1.48
   0  -6   1   91.64    1.48
   0  -6   1   90.38    1.48
   0  -6   1   91.45    1.47
   1   5  -1    4.88    0.21
   1   5  -1    4.87    0.16
   1   5  -1    4.80    0.21
   1   5  -1    4.65    0.20
  -1  -5   1    4.77    0.16
  -1  -5   1    4.65    0.19
  -1  -5   1    4.50    0.21
  -1  -5   1    4.57    0.20
   2   4  -1    0.97    0.11
   2   4  -1    1.19    0.12
   2   4  -1    0.99    0.13
  -2  -4   1    0.98    0.13
  -2  -4   1    0.96    0.12
  -2  -4   1    0.94    0.13
   3   3  -1    5.34    0.20
   3   3  -1    5.71    0.24
   3   3  -1    5.38    0.23
  -3  -3   1    5.63    0.21
  -3  -3   1    5.54    0.22
  -3  -3   1    5.99    0.24
   4   2  -1  205.23    3.31
   4   2  -1  205.06    3.18
   4   2  -1  209.91    3.27
   4   2  -1  199.81    3.22
  -4  -2   1  209.51    3.26
  -4  -2   1  212.36    3.23
  -4  -2   1  210.82    3.30
   5   1  -1    0.97    0.11
   5   1  -1    1.19    0.18
   5   1  -1    1.32    0.16
  -5  -1   1    1.16    0.12
  -5  -1   1    1.11    0.14
  -5  -1   1    0.86    0.14
  -5  -1   1    0.93    0.18
   6   0  -1   -0.08    0.14
   6   0  -1    0.02    0.12
   6   0  -1    0.02    0.11
  -6   0   1    0.04    0.09
  -6   0   1   -0.11    0.11
  -6   0   1   -0.23    0.17
  -6   0   1    0.06    0.12
   7  -1  -1    2.68    0.29
   7  -1  -1    3.00    0.22
  -7   1   1    3.32    0.26
  -7   1   1    2.99    0.24
  -7   1   1    2.78    0.30
   8  -2  -1    0.46    0.23
  -8   2   1    0.41    0.19
  -8   2   1    0.27    0.23
   9  -3  -1    0.28    0.25
  -9   3   1    0.67    0.27
  10  -4  -1    0.16    0.27
 -10   4   1    0.34    0.27
  -6  14  -1    4.16    0.37
   6 -14   1    3.82    0.41
  -5  13  -1    9.47    0.48
  -5  13  -1    9.64    0.43
  -5  13  -1    9.90    0.47
   5 -13   1    8.80    0.41
   5 -13   1    9.94    0.53
  -4  12  -1    0.16    0.18
  -4  12  -1    0.28    0.18
  -4  12  -1    0.31    0.16
   4 -12   1    0.39    0.16
   4 -12   1    0.10    0.23
   4 -12   1    0.41    0.17
  -3  11  -1    4.19    0.29
  -3  11  -1    3.74    0.28
  -3  11  -1    3.53    0.26
   3 -11   1    4.34    0.27
   3 -11   1    3.63    0.28
   3 -11   1    4.19    0.32
  -2  10  -1   17.86    0.49
  -2  10  -1   18.86    0.50
  -2  10  -1   18.06    0.49
   2 -10   1   17.98    0.48
   2 -10   1   18.04    0.47
   2 -10   1   18.35    0.52
  -1   9  -1   72.15    1.28
  -1   9  -1   72.25    1.29
  -1   9  -1   73.18    1.29
   1  -9   1   72.60    1.28
   1  -9   1   72.70    1.29
   1  -9   1   71.27    1.28
   0   8  -1  100.91    1.69
   0   8  -1   99.37    1.68
   0   8  -1  100.13    1.68
   0  -8   1   99.98    1.68
   0  -8   1   99.03    1.68
   0  -8   1  102.57    1.66
   1   7  -1  155.17    2.48
   1   7  -1  156.33    2.48
   1   7  -1  152.12    2.38
  -1  -7   1  152.78    2.47
  -1  -7   1  154.90    2.48
  -1  -7   1  154.41    2.41
   2   6  -1    0.18    0.10
   2   6  -1   -0.05    0.11
   2   6  -1    0.07    0.11
  -2  -6   1    0.11    0.05
  -2  -6   1   -0.02    0.11
  -2  -6   1    0.01    0.10
  -2  -6   1    0.04    0.11
   3   5  -1   34.38    0.69
   3   5  -1   34.94    0.68
  -3  -5   1   34.01    0.69
  -3  -5   1   35.45    0.68
  -3  -5   1   34.48    0.66
   4   4  -1    9.23    0.32
   4   4  -1    9.38    0.33
  -4  -4   1    8.89    0.28
  -4  -4   1    8.84    0.30
  -4  -4   1    9.49    0.34
   5   3  -1    4.51    0.25
   5   3  -1    4.38    0.28
   5   3  -1    4.01    0.14
  -5  -3   1    4.02    0.24
  -5  -3   1    4.10    0.28
  -5  -3   1    4.10    0.21
   6   2  -1    0.65    0.18
   6   2  -1    1.09    0.18
  -6  -2   1    1.08    0.22
  -6  -2   1    0.72    0.12
  -6  -2   1    0.99    0.16
  -6  -2   1    0.77    0.16
   7   1  -1    2.86    0.29
   7   1  -1    2.87    0.25
  -7  -1   1    3.21    0.24
  -7  -1   1    3.23    0.32
  -7  -1   1    2.95    0.25
   8   0  -1   -0.28    0.20
  -8   0   1    0.15    0.25
  -8   0   1    0.15    0.17
   9  -1  -1    3.33    0.37
  -9   1   1    2.96    0.36
  -9   1   1    2.51    0.29
  10  -2  -1   -0.39    0.26
 -10   2   1    0.10    0.25
  -6  16  -1    0.84    0.28
   6 -16   1    1.06    0.33
  -5  15  -1    3.82    0.34
  -5  15  -1    3.68    0.36
   5 -15   1    3.33    0.38
  -4  14  -1    9.27    0.42
  -4  14  -1    9.83    0.47
  -4  14  -1    9.57    0.46
   4 -14   1    8.84    0.41
   4 -14   1    8.94    0.51
   4 -14   1    9.72    0.44
  -3  13  -1   12.95    0.46
  -3  13  -1   12.36    0.49
  -3  13  -1   12.36    0.48
   3 -13   1   13.08    0.53
   3 -13   1   13.02    0.47
   3 -13   1   12.57    0.45
  -2  12  -1    0.54    0.18
  -2  12  -1    0.27    0.16
  -2  12  -1    0.22    0.17
   2 -12   1    0.45    0.17
   2 -12   1    0.49    0.16
   2 -12   1    0.29    0.20
  -1  11  -1   21.59    0.55
  -1  11  -1   20.30    0.54
  -1  11  -1   20.95    0.55
   1 -11   1   20.75    0.55
   1 -11   1   21.00    0.55
   1 -11   1   20.91    0.55
   0  10  -1   14.34    0.43
   0  10  -1   15.10    0.43
   0 -10   1   15.16    0.43
   0 -10   1   15.18    0.42
   0 -10   1   13.62    0.41
   1   9  -1   32.16    0.70
   1   9  -1   32.39    0.69
   1   9  -1   32.18    0.56
  -1  -9   1   32.68    0.63
  -1  -9   1   32.26    0.68
  -1  -9   1   33.44    0.70
   2   8  -1   17.18    0.45
   2   8  -1   16.55    0.44
   2   8  -1   16.35    0.37
  -2  -8   1   16.05    0.34
  -2  -8   1   16.45    0.44
  -2  -8   1   16.45    0.43
  -2  -8   1   16.99    0.45
   3   7  -1    8.09    0.28
   3   7  -1    8.51    0.33
  -3  -7   1    8.36    0.29
  -3  -7   1    9.06    0.33
  -3  -7   1    9.10    0.32
   4   6  -1   26.89    0.63
   4   6  -1   28.98    0.64
  -4  -6   1   28.25    0.62
  -4  -6   1   28.67    0.65
  -4  -6   1   28.12    0.59
   5   5  -1   12.29    0.41
  -5  -5   1   12.61    0.39
  -5  -5   1   12.13    0.41
  -5  -5   1   12.86    0.36
   6   4  -1    1.80    0.24
   6   4  -1    1.95    0.22
  -6  -4   1    1.89    0.17
  -6  -4   1    2.07    0.21
   7   3  -1    0.10    0.17
   7   3  -1   -0.11    0.19
  -7  -3   1    0.15    0.16
  -7  -3   1    0.09    0.20
  -7  -3   1   -0.09    0.16
   8   2  -1    0.25    0.18
   8   2  -1   -0.14    0.22
  -8  -2   1    0.29    0.27
  -8  -2   1    0.37    0.19
   9   1  -1    2.92    0.36
  -9  -1   1    2.75    0.36
  -9  -1   1    3.23    0.31
  10   0  -1    0.45    0.29
 -10   0   1    0.30    0.28
  -5  17  -1    0.41    0.26
   5 -17   1    0.32    0.31
  -4  16  -1    0.78    0.24
  -4  16  -1    0.76    0.23
  -4  16  -1    0.26    0.22
   4 -16   1    0.55    0.29
   4 -16   1    0.79    0.24
   4 -16   1    0.47    0.24
  -3  15  -1    1.40    0.26
  -3  15  -1    1.01    0.23
  -3  15  -1    1.43    0.25
   3 -15   1    1.04    0.22
   3 -15   1    1.50    0.29
   3 -15   1    1.50    0.26
  -2  14  -1    5.92    0.36
  -2  14  -1    5.67    0.38
  -2  14  -1    5.53    0.39
   2 -14   1    5.80    0.37
   2 -14   1    6.03    0.40
   2 -14   1    5.54    0.35
  -1  13  -1    2.61    0.25
  -1  13  -1    3.22    0.28
  -1  13  -1    2.34    0.25
   1 -13   1    2.77    0.26
   1 -13   1    2.35    0.23
   1 -13   1    3.10    0.27
   0  12  -1    9.83    0.39
   0  12  -1    9.94    0.39
   0 -12   1    9.84    0.39
   0 -12   1   10.01    0.36
   0 -12   1    9.72    0.38
   1  11  -1    0.09    0.14
   1  11  -1    0.07    0.15
  -1 -11   1    0.02    0.11
  -1 -11   1    0.10    0.13
  -1 -11   1    0.17    0.14
   2  10  -1    8.63    0.36
   2  10  -1    8.16    0.25
   2  10  -1    8.56    0.35
  -2 -10   1    8.26    0.34
  -2 -10   1    7.90    0.34
  -2 -10   1    8.28    0.25
  -2 -10   1    9.11    0.36
   3   9  -1   37.46    0.80
   3   9  -1   36.51    0.72
   3   9  -1   36.03    0.80
  -3  -9   1   37.41    0.79
  -3  -9   1   34.49    0.61
  -3  -9   1   37.74    0.80
  -3  -9   1   36.65    0.77
   4   8  -1   71.12    1.30
   4   8  -1   72.19    1.34
  -4  -8   1   71.31    1.34
  -4  -8   1   71.44    1.29
  -4  -8   1   72.19    1.32
   5   7  -1    2.75    0.24
   5   7  -1    2.65    0.24
  -5  -7   1    3.08    0.26
  -5  -7   1    2.78    0.21
  -5  -7   1    2.81    0.23
   6   6  -1    0.09    0.17
   6   6  -1    0.08    0.18
  -6  -6   1   -0.01    0.13
  -6  -6   1    0.32    0.20
  -6  -6   1    0.40    0.18
   7   5  -1   10.34    0.44
   7   5  -1   10.28    0.48
  -7  -5   1   10.17    0.48
  -7  -5   1    9.64    0.40
  -7  -5   1   10.35    0.45
   8   4  -1    6.57    0.45
   8   4  -1    6.00    0.39
  -8  -4   1    7.27    0.50
  -8  -4   1    6.19    0.38
   9   3  -1    0.39    0.28
   9   3  -1    0.73    0.23
  -9  -3   1    0.66    0.32
  -9  -3   1    0.89    0.24
  10   2  -1    0.62    0.32
 -10  -2   1   -0.17    0.28
 -10  -2   1   -0.13    0.34
  -4  18  -1    2.75    0.33
  -4  18  -1    2.39    0.34
   4 -18   1    2.64    0.34
   4 -18   1    2.30    0.37
  -3  17  -1   -0.20    0.21
  -3  17  -1    0.09    0.22
   3 -17   1   -0.18    0.24
   3 -17   1    0.14    0.23
  -2  16  -1    0.14    0.22
  -2  16  -1    0.30    0.22
   2 -16   1    0.23    0.19
   2 -16   1    0.46    0.24
   2 -16   1    0.76    0.24
  -1  15  -1   13.73    0.53
  -1  15  -1   14.71    0.53
   1 -15   1   13.40    0.52
   1 -15   1   12.98    0.50
   1 -15   1   13.58    0.52
   0  14  -1    7.82    0.41
   0  14  -1    7.53    0.40
   0 -14   1    7.56    0.38
   0 -14   1    7.55    0.37
   0 -14   1    8.03    0.41
   1  13  -1    1.03    0.20
   1  13  -1    1.11    0.21
  -1 -13   1    0.97    0.17
  -1 -13   1    0.92    0.20
  -1 -13   1    1.50    0.24
   2  12  -1    6.17    0.36
   2  12  -1    6.06    0.35
  -2 -12   1    6.29    0.35
  -2 -12   1    6.48    0.34
  -2 -12   1    6.01    0.25
  -2 -12   1    6.12    0.35
   3  11  -1   26.66    0.68
   3  11  -1   25.52    0.68
   3  11  -1   25.76    0.57
  -3 -11   1   26.04    0.66
  -3 -11   1   26.51    0.67
  -3 -11   1   25.64    0.64
   4  10  -1    1.08    0.21
   4  10  -1    1.20    0.18
  -4 -10   1    0.63    0.19
  -4 -10   1    1.29    0.19
  -4 -10   1    0.99    0.20
   5   9  -1   12.83    0.45
   5   9  -1   13.14    0.49
  -5  -9   1   13.40    0.50
  -5  -9   1   13.07    0.43
  -5  -9   1   14.17    0.47
   6   8  -1    5.47    0.38
   6   8  -1    5.18    0.36
  -6  -8   1    5.17    0.30
  -6  -8   1    4.83    0.33
  -6  -8   1    5.26    0.38
   7   7  -1    0.83    0.22
   7   7  -1    0.49    0.23
  -7  -7   1    0.03    0.21
  -7  -7   1    0.43    0.20
   8   6  -1    0.09    0.20
   8   6  -1   -0.23    0.22
  -8  -6   1   -0.21    0.25
  -8  -6   1    0.10    0.21
   9   5  -1    4.05    0.37
   9   5  -1    4.57    0.43
  -9  -5   1    4.02    0.36
  -9  -5   1    4.31    0.46
  10   4  -1    0.72    0.32
 -10  -4   1    0.14    0.33
 -10  -4   1    0.50    0.26
  -3  19  -1    1.53    0.30
  -3  19  -1    2.42    0.36
   3 -19   1    1.14    0.32
   3 -19   1    1.32    0.30
  -2  18  -1    0.37    0.24
  -2  18  -1    0.31    0.23
   2 -18   1    0.29    0.25
   2 -18   1    0.04    0.25
  -1  17  -1    0.40    0.23
  -1  17  -1    0.34    0.22
   1 -17   1    0.52    0.23
   1 -17   1    0.37    0.24
   0  16  -1    1.91    0.28
   0  16  -1    1.77    0.27
   0 -16   1    1.60    0.24
   0 -16   1    1.74    0.27
   0 -16   1    2.13    0.25
   1  15  -1    1.49    0.26
   1  15  -1    1.26    0.25
  -1 -15   1    1.04    0.19
  -1 -15   1    0.78    0.21
  -1 -15   1    0.88    0.23
  -1 -15   1    1.26    0.24
   2  14  -1    1.33    0.24
   2  14  -1    1.36    0.24
  -2 -14   1    1.11    0.21
  -2 -14   1    1.72    0.26
  -2 -14   1    1.20    0.24
   3  13  -1    7.09    0.41
   3  13  -1    7.55    0.42
  -3 -13   1    7.81    0.41
  -3 -13   1    6.75    0.37
  -3 -13   1    7.14    0.40
   4  12  -1    0.67    0.22
   4  12  -1    0.90    0.17
  -4 -12   1    0.88    0.20
  -4 -12   1    0.72    0.21
  -4 -12   1    0.62    0.22
   5  11  -1   26.23    0.73
   5  11  -1   25.54    0.66
  -5 -11   1   25.55    0.70
  -5 -11   1   23.58    0.65
  -5 -11   1   26.31    0.73
   6  10  -1    6.10    0.39
   6  10  -1    5.39    0.40
  -6 -10   1    5.38    0.34
  -6 -10   1    5.77    0.40
  -6 -10   1    5.51    0.41
   7   9  -1   12.70    0.55
   7   9  -1   12.16    0.53
  -7  -9   1   11.95    0.57
  -7  -9   1   12.31    0.51
   8   8  -1    4.44    0.38
   8   8  -1    3.27    0.35
  -8  -8   1    3.53    0.38
  -8  -8   1    3.55    0.33
   9   7  -1    1.42    0.30
   9   7  -1    1.17    0.32
  -9  -7   1    0.06    0.31
  -9  -7   1    0.94    0.26
  -1  19  -1    2.52    0.35
  -1  19  -1    2.40    0.35
   1 -19   1    2.08    0.30
   1 -19   1    1.82    0.33
   0  18  -1    0.44    0.24
   0  18  -1    0.24    0.23
   0 -18   1    0.62    0.27
   1  17  -1    1.06    0.27
   1  17  -1    0.74    0.25
  -1 -17   1    0.71    0.25
  -1 -17   1    1.12    0.27
   2  16  -1    2.31    0.31
   2  16  -1    2.11    0.29
  -2 -16   1    2.04    0.29
  -2 -16   1    1.99    0.31
  -2 -16   1    1.49    0.26
   3  15  -1    2.79    0.31
   3  15  -1    3.84    0.35
  -3 -15   1    2.96    0.29
  -3 -15   1    3.53    0.34
  -3 -15   1    3.45    0.35
   4  14  -1    0.23    0.23
  -4 -14   1    0.13    0.19
  -4 -14   1    0.23    0.22
  -4 -14   1    0.83    0.25
   5  13  -1    1.12    0.26
  -5 -13   1    0.74    0.21
  -5 -13   1    1.44    0.27
  -5 -13   1    1.16    0.28
   6  12  -1    2.04    0.27
   6  12  -1    1.54    0.28
  -6 -12   1    1.44    0.27
  -6 -12   1    1.96    0.31
  -6 -12   1    1.34    0.22
   7  11  -1    9.35    0.50
   7  11  -1    8.47    0.51
  -7 -11   1    8.95    0.49
  -7 -11   1    9.88    0.55
   8  10  -1   11.71    0.58
   8  10  -1   12.33    0.58
  -8 -10   1   11.50    0.55
  -8 -10   1   12.57    0.63
   9   9  -1    4.92    0.43
   9   9  -1    5.55    0.47
  -9  -9   1    5.65    0.44
  -9  -9   1    5.56    0.50
   0  20  -1    1.77    0.33
   0  20  -1    2.34    0.35
   0 -20   1    2.32    0.35
   0 -20   1    1.77    0.34
   1  19  -1   -0.43    0.24
   1  19  -1    0.15    0.25
  -1 -19   1    0.48    0.26
  -1 -19   1    0.27    0.28
   2  18  -1    0.94    0.28
   2  18  -1    0.50    0.27
  -2 -18   1    0.31    0.26
  -2 -18   1    0.73    0.28
   3  17  -1    1.57    0.31
   3  17  -1    1.53    0.30
  -3 -17   1    1.76    0.32
  -3 -17   1    1.82    0.32
   4  16  -1    0.14    0.25
  -4 -16   1    0.13    0.25
  -4 -16   1   -0.10    0.23
   5  15  -1    6.38    0.48
  -5 -15   1    5.08    0.42
  -5 -15   1    5.69    0.43
   6  14  -1    0.74    0.28
  -6 -14   1    0.95    0.30
  -6 -14   1    0.63    0.26
   7  13  -1   -0.13    0.22
   7  13  -1    0.27    0.26
  -7 -13   1   -0.03    0.25
  -7 -13   1   -0.02    0.27
   8  12  -1    0.15    0.27
   8  12  -1    0.95    0.28
  -8 -12   1   -0.13    0.26
  -8 -12   1   -0.17    0.28
   3  19  -1    2.04    0.35
   3  19  -1    1.97    0.35
  -3 -19   1    1.82    0.35
  -3 -19   1    1.40    0.33
   4  18  -1    0.16    0.28
  -4 -18   1    0.04    0.27
  -4 -18   1    0.28    0.28
   5  17  -1    3.75    0.41
  -5 -17   1    4.18    0.41
  -5 -17   1    4.37    0.43
   6  16  -1    0.29    0.27
  -6 -16   1    1.09    0.34
  -6 -16   1    0.45    0.28
  -5 -17  -2   -0.24    0.27
  -5 -17  -2    0.32    0.27
   5  17   2   -0.25    0.26
  -4 -18  -2    7.41    0.53
  -4 -18  -2    7.37    0.57
   4  18   2    8.74    0.59
  -3 -19  -2    0.22    0.28
  -3 -19  -2    0.65    0.31
   3  19   2    0.89    0.30
   3  19   2    1.06    0.32
  -7 -13  -2    0.11    0.28
   7  13   2    0.23    0.23
   7  13   2    0.00    0.26
  -6 -14  -2    0.19    0.24
  -6 -14  -2    0.35    0.29
   6  14   2   -0.03    0.25
  -5 -15  -2    0.68    0.29
  -5 -15  -2    1.08    0.27
   5  15   2    1.08    0.30
  -4 -16  -2   10.04    0.56
  -4 -16  -2    9.55    0.52
   4  16   2    9.67    0.54
  -3 -17  -2    2.26    0.33
  -3 -17  -2    2.29    0.33
   3  17   2    2.39    0.34
   3  17   2    2.41    0.34
  -2 -18  -2    4.54    0.42
  -2 -18  -2    4.01    0.39
   2  18   2    4.96    0.42
   2  18   2    4.59    0.43
  -1 -19  -2    4.72    0.43
  -1 -19  -2    4.05    0.41
   1  19   2    4.08    0.41
   1  19   2    4.57    0.41
   0 -20  -2    0.30    0.28
   0  20   2    0.12    0.24
   0  20   2    0.62    0.29
  -8 -10  -2    8.29    0.56
  -8 -10  -2    9.06    0.56
   8  10   2    8.34    0.54
   8  10   2    7.84    0.52
  -7 -11  -2    8.02    0.52
   7  11   2    7.62    0.51
   7  11   2    7.98    0.48
  -6 -12  -2   10.77    0.48
  -6 -12  -2   10.39    0.56
   6  12   2   10.05    0.47
   6  12   2   10.46    0.54
  -5 -13  -2    0.14    0.17
  -5 -13  -2    0.31    0.21
  -5 -13  -2    0.35    0.25
   5  13   2    0.00    0.22
   5  13   2   -0.09    0.23
  -4 -14  -2    0.20    0.18
  -4 -14  -2    0.20    0.22
  -4 -14  -2    0.09    0.20
   4  14   2    0.17    0.22
  -3 -15  -2    5.34    0.39
  -3 -15  -2    6.28    0.44
  -3 -15  -2    5.54    0.42
   3  15   2    5.35    0.41
   3  15   2    6.09    0.45
  -2 -16  -2    1.10    0.26
  -2 -16  -2    1.84    0.30
  -2 -16  -2    1.53    0.29
   2  16   2    1.60    0.28
   2  16   2    1.34    0.29
  -1 -17  -2    7.93    0.51
  -1 -17  -2    7.73    0.49
   1  17   2    9.26    0.52
   1  17   2    8.11    0.47
   0 -18  -2    5.18    0.42
   0  18   2    6.31    0.48
   0  18   2    5.52    0.45
   1 -19  -2    2.31    0.35
   1 -19  -2    1.54    0.29
  -1  19   2    1.66    0.33
  -1  19   2    1.98    0.31
  -9  -7  -2    0.32    0.34
  -9  -7  -2    0.91    0.30
   9   7   2    1.58    0.32
   9   7   2    1.25    0.32
  -8  -8  -2   -0.42    0.24
  -8  -8  -2   -0.25    0.23
   8   8   2    0.35    0.25
   8   8   2    0.24    0.26
  -7  -9  -2    6.45    0.47
   7   9   2    6.28    0.44
   7   9   2    5.86    0.45
  -6 -10  -2    0.78    0.23
  -6 -10  -2    0.98    0.21
   6  10   2    0.62    0.23
   6  10   2    1.04    0.24
  -5 -11  -2    2.70    0.27
  -5 -11  -2    2.50    0.23
  -5 -11  -2    2.64    0.30
   5  11   2    2.52    0.30
   5  11   2    2.28    0.25
  -4 -12  -2   62.16    1.28
  -4 -12  -2   61.84    1.24
  -4 -12  -2   60.71    1.20
   4  12   2   59.06    1.17
   4  12   2   61.62    1.28
  -3 -13  -2    1.42    0.22
  -3 -13  -2    1.36    0.23
  -3 -13  -2    1.81    0.27
   3  13   2    1.54    0.26
   3  13   2    2.09    0.27
  -2 -14  -2    1.48    0.24
  -2 -14  -2    1.85    0.26
  -2 -14  -2    1.35    0.22
   2  14   2    1.42    0.24
   2  14   2    1.29    0.24
  -1 -15  -2    3.20    0.26
  -1 -15  -2    3.21    0.30
  -1 -15  -2    2.80    0.31
   1  15   2    3.35    0.31
   1  15   2    3.18    0.33
   0 -16  -2   12.04    0.54
   0 -16  -2   11.97    0.49
   0 -16  -2   11.96    0.50
   0  16   2   12.31    0.55
   0  16   2   12.68    0.52
   0  16   2   11.80    0.54
   1 -17  -2    1.55    0.28
   1 -17  -2    2.16    0.31
  -1  17   2    2.46    0.33
  -1  17   2    2.21    0.31
  -1  17   2    2.42    0.28
   2 -18  -2   16.31    0.67
   2 -18  -2   13.96    0.62
  -2  18   2   15.59    0.60
  -2  18   2   14.27    0.63
  -2  18   2   15.00    0.67
   3 -19  -2    3.88    0.42
   3 -19  -2    4.43    0.44
  -3  19   2    4.92    0.44
  -3  19   2    5.25    0.45
  -9  -5  -2    3.36    0.43
  -9  -5  -2    3.82    0.40
   9   5   2    4.43    0.43
   9   5   2    4.61    0.41
  -8  -6  -2   19.68    0.69
  -8  -6  -2   20.40    0.73
   8   6   2   20.33    0.74
   8   6   2   20.52    0.71
  -7  -7  -2    4.25    0.36
  -7  -7  -2    4.67    0.37
   7   7   2    5.29    0.40
   7   7   2    4.49    0.37
  -6  -8  -2    1.01    0.23
  -6  -8  -2    1.02    0.19
   6   8   2    0.77    0.24
   6   8   2    0.82    0.22
  -5  -9  -2   17.01    0.47
  -5  -9  -2   17.50    0.52
  -5  -9  -2   16.48    0.56
   5   9   2   17.08    0.54
   5   9   2   16.68    0.57
  -4 -10  -2    5.59    0.33
  -4 -10  -2    5.75    0.36
  -4 -10  -2    5.58    0.29
   4  10   2    5.38    0.36
   4  10   2    6.16    0.31
  -3 -11  -2   15.27    0.46
  -3 -11  -2   15.66    0.50
  -3 -11  -2   14.77    0.50
   3  11   2   15.81    0.52
   3  11   2   15.53    0.52
   3  11   2   14.96    0.43
  -2 -12  -2   14.14    0.48
  -2 -12  -2   14.15    0.39
  -2 -12  -2   13.80    0.48
  -2 -12  -2   14.64    0.47
   2  12   2   14.60    0.50
   2  12   2   14.99    0.50
  -1 -13  -2   25.51    0.65
  -1 -13  -2   22.88    0.65
  -1 -13  -2   23.89    0.58
   1  13   2   23.91    0.67
   1  13   2   24.01    0.67
   1  13   2   25.69    0.66
   0 -14  -2    2.22    0.24
   0 -14  -2    2.66    0.26
   0 -14  -2    2.09    0.24
   0  14   2    2.28    0.26
   0  14   2    2.52    0.25
   0  14   2    2.28    0.26
   1 -15  -2    5.38    0.37
   1 -15  -2    5.26    0.40
   1 -15  -2    5.08    0.39
  -1  15   2    6.35    0.41
  -1  15   2    4.80    0.39
  -1  15   2    5.34    0.35
   2 -16  -2    0.51    0.26
   2 -16  -2    0.56    0.25
   2 -16  -2    0.29    0.19
  -2  16   2    0.49    0.23
  -2  16   2    0.69    0.25
  -2  16   2    0.58    0.20
   3 -17  -2    3.56    0.37
   3 -17  -2    2.21    0.35
  -3  17   2    2.96    0.35
  -3  17   2    3.00    0.36
   4 -18  -2    4.85    0.43
   4 -18  -2    4.96    0.47
  -4  18   2    5.54    0.46
  -4  18   2    4.69    0.44
  -9  -3  -2    0.88    0.32
  -9  -3  -2    0.33    0.26
   9   3   2    0.72    0.29
  -8  -4  -2    2.52    0.35
  -8  -4  -2    2.82    0.32
   8   4   2    2.41    0.33
   8   4   2    3.10    0.33
  -7  -5  -2   23.09    0.69
  -7  -5  -2   23.38    0.72
   7   5   2   22.77    0.71
   7   5   2   23.61    0.70
  -6  -6  -2   15.81    0.46
  -6  -6  -2   15.76    0.55
  -6  -6  -2   16.85    0.56
   6   6   2   15.88    0.55
   6   6   2   16.05    0.55
  -5  -7  -2    8.67    0.30
  -5  -7  -2    8.61    0.39
  -5  -7  -2    8.66    0.34
   5   7   2    8.12    0.37
   5   7   2    9.31    0.41
  -4  -8  -2   22.24    0.52
  -4  -8  -2   22.94    0.55
  -4  -8  -2   22.76    0.60
   4   8   2   23.18    0.58
   4   8   2   22.94    0.61
  -3  -9  -2   20.14    0.51
  -3  -9  -2   19.57    0.49
  -3  -9  -2   19.70    0.54
  -3  -9  -2   19.02    0.39
   3   9   2   19.48    0.49
   3   9   2   19.50    0.54
   3   9   2   19.54    0.54
  -2 -10  -2    5.81    0.30
  -2 -10  -2    5.27    0.31
  -2 -10  -2    5.28    0.27
  -2 -10  -2    5.14    0.22
   2  10   2    5.86    0.32
   2  10   2    6.06    0.32
   2  10   2    5.56    0.23
  -1 -11  -2   21.74    0.56
  -1 -11  -2   22.08    0.51
   1  11   2   22.73    0.59
   1  11   2   21.41    0.44
   1  11   2   21.47    0.57
   1  11   2   21.16    0.56
   0 -12  -2   42.43    0.89
   0 -12  -2   41.79    0.86
   0 -12  -2   41.07    0.90
   0  12   2   41.08    0.91
   0  12   2   41.63    0.90
   0  12   2   40.16    0.86
   1 -13  -2    4.05    0.32
   1 -13  -2    3.37    0.27
   1 -13  -2    3.09    0.27
  -1  13   2    3.74    0.30
  -1  13   2    2.73    0.26
  -1  13   2    3.38    0.26
   2 -14  -2    9.69    0.46
   2 -14  -2    9.33    0.46
   2 -14  -2    9.31    0.42
  -2  14   2    9.65    0.41
  -2  14   2    8.70    0.45
  -2  14   2   10.48    0.46
   3 -15  -2    0.15    0.19
   3 -15  -2    0.01    0.25
   3 -15  -2   -0.12    0.21
  -3  15   2    0.22    0.22
  -3  15   2    0.30    0.22
  -3  15   2    0.32    0.18
   4 -16  -2    0.86    0.26
   4 -16  -2    0.92    0.30
  -4  16   2    1.14    0.29
  -4  16   2    1.30    0.28
   5 -17  -2    2.75    0.36
   5 -17  -2    3.32    0.43
  -5  17   2    3.17    0.36
  -5  17   2    3.05    0.38
  -9  -1  -2    4.06    0.37
  -9  -1  -2    4.15    0.41
   9   1   2    4.05    0.40
  -8  -2  -2    2.57    0.34
  -8  -2  -2    2.29    0.30
   8   2   2    2.18    0.32
  -7  -3  -2   -0.05    0.22
  -7  -3  -2    0.32    0.20
   7   3   2    0.16    0.20
   7   3   2    0.32    0.22
  -6  -4  -2    0.78    0.20
  -6  -4  -2    0.28    0.14
  -6  -4  -2    0.40    0.19
   6   4   2    0.83    0.20
   6   4   2    0.21    0.19
  -5  -5  -2   13.88    0.34
  -5  -5  -2   13.62    0.46
  -5  -5  -2   13.91    0.38
   5   5   2   13.59    0.46
   5   5   2   13.15    0.46
  -4  -6  -2   45.35    0.86
  -4  -6  -2   46.29    0.83
  -4  -6  -2   45.44    0.91
   4   6   2   43.37    0.74
   4   6   2   46.11    0.92
   4   6   2   46.29    0.91
  -3  -7  -2   22.53    0.42
  -3  -7  -2   23.14    0.50
  -3  -7  -2   23.92    0.53
  -3  -7  -2   23.32    0.55
   3   7   2   22.39    0.56
   3   7   2   22.81    0.53
   3   7   2   22.39    0.42
  -2  -8  -2    2.69    0.19
  -2  -8  -2    2.95    0.22
  -2  -8  -2    2.82    0.23
  -2  -8  -2    2.79    0.16
   2   8   2    3.35    0.24
   2   8   2    2.75    0.22
   2   8   2    2.98    0.18
  -1  -9  -2   25.73    0.53
  -1  -9  -2   25.81    0.58
  -1  -9  -2   26.47    0.60
   1   9   2   25.50    0.60
   1   9   2   25.66    0.59
   1   9   2   26.08    0.59
   1   9   2   25.31    0.49
   0 -10  -2   19.61    0.48
   0 -10  -2   20.66    0.53
   0 -10  -2   19.88    0.51
   0 -10  -2   19.56    0.36
   0  10   2   19.39    0.36
   0  10   2   19.38    0.49
   0  10   2   20.18    0.53
   0  10   2   20.05    0.53
   1 -11  -2   22.20    0.57
   1 -11  -2   21.73    0.57
   1 -11  -2   23.10    0.59
  -1  11   2   22.23    0.59
  -1  11   2   22.38    0.59
  -1  11   2   21.94    0.54
   2 -12  -2   32.53    0.78
   2 -12  -2   32.62    0.75
   2 -12  -2   32.88    0.78
  -2  12   2   31.99    0.77
  -2  12   2   31.92    0.71
  -2  12   2   32.98    0.79
   3 -13  -2   11.06    0.45
   3 -13  -2   11.06    0.43
   3 -13  -2   10.38    0.49
  -3  13   2   10.39    0.47
  -3  13   2   10.61    0.40
  -3  13   2   10.36    0.44
   4 -14  -2    0.26    0.20
   4 -14  -2    0.09    0.24
   4 -14  -2    0.55    0.19
  -4  14   2    0.10    0.21
  -4  14   2    0.33    0.23
  -4  14   2    0.50    0.22
   5 -15  -2   -0.29    0.27
   5 -15  -2   -0.25    0.26
   5 -15  -2    0.15    0.23
  -5  15   2    0.22    0.22
  -5  15   2    0.16    0.24
   6 -16  -2    0.61    0.26
   6 -16  -2   -0.31    0.29
  -6  16   2    0.52    0.25
  -6  16   2    0.48    0.27
  -9   1  -2    4.55    0.40
  -9   1  -2    4.15    0.37
   9  -1   2    4.08    0.41
  -8   0  -2   46.18    1.09
  -8   0  -2   47.01    1.08
   8   0   2   47.21    1.12
  -7  -1  -2   31.64    0.81
  -7  -1  -2   30.91    0.79
   7   1   2   31.10    0.82
  -6  -2  -2    7.40    0.38
  -6  -2  -2    7.69    0.36
   6   2   2    8.67    0.40
   6   2   2    8.24    0.34
   6   2   2    7.86    0.37
  -5  -3  -2    4.00    0.21
  -5  -3  -2    4.51    0.29
  -5  -3  -2    4.15    0.28
  -5  -3  -2    4.27    0.17
   5   3   2    4.18    0.28
   5   3   2    3.41    0.17
   5   3   2    4.44    0.29
  -4  -4  -2    6.18    0.23
  -4  -4  -2    6.48    0.20
  -4  -4  -2    6.64    0.28
   4   4   2    5.86    0.29
   4   4   2    6.15    0.20
   4   4   2    6.34    0.18
   4   4   2    6.51    0.30
  -3  -5  -2   48.58    0.89
  -3  -5  -2   48.07    0.83
  -3  -5  -2   47.29    0.85
   3   5   2   47.38    0.89
   3   5   2   44.67    0.82
   3   5   2   48.69    0.91
   3   5   2   46.70    0.78
  -2  -6  -2   42.76    0.77
  -2  -6  -2   42.45    0.72
  -2  -6  -2   43.22    0.81
  -2  -6  -2   42.10    0.78
   2   6   2   42.51    0.81
   2   6   2   42.05    0.81
   2   6   2   41.89    0.77
   2   6   2   42.16    0.72
  -1  -7  -2   27.47    0.56
  -1  -7  -2   26.01    0.51
  -1  -7  -2   26.82    0.56
   1   7   2   26.24    0.50
   1   7   2   25.75    0.56
   1   7   2   26.29    0.56
   0  -8  -2   25.04    0.45
   0  -8  -2   24.93    0.53
   0  -8  -2   25.18    0.55
   0  -8  -2   26.48    0.57
   0   8   2   25.75    0.57
   0   8   2   25.01    0.54
   0   8   2   25.55    0.57
   0   8   2   24.63    0.44
   1  -9  -2    5.38    0.26
   1  -9  -2    5.17    0.26
  -1   9   2    4.94    0.24
  -1   9   2    4.98    0.28
  -1   9   2    5.10    0.27
   2 -10  -2    2.92    0.22
   2 -10  -2    3.93    0.28
  -2  10   2    3.16    0.22
  -2  10   2    2.58    0.22
  -2  10   2    3.39    0.26
   3 -11  -2    0.62    0.21
   3 -11  -2    0.67    0.16
  -3  11   2    1.14    0.16
  -3  11   2    1.00    0.19
  -3  11   2    0.67    0.19
   4 -12  -2   34.01    0.85
   4 -12  -2   33.08    0.78
  -4  12   2   32.52    0.79
  -4  12   2   33.98    0.74
  -4  12   2   32.06    0.82
   5 -13  -2    6.41    0.45
   5 -13  -2    5.98    0.36
  -5  13   2    5.85    0.42
  -5  13   2    6.27    0.38
   6 -14  -2    4.20    0.41
  -6  14   2    4.72    0.38
  -6  14   2    4.40    0.39
   7 -15  -2    0.70    0.34
  -7  15   2    0.53    0.28
  -9   3  -2    1.14    0.26
  -9   3  -2    0.63    0.26
   9  -3   2    0.33    0.27
  -8   2  -2    2.23    0.29
  -8   2  -2    2.16    0.29
   8  -2   2    2.30    0.31
  -7   1  -2   30.29    0.78
  -7   1  -2   30.59    0.77
   7  -1   2   29.92    0.69
   7  -1   2   30.23    0.79
  -6   0  -2   30.28    0.73
  -6   0  -2   31.00    0.72
   6   0   2   29.78    0.64
   6   0   2   29.99    0.74
  -5  -1  -2   56.31    0.91
  -5  -1  -2   55.09    0.95
  -5  -1  -2   55.36    1.08
  -5  -1  -2   57.78    1.08
   5   1   2   57.43    1.08
   5   1   2   58.22    1.11
   5   1   2   53.33    0.91
   5   1   2   56.32    0.99
  -4  -2  -2   33.97    0.57
  -4  -2  -2   33.99    0.69
  -4  -2  -2   33.39    0.70
  -4  -2  -2   33.46    0.61
   4   2   2   34.52    0.71
   4   2   2   32.92    0.71
   4   2   2   32.98    0.61
   4   2   2   32.49    0.57
  -3  -3  -2    1.82    0.12
  -3  -3  -2    1.79    0.13
  -3  -3  -2    2.43    0.17
   3   3   2    1.98    0.12
   3   3   2    1.84    0.16
   3   3   2    2.07    0.17
   3   3   2    2.15    0.12
  -2  -4  -2    5.86    0.19
  -2  -4  -2    6.24    0.23
  -2  -4  -2    6.02    0.20
  -2  -4  -2    5.94    0.19
   2   4   2    5.78    0.23
   2   4   2    5.87    0.17
   2   4   2    5.82    0.19
   2   4   2    6.07    0.23
   2   4   2    6.08    0.23
  -1  -5  -2   13.15    0.31
  -1  -5  -2   12.90    0.32
  -1  -5  -2   12.84    0.29
  -1  -5  -2   13.06    0.30
   1   5   2   12.54    0.32
   1   5   2   13.05    0.31
   1   5   2   12.85    0.33
   1   5   2   12.83    0.33
   1   5   2   13.06    0.30
   1   5   2   12.91    0.28
   0  -6  -2  131.00    2.08
   0  -6  -2  129.88    2.06
   0   6   2  126.00    2.06
   0   6   2  128.78    2.00
   0   6   2  131.42    2.10
   0   6   2  130.54    2.09
   1  -7  -2   20.48    0.37
   1  -7  -2   21.69    0.48
   1  -7  -2   21.35    0.48
  -1   7   2   20.87    0.45
  -1   7   2   20.91    0.49
  -1   7   2   22.40    0.48
  -1   7   2   21.31    0.49
   2  -8  -2   27.94    0.50
   2  -8  -2   29.38    0.64
   2  -8  -2   28.83    0.62
  -2   8   2   28.91    0.64
  -2   8   2   28.76    0.58
  -2   8   2   29.02    0.63
  -2   8   2   30.74    0.63
   3  -9  -2   -0.12    0.14
   3  -9  -2    0.08    0.07
   3  -9  -2    0.00    0.12
  -3   9   2   -0.22    0.13
  -3   9   2    0.27    0.14
  -3   9   2    0.25    0.12
  -3   9   2    0.03    0.14
   4 -10  -2    3.63    0.27
   4 -10  -2    4.36    0.32
  -4  10   2    3.55    0.25
  -4  10   2    3.92    0.31
  -4  10   2    3.46    0.26
  -4  10   2    3.54    0.28
   5 -11  -2    3.06    0.25
   5 -11  -2    3.28    0.31
  -5  11   2    2.54    0.29
  -5  11   2    3.65    0.27
  -5  11   2    3.24    0.26
  -5  11   2    3.38    0.29
   6 -12  -2    1.42    0.30
   6 -12  -2    1.66    0.22
  -6  12   2    2.04    0.26
  -6  12   2    2.28    0.31
   7 -13  -2    3.16    0.40
  -7  13   2    4.21    0.40
  -9   5  -2    3.67    0.36
  -9   5  -2    3.83    0.38
   9  -5   2    3.82    0.39
  -8   4  -2    2.68    0.30
  -8   4  -2    2.47    0.30
   8  -4   2    2.80    0.32
   8  -4   2    2.62    0.27
  -7   3  -2    0.30    0.19
  -7   3  -2    0.22    0.20
   7  -3   2    0.20    0.20
   7  -3   2    0.25    0.17
  -6   2  -2    7.83    0.37
  -6   2  -2    8.33    0.37
   6  -2   2    8.44    0.34
   6  -2   2    7.31    0.39
  -5   1  -2   54.36    1.05
  -5   1  -2   55.25    0.87
  -5   1  -2   55.67    1.05
  -5   1  -2   55.18    0.93
   5  -1   2   55.73    1.07
   5  -1   2   56.79    1.01
   5  -1   2   53.17    0.89
  -4   0  -2   12.36    0.27
  -4   0  -2   11.50    0.36
  -4   0  -2   12.91    0.37
   4   0   2   11.95    0.22
   4   0   2   12.54    0.38
   4   0   2   12.16    0.32
  -3  -1  -2  146.06    2.34
  -3  -1  -2  143.21    2.36
  -3  -1  -2  146.90    2.27
  -3  -1  -2  147.77    2.24
   3   1   2  144.23    2.30
   3   1   2  151.72    2.37
   3   1   2  151.53    2.37
   3   1   2  146.50    2.24
  -2  -2  -2   12.87    0.25
  -2  -2  -2   13.26    0.30
  -2  -2  -2   12.81    0.27
   2   2   2   12.87    0.33
   2   2   2   12.97    0.27
   2   2   2   12.59    0.33
   2   2   2   13.17    0.25
  -1  -3  -2  145.76    2.28
  -1  -3  -2  150.51    2.28
  -1  -3  -2  152.36    2.28
  -1  -3  -2  147.44    2.30
   1   3   2  144.44    2.27
   1   3   2  145.32    2.27
   1   3   2  148.53    2.31
   1   3   2  146.10    2.28
   1   3   2  147.11    2.29
   1   3   2  145.06    2.30
   0  -4  -2   79.81    1.27
   0  -4  -2   77.66    1.25
   0  -4  -2   75.64    1.26
   0   4   2   79.90    1.28
   0   4   2   77.37    1.25
   0   4   2   78.06    1.26
   0   4   2   77.88    1.26
   0   4   2   78.30    1.27
   0   4   2   76.49    1.23
   1  -5  -2   36.28    0.67
   1  -5  -2   35.66    0.66
   1  -5  -2   35.16    0.66
   1  -5  -2   35.52    0.60
  -1   5   2   36.12    0.63
  -1   5   2   37.52    0.67
  -1   5   2   36.17    0.68
  -1   5   2   36.41    0.67
   2  -6  -2    5.47    0.25
   2  -6  -2    5.31    0.22
   2  -6  -2    5.22    0.17
  -2   6   2    5.10    0.19
  -2   6   2    5.32    0.23
  -2   6   2    5.38    0.23
  -2   6   2    5.62    0.25
   3  -7  -2   26.84    0.52
   3  -7  -2   27.94    0.63
   3  -7  -2   27.81    0.59
  -3   7   2   28.28    0.61
  -3   7   2   27.99    0.62
  -3   7   2   27.85    0.55
  -3   7   2   26.73    0.58
   4  -8  -2    4.83    0.22
   4  -8  -2    5.14    0.27
   4  -8  -2    4.93    0.33
  -4   8   2    4.63    0.23
  -4   8   2    4.97    0.30
  -4   8   2    4.97    0.26
  -4   8   2    5.13    0.29
   5  -9  -2    0.32    0.14
   5  -9  -2    0.31    0.21
   5  -9  -2    0.34    0.13
  -5   9   2    0.31    0.14
  -5   9   2    0.10    0.17
  -5   9   2    0.26    0.16
  -5   9   2    0.50    0.15
   6 -10  -2    0.05    0.14
   6 -10  -2    0.23    0.24
  -6  10   2    0.49    0.22
  -6  10   2    0.49    0.17
  -6  10   2    0.39    0.18
   7 -11  -2    3.44    0.38
  -7  11   2    4.58    0.41
  -7  11   2    5.18    0.41
   8 -12  -2    3.20    0.40
  -8  12   2    3.46    0.39
  -9   7  -2    1.20    0.28
   9  -7   2    0.95    0.28
  -8   6  -2   19.39    0.65
  -8   6  -2   19.26    0.66
   8  -6   2   20.01    0.65
   8  -6   2   18.93    0.65
  -7   5  -2   23.96    0.68
  -7   5  -2   23.39    0.66
   7  -5   2   23.09    0.66
   7  -5   2   23.80    0.67
  -6   4  -2    0.72    0.18
  -6   4  -2    0.62    0.20
   6  -4   2    0.68    0.19
   6  -4   2    0.49    0.18
  -5   3  -2    4.20    0.14
  -5   3  -2    4.07    0.17
  -5   3  -2    3.88    0.28
  -5   3  -2    4.33    0.28
   5  -3   2    4.28    0.28
   5  -3   2    4.81    0.28
   5  -3   2    4.23    0.14
  -4   2  -2   33.47    0.67
  -4   2  -2   32.21    0.57
  -4   2  -2   33.03    0.54
  -4   2  -2   34.34    0.69
   4  -2   2   33.38    0.54
   4  -2   2   33.16    0.69
   4  -2   2   33.04    0.67
   4  -2   2   32.23    0.54
  -3   1  -2  146.60    2.34
  -3   1  -2  145.67    2.24
  -3   1  -2  145.91    2.32
   3  -1   2  145.48    2.32
   3  -1   2  146.76    2.34
  -2   0  -2  122.44    1.88
  -2   0  -2  125.67    1.94
  -2   0  -2  122.83    1.97
   2   0   2  121.43    1.94
   2   0   2  123.87    1.97
   2   0   2  126.53    1.97
  -1  -1  -2   12.89    0.26
  -1  -1  -2   13.23    0.23
  -1  -1  -2   13.06    0.24
  -1  -1  -2   13.30    0.23
   1   1   2   12.57    0.29
   1   1   2   13.06    0.27
   1   1   2   13.18    0.23
   1   1   2   13.07    0.24
   1   1   2   13.04    0.29
   0  -2  -2   13.82    0.27
   0   2   2   13.22    0.27
   0   2   2   13.27    0.27
   0   2   2   13.57    0.27
   0   2   2   13.46    0.27
   0   2   2   13.65    0.26
   0   2   2   13.85    0.27
   1  -3  -2   15.87    0.33
   1  -3  -2   16.03    0.30
   1  -3  -2   16.06    0.34
  -1   3   2   15.82    0.29
  -1   3   2   15.83    0.34
  -1   3   2   16.44    0.34
  -1   3   2   15.81    0.34
  -1   3   2   15.57    0.34
   2  -4  -2   72.16    1.21
   2  -4  -2   70.28    1.19
   2  -4  -2   72.90    1.17
  -2   4   2   73.60    1.20
  -2   4   2   71.59    1.15
  -2   4   2   73.36    1.21
  -2   4   2   72.05    1.22
   3  -5  -2   18.03    0.44
   3  -5  -2   17.95    0.40
  -3   5   2   18.65    0.43
  -3   5   2   17.98    0.38
  -3   5   2   18.33    0.45
  -3   5   2   19.04    0.42
   4  -6  -2   49.06    0.97
   4  -6  -2   50.40    0.90
  -4   6   2   50.06    0.97
  -4   6   2   49.78    0.92
  -4   6   2   49.30    0.88
  -4   6   2   48.94    0.93
   5  -7  -2   12.82    0.46
   5  -7  -2   14.26    0.40
  -5   7   2   13.94    0.42
  -5   7   2   13.61    0.46
  -5   7   2   13.52    0.38
  -5   7   2   13.46    0.39
   6  -8  -2    0.50    0.23
   6  -8  -2    0.47    0.16
   6  -8  -2    0.36    0.14
  -6   8   2    0.20    0.18
  -6   8   2    0.47    0.15
  -6   8   2    0.37    0.15
  -6   8   2    0.25    0.16
   7  -9  -2    0.69    0.27
  -7   9   2    1.44    0.22
  -7   9   2    1.79    0.28
   8 -10  -2    3.95    0.40
  -8  10   2    4.18    0.39
  -8   8  -2    0.21    0.22
  -8   8  -2    0.22    0.24
   8  -8   2    0.08    0.24
  -7   7  -2    4.38    0.36
  -7   7  -2    4.59    0.34
   7  -7   2    4.57    0.36
   7  -7   2    4.25    0.32
  -6   6  -2   16.13    0.50
  -6   6  -2   16.07    0.52
   6  -6   2   15.79    0.49
   6  -6   2   15.52    0.52
  -5   5  -2   14.03    0.43
  -5   5  -2   13.80    0.45
  -5   5  -2   13.78    0.33
   5  -5   2   14.14    0.42
   5  -5   2   13.80    0.31
   5  -5   2   13.29    0.44
  -4   4  -2    6.15    0.27
  -4   4  -2    6.17    0.19
  -4   4  -2    6.28    0.29
   4  -4   2    6.25    0.18
   4  -4   2    6.36    0.26
   4  -4   2    6.29    0.29
   4  -4   2    5.78    0.18
  -3   3  -2    2.31    0.11
  -3   3  -2    2.01    0.17
  -3   3  -2    2.08    0.16
   3  -3   2    2.06    0.10
   3  -3   2    1.70    0.16
   3  -3   2    1.98    0.10
   3  -3   2    1.97    0.16
  -2   2  -2   12.94    0.30
  -2   2  -2   12.91    0.33
  -2   2  -2   12.65    0.24
   2  -2   2   13.07    0.32
   2  -2   2   12.92    0.23
   2  -2   2   13.70    0.31
   2  -2   2   13.28    0.24
  -1   1  -2   12.94    0.25
  -1   1  -2   13.24    0.22
  -1   1  -2   13.22    0.29
   1  -1   2   12.78    0.28
   1  -1   2   12.90    0.21
   1  -1   2   13.00    0.29
   1  -1   2   13.25    0.22
   0   0  -2  176.02    2.81
   0   0  -2  182.29    2.85
   0   0  -2  179.90    2.81
   0   0   2  177.24    2.73
   0   0   2  175.68    2.83
   0   0   2  180.41    2.80
   0   0   2  177.85    2.79
   1  -1  -2   82.96    1.32
   1  -1  -2   84.93    1.33
  -1   1   2   86.41    1.33
  -1   1   2   84.00    1.32
  -1   1   2   84.05    1.33
  -1   1   2   83.28    1.32
   2  -2  -2   24.61    0.47
   2  -2  -2   24.66    0.46
   2  -2  -2   24.67    0.47
  -2   2   2   24.46    0.41
  -2   2   2   24.39    0.48
  -2   2   2   24.61    0.47
  -2   2   2   24.46    0.49
   3  -3  -2    9.76    0.27
   3  -3  -2   10.27    0.29
   3  -3  -2   10.18    0.29
  -3   3   2    9.85    0.24
  -3   3   2   10.32    0.29
  -3   3   2    9.56    0.30
  -3   3   2   10.75    0.28
   4  -4  -2    0.10    0.12
   4  -4  -2    0.08    0.12
  -4   4   2    0.01    0.13
  -4   4   2    0.27    0.11
  -4   4   2   -0.03    0.09
  -4   4   2    0.12    0.09
   5  -5  -2    0.24    0.14
   5  -5  -2    0.15    0.15
  -5   5   2    0.33    0.15
  -5   5   2    0.31    0.11
  -5   5   2    0.21    0.11
  -5   5   2    0.09    0.12
   6  -6  -2    4.82    0.30
   6  -6  -2    5.37    0.34
  -6   6   2    4.61    0.33
  -6   6   2    4.58    0.27
  -6   6   2    4.70    0.25
  -6   6   2    4.55    0.28
   7  -7  -2    3.83    0.30
   7  -7  -2    4.01    0.34
  -7   7   2    4.05    0.34
  -7   7   2    3.73    0.29
   8  -8  -2    0.73    0.26
  -8   8   2    0.64    0.25
   9  -9  -2    0.41    0.27
  -9   9   2    0.48    0.27
  -8  10  -2    7.87    0.49
   8 -10   2    7.50    0.53
  -7   9  -2    6.94    0.42
  -7   9  -2    6.02    0.42
   7  -9   2    6.52    0.46
  -6   8  -2    1.13    0.23
  -6   8  -2    0.86    0.20
   6  -8   2    1.10    0.25
   6  -8   2    0.90    0.18
  -5   7  -2    8.67    0.38
  -5   7  -2    8.33    0.37
  -5   7  -2    9.01    0.29
   5  -7   2    8.87    0.33
   5  -7   2    8.46    0.27
   5  -7   2    9.06    0.41
  -4   6  -2   46.49    0.89
  -4   6  -2   44.09    0.89
  -4   6  -2   45.42    0.80
   4  -6   2   44.26    0.91
   4  -6   2   45.37    0.85
   4  -6   2   44.87    0.79
   4  -6   2   43.21    0.79
  -3   5  -2   47.92    0.88
  -3   5  -2   48.25    0.82
  -3   5  -2   47.57    0.90
   3  -5   2   46.84    0.82
   3  -5   2   48.86    0.86
   3  -5   2   48.34    0.92
   3  -5   2   48.28    0.82
  -2   4  -2    6.46    0.24
  -2   4  -2    5.88    0.21
  -2   4  -2    5.82    0.18
  -2   4  -2    6.17    0.18
   2  -4   2    5.67    0.17
   2  -4   2    6.39    0.18
   2  -4   2    5.83    0.19
   2  -4   2    5.77    0.18
  -1   3  -2  143.26    2.23
  -1   3  -2  144.32    2.24
  -1   3  -2  146.12    2.24
   1  -3   2  145.46    2.28
   1  -3   2  145.82    2.24
   1  -3   2  148.59    2.24
   1  -3   2  143.88    2.23
   0   2  -2   13.74    0.27
   0   2  -2   13.40    0.28
   0   2  -2   13.39    0.26
   0   2  -2   13.07    0.24
   0  -2   2   13.06    0.26
   0  -2   2   13.23    0.26
   0  -2   2   13.50    0.27
   0  -2   2   13.39    0.28
   1   1  -2   81.55    1.29
   1   1  -2   83.15    1.31
  -1  -1   2   82.82    1.29
  -1  -1   2   81.82    1.30
  -1  -1   2   84.83    1.31
  -1  -1   2   84.06    1.31
   2   0  -2    0.14    0.12
   2   0  -2    0.21    0.07
   2   0  -2    0.28    0.10
   2   0  -2    0.08    0.07
  -2   0   2    0.17    0.07
  -2   0   2    0.17    0.10
  -2   0   2    0.19    0.08
   3  -1  -2    1.67    0.12
   3  -1  -2    1.76    0.16
   3  -1  -2    2.22    0.14
   3  -1  -2    1.48    0.12
  -3   1   2    1.85    0.16
  -3   1   2    1.87    0.13
  -3   1   2    1.62    0.13
  -3   1   2    1.81    0.13
   4  -2  -2   38.37    0.72
   4  -2  -2   39.16    0.75
   4  -2  -2   38.23    0.75
  -4   2   2   37.97    0.69
  -4   2   2   37.87    0.70
  -4   2   2   37.66    0.72
   5  -3  -2    1.67    0.19
   5  -3  -2    1.93    0.19
  -5   3   2    1.57    0.14
  -5   3   2    1.52    0.15
  -5   3   2    1.97    0.22
  -5   3   2    1.75    0.17
   6  -4  -2    0.10    0.16
   6  -4  -2    0.28    0.17
  -6   4   2    0.18    0.13
  -6   4   2    0.06    0.17
  -6   4   2    0.07    0.11
  -6   4   2    0.08    0.13
   7  -5  -2    0.93    0.22
   7  -5  -2    0.60    0.20
  -7   5   2    0.58    0.17
  -7   5   2    0.97    0.23
  -7   5   2    0.93    0.18
   8  -6  -2   14.28    0.56
   8  -6  -2   14.66    0.56
  -8   6   2   15.58    0.59
   9  -7  -2    2.97    0.33
   9  -7  -2    2.89    0.33
  -9   7   2    3.06    0.36
  -7  11  -2    8.37    0.47
  -7  11  -2    8.73    0.49
   7 -11   2    9.22    0.55
  -6  10  -2    0.86    0.23
  -6  10  -2    1.06    0.23
   6 -10   2    1.19    0.28
  -5   9  -2   16.61    0.51
  -5   9  -2   16.92    0.54
  -5   9  -2   16.87    0.45
   5  -9   2   15.53    0.60
   5  -9   2   17.61    0.58
   5  -9   2   15.49    0.59
  -4   8  -2   22.55    0.56
  -4   8  -2   23.04    0.58
  -4   8  -2   22.93    0.51
   4  -8   2   22.16    0.50
   4  -8   2   23.09    0.61
   4  -8   2   22.06    0.51
   4  -8   2   22.08    0.50
  -3   7  -2   23.02    0.49
  -3   7  -2   22.47    0.53
  -3   7  -2   22.84    0.55
   3  -7   2   23.40    0.49
   3  -7   2   23.17    0.49
   3  -7   2   22.95    0.57
   3  -7   2   22.26    0.46
  -2   6  -2   43.00    0.80
  -2   6  -2   41.48    0.75
  -2   6  -2   41.57    0.75
  -2   6  -2   42.90    0.78
   2  -6   2   43.09    0.75
   2  -6   2   42.09    0.72
   2  -6   2   40.35    0.74
   2  -6   2   41.39    0.81
   2  -6   2   41.84    0.75
  -1   5  -2   12.35    0.30
  -1   5  -2   12.56    0.29
  -1   5  -2   12.23    0.29
  -1   5  -2   13.02    0.33
   1  -5   2   12.66    0.33
   1  -5   2   12.16    0.30
   1  -5   2   12.56    0.30
   1  -5   2   12.58    0.25
   0   4  -2   77.38    1.25
   0   4  -2   77.73    1.24
   0   4  -2   77.81    1.27
   0   4  -2   76.30    1.21
   0  -4   2   77.53    1.25
   0  -4   2   78.47    1.25
   0  -4   2   76.37    1.25
   1   3  -2   15.91    0.34
   1   3  -2   16.32    0.33
   1   3  -2   16.42    0.34
   1   3  -2   15.57    0.33
  -1  -3   2   16.35    0.35
  -1  -3   2   15.83    0.33
  -1  -3   2   15.93    0.30
  -1  -3   2   16.30    0.34
   2   2  -2   24.66    0.48
   2   2  -2   24.43    0.46
   2   2  -2   23.61    0.46
  -2  -2   2   25.02    0.48
  -2  -2   2   24.05    0.40
  -2  -2   2   24.29    0.48
  -2  -2   2   24.94    0.47
   3   1  -2    1.54    0.15
   3   1  -2    1.81    0.15
   3   1  -2    1.71    0.13
   3   1  -2    1.67    0.12
  -3  -1   2    2.12    0.17
  -3  -1   2    1.58    0.14
  -3  -1   2    1.89    0.13
   4   0  -2   58.39    1.06
   4   0  -2   59.51    1.01
   4   0  -2   56.98    1.00
   4   0  -2   58.79    0.99
  -4   0   2   58.60    1.00
  -4   0   2   59.35    1.03
  -4   0   2   58.58    1.00
  -4   0   2   59.15    1.08
   5  -1  -2   13.83    0.36
   5  -1  -2   13.10    0.42
  -5   1   2   13.18    0.35
  -5   1   2   13.89    0.35
  -5   1   2   13.43    0.37
  -5   1   2   13.76    0.44
   6  -2  -2    2.22    0.24
   6  -2  -2    2.03    0.20
  -6   2   2    1.83    0.16
  -6   2   2    2.18    0.19
  -6   2   2    2.22    0.25
  -6   2   2    2.24    0.19
   7  -3  -2    6.98    0.38
   7  -3  -2    7.18    0.35
  -7   3   2    6.30    0.32
  -7   3   2    5.88    0.28
  -7   3   2    6.95    0.40
  -7   3   2    7.18    0.32
   8  -4  -2    0.25    0.21
   8  -4  -2    0.22    0.19
  -8   4   2    0.34    0.22
   9  -5  -2    0.99    0.27
  -9   5   2    1.65    0.31
  -7  13  -2    0.09    0.23
   7 -13   2    0.48    0.30
  -6  12  -2   10.34    0.48
  -6  12  -2    9.87    0.49
   6 -12   2   10.71    0.56
  -5  11  -2    2.96    0.28
  -5  11  -2    2.14    0.26
   5 -11   2    2.54    0.29
  -4  10  -2    5.59    0.28
  -4  10  -2    5.93    0.35
  -4  10  -2    4.79    0.31
   4 -10   2    5.16    0.28
   4 -10   2    5.30    0.27
   4 -10   2    5.41    0.37
  -3   9  -2   19.40    0.51
  -3   9  -2   19.60    0.52
  -3   9  -2   19.60    0.48
   3  -9   2   19.03    0.47
   3  -9   2   19.29    0.40
   3  -9   2   19.85    0.48
   3  -9   2   20.38    0.56
  -2   8  -2    3.13    0.20
  -2   8  -2    2.73    0.21
  -2   8  -2    3.05    0.21
   2  -8   2    2.81    0.20
   2  -8   2    2.75    0.12
   2  -8   2    2.53    0.19
  -1   7  -2   27.35    0.58
  -1   7  -2   25.08    0.44
  -1   7  -2   26.46    0.54
  -1   7  -2   26.48    0.54
   1  -7   2   26.09    0.54
   1  -7   2   26.79    0.57
   1  -7   2   25.99    0.54
   0   6  -2  128.69    1.99
   0   6  -2  127.09    2.09
   0   6  -2  131.44    2.08
   0  -6   2  129.87    2.07
   0  -6   2  132.22    2.08
   0  -6   2  130.02    2.08
   1   5  -2   35.01    0.67
   1   5  -2   36.20    0.62
   1   5  -2   36.51    0.66
   1   5  -2   35.79    0.66
  -1  -5   2   36.79    0.67
  -1  -5   2   35.16    0.66
  -1  -5   2   36.22    0.62
   2   4  -2   74.20    1.21
   2   4  -2   72.40    1.20
   2   4  -2   70.44    1.20
  -2  -4   2   73.68    1.21
  -2  -4   2   72.06    1.21
  -2  -4   2   72.08    1.12
  -2  -4   2   71.77    1.21
   3   3  -2   10.03    0.27
   3   3  -2   10.12    0.29
   3   3  -2   10.33    0.31
   3   3  -2    9.51    0.18
  -3  -3   2   10.46    0.30
  -3  -3   2   10.09    0.29
  -3  -3   2    9.62    0.30
   4   2  -2   38.80    0.73
   4   2  -2   36.93    0.76
   4   2  -2   37.83    0.64
  -4  -2   2   38.92    0.71
  -4  -2   2   38.77    0.74
   5   1  -2   13.82    0.43
   5   1  -2   13.44    0.37
   5   1  -2   13.60    0.33
  -5  -1   2   13.81    0.35
  -5  -1   2   13.81    0.44
  -5  -1   2   13.61    0.38
  -5  -1   2   13.77    0.37
   6   0  -2   32.51    0.68
   6   0  -2   31.85    0.64
   6   0  -2   32.19    0.75
  -6   0   2   30.49    0.67
  -6   0   2   31.75    0.64
  -6   0   2   32.60    0.76
  -6   0   2   32.27    0.69
   7  -1  -2    0.99    0.23
   7  -1  -2    1.41    0.18
  -7   1   2    1.14    0.15
  -7   1   2    1.07    0.18
  -7   1   2    1.67    0.19
  -7   1   2    1.47    0.26
   8  -2  -2    1.53    0.28
  -8   2   2    1.65    0.28
  -8   2   2    1.39    0.21
   9  -3  -2    1.61    0.30
  -9   3   2    1.71    0.30
  10  -4  -2    1.36    0.32
 -10   4   2    1.42    0.31
  -6  14  -2    0.73    0.25
  -6  14  -2    0.05    0.23
   6 -14   2    0.67    0.30
  -5  13  -2    0.31    0.22
  -5  13  -2   -0.14    0.19
   5 -13   2    0.09    0.25
  -4  12  -2   61.18    1.24
  -4  12  -2   60.35    1.17
  -4  12  -2   59.41    1.22
   4 -12   2   60.01    1.17
   4 -12   2   59.16    1.16
   4 -12   2   62.48    1.29
  -3  11  -2   14.84    0.47
  -3  11  -2   16.17    0.47
  -3  11  -2   15.74    0.51
   3 -11   2   15.30    0.46
   3 -11   2   15.51    0.53
   3 -11   2   15.04    0.45
  -2  10  -2    5.66    0.28
  -2  10  -2    5.90    0.29
  -2  10  -2    6.27    0.32
   2 -10   2    5.74    0.33
   2 -10   2    5.40    0.27
   2 -10   2    5.67    0.28
  -1   9  -2   25.44    0.60
  -1   9  -2   26.20    0.58
  -1   9  -2   26.31    0.58
   1  -9   2   25.77    0.57
   1  -9   2   25.30    0.57
   1  -9   2   26.33    0.60
   0   8  -2   23.85    0.54
   0   8  -2   24.24    0.41
   0   8  -2   24.43    0.53
   0  -8   2   24.06    0.52
   0  -8   2   24.70    0.54
   0  -8   2   24.30    0.54
   1   7  -2   20.86    0.41
   1   7  -2   22.02    0.50
   1   7  -2   21.19    0.48
  -1  -7   2   21.04    0.47
  -1  -7   2   21.11    0.43
  -1  -7   2   21.70    0.49
  -1  -7   2   21.47    0.49
   2   6  -2    4.86    0.21
   2   6  -2    4.77    0.23
   2   6  -2    4.64    0.24
  -2  -6   2    5.32    0.23
  -2  -6   2    5.17    0.15
  -2  -6   2    5.19    0.23
   3   5  -2   18.31    0.44
   3   5  -2   18.66    0.44
  -3  -5   2   18.21    0.44
  -3  -5   2   18.36    0.43
  -3  -5   2   18.39    0.45
   4   4  -2    0.10    0.11
   4   4  -2    0.02    0.13
  -4  -4   2    0.12    0.13
  -4  -4   2   -0.01    0.11
  -4  -4   2    0.29    0.14
   5   3  -2    1.74    0.17
   5   3  -2    1.52    0.10
   5   3  -2    1.60    0.20
  -5  -3   2    1.60    0.19
  -5  -3   2    1.50    0.15
  -5  -3   2    1.62    0.18
   6   2  -2    2.00    0.20
   6   2  -2    1.78    0.23
   6   2  -2    1.95    0.21
  -6  -2   2    2.25    0.20
  -6  -2   2    2.06    0.17
  -6  -2   2    2.23    0.21
  -6  -2   2    2.11    0.25
   7   1  -2    1.36    0.20
   7   1  -2    1.60    0.25
  -7  -1   2    1.47    0.16
  -7  -1   2    1.22    0.26
  -7  -1   2    1.44    0.19
  -7  -1   2    1.69    0.21
   8   0  -2   36.30    0.92
  -8   0   2   35.52    0.82
  -8   0   2   35.09    0.80
  -8   0   2   36.25    0.93
   9  -1  -2    2.82    0.35
  -9   1   2    2.25    0.33
  10  -2  -2    1.84    0.33
 -10   2   2    1.56    0.31
  -5  15  -2    1.18    0.27
  -5  15  -2    0.98    0.26
   5 -15   2    0.74    0.30
  -4  14  -2    0.05    0.20
  -4  14  -2    0.10    0.21
  -4  14  -2   -0.22    0.17
   4 -14   2    0.01    0.24
   4 -14   2   -0.04    0.17
   4 -14   2    0.10    0.17
  -3  13  -2    1.69    0.22
  -3  13  -2    1.74    0.24
  -3  13  -2    1.87    0.25
   3 -13   2    1.07    0.25
   3 -13   2    1.56    0.21
   3 -13   2    1.00    0.21
  -2  12  -2   14.58    0.46
  -2  12  -2   13.94    0.48
  -2  12  -2   13.77    0.46
   2 -12   2   14.07    0.45
   2 -12   2   14.43    0.50
   2 -12   2   14.17    0.47
  -1  11  -2   22.21    0.58
  -1  11  -2   22.65    0.57
   1 -11   2   22.52    0.57
   1 -11   2   21.61    0.56
   1 -11   2   22.62    0.57
   0  10  -2   19.56    0.51
   0  10  -2   20.34    0.51
   0 -10   2   20.45    0.52
   0 -10   2   20.62    0.50
   0 -10   2   20.01    0.51
   1   9  -2    5.13    0.26
   1   9  -2    4.66    0.16
   1   9  -2    4.64    0.27
  -1  -9   2    5.11    0.22
  -1  -9   2    5.11    0.26
   2   8  -2   28.32    0.55
   2   8  -2   28.72    0.63
   2   8  -2   28.89    0.63
  -2  -8   2   28.58    0.62
  -2  -8   2   28.45    0.63
  -2  -8   2   28.28    0.52
  -2  -8   2   28.42    0.62
   3   7  -2   27.35    0.57
   3   7  -2   27.59    0.61
  -3  -7   2   27.20    0.61
  -3  -7   2   26.85    0.59
  -3  -7   2   26.80    0.61
   4   6  -2   50.01    0.96
   4   6  -2   49.42    0.95
  -4  -6   2   47.92    0.92
  -4  -6   2   48.05    0.94
  -4  -6   2   50.19    0.97
   5   5  -2    0.37    0.17
   5   5  -2    0.22    0.14
  -5  -5   2    0.08    0.12
  -5  -5   2    0.09    0.15
  -5  -5   2    0.28    0.17
   6   4  -2    0.27    0.16
   6   4  -2    0.06    0.17
  -6  -4   2    0.64    0.20
  -6  -4   2    0.40    0.16
  -6  -4   2    0.39    0.14
   7   3  -2    6.92    0.40
   7   3  -2    7.17    0.36
  -7  -3   2    7.03    0.35
  -7  -3   2    7.30    0.44
  -7  -3   2    7.05    0.35
  -7  -3   2    7.07    0.29
   8   2  -2    1.09    0.21
   8   2  -2    0.93    0.26
  -8  -2   2    1.05    0.29
  -8  -2   2    1.10    0.20
  -8  -2   2    1.39    0.21
   9   1  -2    2.13    0.34
  -9  -1   2    1.96    0.35
  -9  -1   2    2.47    0.28
  10   0  -2   10.89    0.61
 -10   0   2   10.78    0.60
  -5  17  -2    0.13    0.25
  -5  17  -2    0.23    0.23
   5 -17   2    0.37    0.31
  -4  16  -2    8.52    0.50
  -4  16  -2    9.07    0.51
   4 -16   2    8.96    0.54
   4 -16   2    8.89    0.44
   4 -16   2    8.70    0.47
  -3  15  -2    5.37    0.41
  -3  15  -2    5.53    0.42
   3 -15   2    5.37    0.37
   3 -15   2    4.71    0.38
   3 -15   2    5.33    0.36
  -2  14  -2    1.30    0.24
  -2  14  -2    1.61    0.24
   2 -14   2    1.71    0.24
   2 -14   2    1.35    0.22
   2 -14   2    1.59    0.26
  -1  13  -2   25.08    0.65
  -1  13  -2   24.07    0.65
   1 -13   2   24.27    0.65
   1 -13   2   23.75    0.63
   1 -13   2   24.59    0.64
   0  12  -2   42.05    0.90
   0  12  -2   41.20    0.88
   0 -12   2   41.04    0.89
   0 -12   2   42.39    0.88
   0 -12   2   41.57    0.85
   1  11  -2   21.49    0.56
   1  11  -2   21.11    0.57
  -1 -11   2   20.81    0.50
  -1 -11   2   21.88    0.57
  -1 -11   2   22.00    0.56
   2  10  -2    3.72    0.28
   2  10  -2    3.33    0.18
   2  10  -2    3.08    0.26
  -2 -10   2    3.32    0.26
  -2 -10   2    3.18    0.18
  -2 -10   2    3.80    0.26
  -2 -10   2    3.67    0.28
   3   9  -2    0.17    0.11
   3   9  -2    0.13    0.15
  -3  -9   2    0.00    0.13
  -3  -9   2    0.09    0.13
  -3  -9   2    0.05    0.06
  -3  -9   2    0.09    0.15
   4   8  -2    4.90    0.27
   4   8  -2    5.27    0.31
  -4  -8   2    5.08    0.30
  -4  -8   2    4.99    0.30
  -4  -8   2    5.06    0.27
   5   7  -2   14.16    0.47
   5   7  -2   13.86    0.46
  -5  -7   2   13.45    0.45
  -5  -7   2   14.09    0.43
  -5  -7   2   14.33    0.46
   6   6  -2    5.22    0.32
   6   6  -2    5.68    0.37
  -6  -6   2    4.62    0.28
  -6  -6   2    4.75    0.35
  -6  -6   2    4.84    0.32
   7   5  -2    0.41    0.19
   7   5  -2    0.64    0.19
  -7  -5   2    0.65    0.17
  -7  -5   2    0.50    0.23
  -7  -5   2    0.72    0.20
   8   4  -2   -0.16    0.18
   8   4  -2    0.46    0.24
  -8  -4   2   -0.13    0.25
  -8  -4   2    0.23    0.19
  -8  -4   2    0.09    0.18
   9   3  -2    1.18    0.30
   9   3  -2    1.36    0.24
  -9  -3   2    1.08    0.24
  -9  -3   2    1.25    0.34
  10   2  -2    2.53    0.39
 -10  -2   2    1.19    0.35
  -4  18  -2    6.90    0.51
  -4  18  -2    8.13    0.53
   4 -18   2    8.11    0.56
  -3  17  -2    2.33    0.32
  -3  17  -2    2.02    0.30
   3 -17   2    2.92    0.36
   3 -17   2    2.25    0.31
  -2  16  -2    1.57    0.27
  -2  16  -2    1.12    0.25
   2 -16   2    1.75    0.28
   2 -16   2    1.37    0.26
   2 -16   2    0.99    0.22
  -1  15  -2    3.38    0.31
  -1  15  -2    2.66    0.29
   1 -15   2    2.56    0.28
   1 -15   2    2.24    0.26
   1 -15   2    3.66    0.32
   0  14  -2    2.47    0.27
   0  14  -2    2.06    0.26
   0 -14   2    1.94    0.23
   0 -14   2    2.34    0.25
   0 -14   2    2.28    0.27
   1  13  -2    3.60    0.30
   1  13  -2    3.01    0.26
  -1 -13   2    3.57    0.26
  -1 -13   2    3.78    0.30
  -1 -13   2    3.21    0.26
  -1 -13   2    3.57    0.28
   2  12  -2   32.67    0.77
   2  12  -2   31.86    0.78
  -2 -12   2   33.19    0.77
  -2 -12   2   31.55    0.65
  -2 -12   2   32.25    0.75
  -2 -12   2   32.72    0.78
   3  11  -2    0.88    0.14
   3  11  -2    0.98    0.21
   3  11  -2    0.86    0.20
  -3 -11   2    1.11    0.19
  -3 -11   2    0.59    0.19
  -3 -11   2    0.95    0.20
   4  10  -2    4.25    0.31
   4  10  -2    3.69    0.26
  -4 -10   2    3.25    0.26
  -4 -10   2    3.60    0.29
  -4 -10   2    3.89    0.30
   5   9  -2    0.48    0.19
   5   9  -2   -0.07    0.16
  -5  -9   2    0.63    0.20
  -5  -9   2    0.28    0.15
  -5  -9   2    0.30    0.17
   6   8  -2    0.96    0.21
   6   8  -2    0.59    0.21
  -6  -8   2    0.31    0.17
  -6  -8   2    0.31    0.21
  -6  -8   2    0.22    0.19
   7   7  -2    4.04    0.32
   7   7  -2    4.04    0.35
  -7  -7   2    3.34    0.30
  -7  -7   2    3.82    0.35
  -7  -7   2    4.15    0.29
   8   6  -2   14.39    0.60
   8   6  -2   15.01    0.57
  -8  -6   2   14.75    0.55
  -8  -6   2   15.16    0.65
  -8  -6   2   15.64    0.55
   9   5  -2    0.84    0.25
   9   5  -2    1.13    0.30
  -9  -5   2    1.33    0.26
  -9  -5   2    0.35    0.31
  10   4  -2    1.12    0.32
  10   4  -2    0.62    0.26
 -10  -4   2    0.87    0.33
 -10  -4   2    0.36    0.33
  -3  19  -2    0.59    0.28
  -3  19  -2    0.86    0.28
   3 -19   2    0.50    0.27
   3 -19   2    0.58    0.28
  -2  18  -2    4.47    0.40
  -2  18  -2    4.39    0.39
   2 -18   2    4.96    0.41
   2 -18   2    4.53    0.39
  -1  17  -2    7.87    0.48
  -1  17  -2    8.58    0.48
   1 -17   2    8.72    0.52
   1 -17   2    8.44    0.45
   0  16  -2   12.27    0.52
   0  16  -2   10.76    0.52
   0 -16   2   11.79    0.47
   0 -16   2   11.99    0.55
   0 -16   2   11.93    0.50
   1  15  -2    5.05    0.37
   1  15  -2    5.23    0.39
  -1 -15   2    4.84    0.31
  -1 -15   2    4.76    0.36
  -1 -15   2    4.73    0.35
  -1 -15   2    4.10    0.33
   2  14  -2   10.59    0.47
   2  14  -2    8.77    0.44
  -2 -14   2    9.26    0.42
  -2 -14   2    9.51    0.46
  -2 -14   2    9.20    0.45
   3  13  -2   10.62    0.44
   3  13  -2   10.23    0.46
  -3 -13   2   10.05    0.45
  -3 -13   2    9.96    0.43
  -3 -13   2   10.69    0.47
   4  12  -2   32.31    0.73
   4  12  -2   34.12    0.84
  -4 -12   2   33.18    0.79
  -4 -12   2   34.09    0.84
  -4 -12   2   32.78    0.83
   5  11  -2    2.96    0.29
   5  11  -2    3.26    0.27
  -5 -11   2    3.73    0.32
  -5 -11   2    2.88    0.26
  -5 -11   2    3.00    0.30
   6  10  -2    0.27    0.19
   6  10  -2    0.23    0.21
  -6 -10   2    0.48    0.18
  -6 -10   2    0.34    0.22
  -6 -10   2    0.28    0.22
   7   9  -2    1.51    0.27
   7   9  -2    1.07    0.25
  -7  -9   2    1.56    0.26
  -7  -9   2    1.22    0.27
  -7  -9   2    1.22    0.22
   8   8  -2    1.27    0.27
   8   8  -2    0.77    0.27
  -8  -8   2    0.49    0.24
  -8  -8   2    1.10    0.29
   9   7  -2    3.40    0.39
   9   7  -2    3.39    0.36
  -9  -7   2    3.32    0.35
  -9  -7   2    2.37    0.40
  -1  19  -2    4.01    0.40
  -1  19  -2    4.44    0.41
   1 -19   2    4.08    0.37
   1 -19   2    5.47    0.45
   0  18  -2    5.43    0.45
   0  18  -2    6.71    0.49
   0 -18   2    6.38    0.47
   1  17  -2    2.62    0.34
   1  17  -2    2.34    0.31
  -1 -17   2    1.84    0.31
  -1 -17   2    1.95    0.30
   2  16  -2    0.83    0.25
   2  16  -2    0.46    0.24
  -2 -16   2    0.35    0.23
  -2 -16   2    0.74    0.25
   3  15  -2    0.63    0.24
   3  15  -2    0.41    0.23
  -3 -15   2    0.02    0.23
  -3 -15   2    0.09    0.20
  -3 -15   2    0.16    0.21
   4  14  -2    0.53    0.23
  -4 -14   2    0.40    0.24
  -4 -14   2    0.56    0.23
  -4 -14   2    0.11    0.20
   5  13  -2    6.07    0.44
  -5 -13   2    7.10    0.46
  -5 -13   2    6.15    0.43
  -5 -13   2    5.29    0.38
   6  12  -2    1.92    0.26
   6  12  -2    1.65    0.28
  -6 -12   2    1.42    0.24
  -6 -12   2    1.35    0.29
  -6 -12   2    1.97    0.30
   7  11  -2    4.21    0.37
   7  11  -2    4.86    0.38
  -7 -11   2    4.01    0.33
  -7 -11   2    4.07    0.37
  -7 -11   2    3.65    0.36
   8  10  -2    3.57    0.37
   8  10  -2    4.23    0.39
  -8 -10   2    3.25    0.36
  -8 -10   2    4.83    0.45
   9   9  -2    0.58    0.27
   9   9  -2    0.58    0.30
  -9  -9   2    0.70    0.28
  -9  -9   2   -0.36    0.30
   0  20  -2    0.34    0.28
   0  20  -2    0.05    0.26
   0 -20   2    0.06    0.28
   0 -20   2    0.35    0.26
   1  19  -2    1.97    0.33
   1  19  -2    1.91    0.33
  -1 -19   2    2.49    0.36
  -1 -19   2    1.79    0.32
   2  18  -2   15.25    0.65
   2  18  -2   15.56    0.65
  -2 -18   2   16.33    0.66
  -2 -18   2   15.14    0.65
   3  17  -2    3.56    0.38
   3  17  -2    3.08    0.35
  -3 -17   2    3.95    0.39
  -3 -17   2    2.66    0.35
   4  16  -2    1.56    0.30
  -4 -16   2    1.68    0.31
  -4 -16   2    1.51    0.30
   5  15  -2    0.20    0.24
  -5 -15   2    0.00    0.24
  -5 -15   2    0.07    0.24
   6  14  -2    4.32    0.40
  -6 -14   2    3.87    0.39
  -6 -14   2    4.80    0.43
   7  13  -2    4.34    0.41
   7  13  -2    3.79    0.36
  -7 -13   2    3.59    0.40
  -7 -13   2    4.52    0.41
   8  12  -2    3.42    0.37
   8  12  -2    3.39    0.39
  -8 -12   2    2.91    0.41
  -8 -12   2    3.12    0.37
   3  19  -2    3.93    0.41
   3  19  -2    5.08    0.46
  -3 -19   2    5.07    0.46
  -3 -19   2    4.34    0.44
   4  18  -2    4.96    0.44
  -4 -18   2    5.27    0.45
  -4 -18   2    4.51    0.42
   5  17  -2    2.74    0.37
  -5 -17   2    3.45    0.40
  -5 -17   2    3.51    0.40
   6  16  -2    0.74    0.29
  -6 -16   2    0.78    0.30
  -6 -16   2    0.67    0.30
   7  15  -2    0.36    0.30
  -7 -15   2    0.04    0.28
  -7 -15   2    0.30    0.31
  -4 -18  -3   -0.47    0.26
  -4 -18  -3    0.10    0.26
  -7 -13  -3    2.28    0.36
   7  13   3    1.77    0.31
   7  13   3    2.21    0.35
  -6 -14  -3    0.37    0.24
  -6 -14  -3    0.91    0.30
   6  14   3    0.22    0.26
  -5 -15  -3    0.28    0.24
  -5 -15  -3    0.12    0.26
   5  15   3    0.08    0.25
  -4 -16  -3    0.84    0.29
  -4 -16  -3    0.76    0.25
   4  16   3    1.08    0.29
  -3 -17  -3    0.99    0.29
  -3 -17  -3    0.57    0.26
   3  17   3    0.76    0.29
   3  17   3    0.88    0.28
  -2 -18  -3    0.67    0.28
  -2 -18  -3    0.14    0.26
   2  18   3    0.55    0.27
   2  18   3    0.53    0.28
  -1 -19  -3   -0.10    0.25
  -1 -19  -3    0.20    0.28
   1  19   3   -0.07    0.24
   1  19   3    0.26    0.26
   0  20   3   12.81    0.65
  -8 -10  -3    3.63    0.40
  -8 -10  -3    2.97    0.38
   8  10   3    2.81    0.39
   8  10   3    3.27    0.38
  -7 -11  -3   -0.12    0.25
   7  11   3    0.46    0.26
   7  11   3    0.36    0.24
  -6 -12  -3    1.33    0.30
  -6 -12  -3    1.26    0.24
   6  12   3    1.03    0.25
   6  12   3    1.01    0.28
  -5 -13  -3    0.36    0.20
  -5 -13  -3    0.05    0.25
  -5 -13  -3    0.32    0.20
   5  13   3   -0.01    0.24
   5  13   3    0.19    0.21
  -4 -14  -3    1.44    0.22
  -4 -14  -3    1.90    0.27
  -4 -14  -3    0.99    0.27
   4  14   3    1.38    0.27
  -3 -15  -3    4.79    0.37
  -3 -15  -3    5.70    0.43
  -3 -15  -3    5.33    0.42
   3  15   3    4.86    0.40
   3  15   3    4.77    0.38
  -2 -16  -3    1.89    0.30
  -2 -16  -3    2.04    0.31
   2  16   3    2.05    0.29
   2  16   3    1.90    0.29
  -1 -17  -3    8.03    0.50
  -1 -17  -3    7.69    0.49
   1  17   3    7.71    0.46
   1  17   3    7.54    0.50
   0 -18  -3    1.41    0.30
   0  18   3    1.30    0.28
   0  18   3    1.15    0.29
   1 -19  -3    1.60    0.33
   1 -19  -3    1.78    0.32
  -1  19   3    1.91    0.33
  -1  19   3    1.95    0.35
  -1  19   3    1.83    0.29
  -9  -7  -3    3.32    0.40
  -9  -7  -3    2.00    0.41
   9   7   3    3.59    0.40
   9   7   3    3.34    0.42
  -8  -8  -3    9.18    0.57
  -8  -8  -3   10.20    0.56
   8   8   3    8.73    0.55
   8   8   3    8.90    0.54
  -7  -9  -3    8.88    0.52
  -7  -9  -3    9.61    0.53
   7   9   3    9.15    0.51
   7   9   3    8.97    0.52
  -6 -10  -3    0.62    0.24
  -6 -10  -3    0.73    0.20
   6  10   3    0.27    0.22
   6  10   3    0.60    0.25
  -5 -11  -3    3.48    0.26
  -5 -11  -3    3.27    0.29
  -5 -11  -3    3.33    0.34
   5  11   3    2.81    0.28
   5  11   3    3.31    0.34
  -4 -12  -3    0.59    0.19
  -4 -12  -3    0.74    0.22
  -4 -12  -3    0.45    0.16
   4  12   3    0.81    0.23
   4  12   3    0.31    0.17
  -3 -13  -3    4.51    0.32
  -3 -13  -3    3.40    0.30
  -3 -13  -3    3.86    0.33
   3  13   3    4.50    0.35
   3  13   3    4.05    0.33
  -2 -14  -3    1.79    0.26
  -2 -14  -3    1.55    0.23
  -2 -14  -3    1.98    0.27
   2  14   3    2.24    0.28
   2  14   3    2.19    0.29
  -1 -15  -3    4.44    0.34
  -1 -15  -3    3.37    0.31
  -1 -15  -3    3.58    0.29
   1  15   3    4.29    0.33
   1  15   3    3.41    0.32
   0 -16  -3    7.44    0.43
   0 -16  -3    7.93    0.47
   0 -16  -3    8.04    0.42
   0  16   3    7.37    0.48
   0  16   3    7.97    0.44
   0  16   3    9.00    0.49
   1 -17  -3    0.95    0.28
   1 -17  -3    0.45    0.25
  -1  17   3    0.54    0.26
  -1  17   3    0.61    0.22
  -1  17   3    0.89    0.27
   2 -18  -3    0.34    0.27
   2 -18  -3    0.06    0.25
  -2  18   3    0.50    0.26
  -2  18   3    0.22    0.26
   3 -19  -3    4.53    0.43
   3 -19  -3    3.80    0.44
  -3  19   3    4.48    0.44
  -3  19   3    4.72    0.44
  -9  -5  -3    0.71    0.28
  -9  -5  -3    0.55    0.35
   9   5   3    0.86    0.32
  -8  -6  -3    3.01    0.38
  -8  -6  -3    3.91    0.37
   8   6   3    4.13    0.38
   8   6   3    3.64    0.38
  -7  -7  -3   23.97    0.74
  -7  -7  -3   24.59    0.74
   7   7   3   23.82    0.75
   7   7   3   25.58    0.76
  -6  -8  -3   12.18    0.51
  -6  -8  -3   11.94    0.53
   6   8   3   12.37    0.52
   6   8   3   11.93    0.50
  -5  -9  -3    2.17    0.22
  -5  -9  -3    1.64    0.24
  -5  -9  -3    2.19    0.20
   5   9   3    1.76    0.24
   5   9   3    1.85    0.26
  -4 -10  -3    0.36    0.16
  -4 -10  -3    0.84    0.15
  -4 -10  -3    0.73    0.20
   4  10   3    0.65    0.18
   4  10   3    0.54    0.21
  -3 -11  -3    8.87    0.40
  -3 -11  -3    9.18    0.36
  -3 -11  -3    8.72    0.38
   3  11   3    8.53    0.41
   3  11   3    9.12    0.41
   3  11   3    8.68    0.33
  -2 -12  -3    4.76    0.30
  -2 -12  -3    5.17    0.32
  -2 -12  -3    5.06    0.35
  -2 -12  -3    4.33    0.24
   2  12   3    5.01    0.34
   2  12   3    4.49    0.33
  -1 -13  -3    6.79    0.36
  -1 -13  -3    6.86    0.32
  -1 -13  -3    7.63    0.39
   1  13   3    7.01    0.40
   1  13   3    6.44    0.38
   1  13   3    7.55    0.39
   0 -14  -3   22.76    0.64
   0 -14  -3   21.47    0.60
   0 -14  -3   23.14    0.66
   0  14   3   21.46    0.61
   0  14   3   22.19    0.65
   0  14   3   22.86    0.67
   1 -15  -3    6.22    0.42
   1 -15  -3    6.96    0.42
   1 -15  -3    6.09    0.38
  -1  15   3    6.46    0.42
  -1  15   3    6.18    0.42
  -1  15   3    6.87    0.37
   2 -16  -3   11.03    0.53
   2 -16  -3   10.40    0.52
  -2  16   3    9.58    0.45
  -2  16   3   10.71    0.53
  -2  16   3    9.72    0.54
   3 -17  -3   11.05    0.58
   3 -17  -3   10.58    0.56
  -3  17   3   11.17    0.58
  -3  17   3   11.84    0.59
   4 -18  -3    0.07    0.27
   4 -18  -3    0.30    0.30
  -4  18   3    0.61    0.29
  -4  18   3    0.61    0.28
  -9  -3  -3    2.41    0.35
  -9  -3  -3    1.80    0.34
   9   3   3    2.50    0.37
  -8  -4  -3    7.97    0.49
  -8  -4  -3    8.39    0.54
   8   4   3    8.06    0.50
   8   4   3    8.55    0.51
  -7  -5  -3    0.76    0.24
  -7  -5  -3    0.98    0.25
   7   5   3    0.71    0.25
   7   5   3    1.01    0.25
  -6  -6  -3    2.51    0.28
  -6  -6  -3    2.05    0.26
   6   6   3    2.28    0.28
   6   6   3    1.80    0.26
  -5  -7  -3   27.30    0.58
  -5  -7  -3   27.56    0.62
  -5  -7  -3   27.92    0.70
   5   7   3   28.08    0.70
   5   7   3   26.94    0.72
  -4  -8  -3   31.95    0.67
  -4  -8  -3   32.59    0.70
  -4  -8  -3   32.15    0.75
   4   8   3   32.09    0.77
   4   8   3   33.11    0.74
  -3  -9  -3   26.17    0.53
  -3  -9  -3   27.65    0.66
  -3  -9  -3   28.19    0.64
  -3  -9  -3   27.26    0.61
   3   9   3   27.21    0.67
   3   9   3   26.62    0.61
   3   9   3   27.97    0.67
  -2 -10  -3   12.19    0.34
  -2 -10  -3   12.18    0.43
  -2 -10  -3   13.02    0.42
  -2 -10  -3   13.05    0.40
   2  10   3   12.49    0.35
   2  10   3   12.42    0.43
   2  10   3   12.66    0.43
  -1 -11  -3    7.73    0.29
  -1 -11  -3    7.82    0.33
  -1 -11  -3    7.74    0.35
   1  11   3    7.72    0.35
   1  11   3    7.62    0.36
   1  11   3    7.53    0.35
   1  11   3    7.45    0.24
   0 -12  -3   11.64    0.42
   0 -12  -3   11.36    0.42
   0 -12  -3   11.78    0.40
   0  12   3   11.24    0.41
   0  12   3   11.82    0.44
   0  12   3   10.97    0.43
   1 -13  -3    2.55    0.25
   1 -13  -3    2.84    0.28
   1 -13  -3    2.39    0.24
  -1  13   3    2.54    0.27
  -1  13   3    3.16    0.25
  -1  13   3    2.60    0.26
   2 -14  -3    3.32    0.32
   2 -14  -3    3.99    0.33
   2 -14  -3    3.39    0.29
  -2  14   3    3.96    0.33
  -2  14   3    3.17    0.30
  -2  14   3    3.85    0.28
   3 -15  -3   10.09    0.53
   3 -15  -3   10.25    0.47
   3 -15  -3   11.06    0.53
  -3  15   3   10.54    0.50
  -3  15   3   11.63    0.53
  -3  15   3   10.17    0.64
   4 -16  -3    1.66    0.33
   4 -16  -3    2.12    0.32
  -4  16   3    1.99    0.32
  -4  16   3    1.64    0.30
   5 -17  -3    0.64    0.28
   5 -17  -3    1.11    0.35
  -5  17   3    1.45    0.32
  -5  17   3    1.02    0.30
  -9  -1  -3    7.75    0.53
  -9  -1  -3    8.43    0.51
   9   1   3    8.59    0.55
  -8  -2  -3   11.53    0.54
  -8  -2  -3   11.94    0.55
   8   2   3   11.30    0.56
  -7  -3  -3   30.41    0.80
  -7  -3  -3   30.92    0.81
   7   3   3   29.73    0.79
   7   3   3   30.22    0.83
  -6  -4  -3    2.64    0.27
  -6  -4  -3    2.42    0.27
   6   4   3    2.37    0.27
   6   4   3    2.21    0.27
  -5  -5  -3    0.20    0.09
  -5  -5  -3    0.13    0.16
  -5  -5  -3    0.14    0.16
  -5  -5  -3   -0.14    0.11
   5   5   3   -0.07    0.17
   5   5   3   -0.01    0.15
  -4  -6  -3    4.12    0.22
  -4  -6  -3    4.02    0.20
  -4  -6  -3    4.40    0.27
   4   6   3    4.65    0.28
   4   6   3    4.13    0.16
  -3  -7  -3   34.72    0.69
  -3  -7  -3   35.90    0.71
  -3  -7  -3   35.93    0.75
  -3  -7  -3   35.51    0.63
   3   7   3   34.25    0.63
   3   7   3   35.72    0.76
   3   7   3   35.23    0.73
  -2  -8  -3    5.67    0.26
  -2  -8  -3    5.89    0.25
  -2  -8  -3    5.66    0.28
  -2  -8  -3    5.71    0.21
   2   8   3    5.74    0.28
   2   8   3    5.57    0.24
   2   8   3    5.78    0.21
   2   8   3    5.55    0.27
   2   8   3    5.63    0.29
  -1  -9  -3    3.70    0.25
  -1  -9  -3    3.64    0.22
  -1  -9  -3    3.23    0.20
   1   9   3    3.27    0.25
   1   9   3    3.16    0.23
   1   9   3    3.37    0.24
   1   9   3    3.25    0.18
   0 -10  -3   92.41    1.60
   0 -10  -3   92.96    1.57
   0 -10  -3   89.79    1.45
   0 -10  -3   92.82    1.61
   0  10   3   88.68    1.45
   0  10   3   91.07    1.57
   0  10   3   89.70    1.61
   1 -11  -3   14.59    0.45
   1 -11  -3   14.50    0.46
   1 -11  -3   14.60    0.45
  -1  11   3   13.77    0.47
  -1  11   3   14.49    0.42
  -1  11   3   13.97    0.46
   2 -12  -3   22.32    0.62
   2 -12  -3   22.52    0.61
  -2  12   3   23.44    0.56
  -2  12   3   21.79    0.62
  -2  12   3   22.86    0.63
   3 -13  -3    0.01    0.15
   3 -13  -3   -0.11    0.20
  -3  13   3    0.08    0.18
  -3  13   3    0.08    0.14
  -3  13   3   -0.13    0.20
   4 -14  -3    2.81    0.28
   4 -14  -3    3.28    0.34
  -4  14   3    3.60    0.34
  -4  14   3    3.12    0.31
   5 -15  -3    4.71    0.43
  -5  15   3    4.36    0.37
  -5  15   3    4.72    0.41
   6 -16  -3    5.32    0.49
   6 -16  -3    5.55    0.43
  -6  16   3    5.20    0.45
  -6  16   3    4.73    0.42
  -9   1  -3    8.51    0.51
  -9   1  -3    7.56    0.50
   9  -1   3    8.16    0.56
  -8   0  -3    0.17    0.23
  -8   0  -3    0.06    0.22
   8   0   3   -0.11    0.23
  -7  -1  -3   22.28    0.67
  -7  -1  -3   22.90    0.68
   7   1   3   22.88    0.70
  -6  -2  -3   23.67    0.65
  -6  -2  -3   24.33    0.65
   6   2   3   24.67    0.65
   6   2   3   23.58    0.58
   6   2   3   24.81    0.67
  -5  -3  -3   43.07    0.91
  -5  -3  -3   41.77    0.77
  -5  -3  -3   43.16    0.72
  -5  -3  -3   42.86    0.88
   5   3   3   42.85    0.91
   5   3   3   42.39    0.78
   5   3   3   43.78    0.92
  -4  -4  -3    4.17    0.16
  -4  -4  -3    4.46    0.17
  -4  -4  -3    4.23    0.19
  -4  -4  -3    3.96    0.27
  -4  -4  -3    4.74    0.26
   4   4   3    4.00    0.17
   4   4   3    4.49    0.28
   4   4   3    4.75    0.29
   4   4   3    4.02    0.16
  -3  -5  -3    6.66    0.24
  -3  -5  -3    6.80    0.27
  -3  -5  -3    6.30    0.21
  -3  -5  -3    6.97    0.22
   3   5   3    7.02    0.20
   3   5   3    6.58    0.21
   3   5   3    7.39    0.30
   3   5   3    6.73    0.28
  -2  -6  -3    2.93    0.19
  -2  -6  -3    2.79    0.20
  -2  -6  -3    2.71    0.17
   2   6   3    2.69    0.21
   2   6   3    2.84    0.19
   2   6   3    3.02    0.15
   2   6   3    3.08    0.21
   2   6   3    2.87    0.19
  -1  -7  -3   33.83    0.64
  -1  -7  -3   34.30    0.67
  -1  -7  -3   34.57    0.68
   1   7   3   33.38    0.63
   1   7   3   34.22    0.68
   1   7   3   34.50    0.69
   1   7   3   34.73    0.70
   1   7   3   34.14    0.64
   0  -8  -3    1.50    0.11
   0  -8  -3    1.25    0.15
   0  -8  -3    1.29    0.14
   0   8   3    1.44    0.16
   0   8   3    1.41    0.10
   0   8   3    1.15    0.15
   0   8   3    1.27    0.15
   1  -9  -3   41.95    0.85
   1  -9  -3   44.24    0.85
   1  -9  -3   41.70    0.72
  -1   9   3   44.41    0.87
  -1   9   3   43.58    0.88
  -1   9   3   43.91    0.82
   2 -10  -3   18.30    0.51
   2 -10  -3   18.90    0.52
  -2  10   3   18.79    0.52
  -2  10   3   18.14    0.45
  -2  10   3   18.85    0.51
  -2  10   3   18.69    0.52
   3 -11  -3   69.95    1.31
   3 -11  -3   68.16    1.33
  -3  11   3   68.80    1.23
  -3  11   3   69.08    1.34
  -3  11   3   69.04    1.30
  -3  11   3   67.82    1.32
   4 -12  -3    2.89    0.31
   4 -12  -3    2.58    0.24
  -4  12   3    2.97    0.28
  -4  12   3    2.64    0.26
  -4  12   3    2.92    0.29
  -4  12   3    2.64    0.23
   5 -13  -3    1.81    0.31
   5 -13  -3    2.09    0.24
  -5  13   3    2.34    0.30
  -5  13   3    2.56    0.28
   6 -14  -3    2.67    0.36
  -6  14   3    2.33    0.31
  -6  14   3    2.97    0.36
   7 -15  -3   -0.03    0.30
  -7  15   3    0.32    0.28
  -9   3  -3    3.46    0.34
  -9   3  -3    2.29    0.34
   9  -3   3    2.56    0.36
  -8   2  -3   12.01    0.55
  -8   2  -3   12.05    0.53
   8  -2   3   12.90    0.56
  -7   1  -3   21.57    0.65
  -7   1  -3   22.10    0.65
   7  -1   3   21.71    0.57
   7  -1   3   22.13    0.67
  -6   0  -3    0.48    0.19
  -6   0  -3    0.20    0.17
   6   0   3    0.07    0.13
   6   0   3    0.34    0.19
  -5  -1  -3   15.76    0.48
  -5  -1  -3   16.06    0.34
  -5  -1  -3   17.34    0.48
   5   1   3   16.42    0.41
   5   1   3   17.05    0.50
  -4  -2  -3   60.95    1.00
  -4  -2  -3   61.47    1.13
  -4  -2  -3   60.30    1.09
  -4  -2  -3   59.84    0.95
  -4  -2  -3   61.17    0.96
   4   2   3   58.95    1.12
   4   2   3   59.43    0.95
   4   2   3   58.65    1.03
   4   2   3   62.10    1.13
  -3  -3  -3   64.41    1.02
  -3  -3  -3   64.32    1.14
  -3  -3  -3   63.29    1.10
  -3  -3  -3   63.12    1.02
  -3  -3  -3   62.63    1.04
   3   3   3   61.92    1.02
   3   3   3   61.62    1.05
   3   3   3   63.03    1.13
   3   3   3   63.67    1.14
  -2  -4  -3    4.18    0.18
  -2  -4  -3    3.98    0.20
  -2  -4  -3    4.11    0.16
  -2  -4  -3    3.94    0.17
   2   4   3    4.16    0.21
   2   4   3    4.21    0.22
   2   4   3    3.75    0.22
   2   4   3    3.99    0.16
   2   4   3    4.06    0.16
  -1  -5  -3    0.34    0.09
  -1  -5  -3    0.40    0.10
  -1  -5  -3    0.34    0.09
   1   5   3    0.29    0.10
   1   5   3    0.41    0.09
   1   5   3    0.42    0.11
   1   5   3    0.77    0.11
   1   5   3    0.37    0.11
   0  -6  -3   26.09    0.53
   0  -6  -3   27.12    0.54
   0   6   3   26.50    0.55
   0   6   3   26.51    0.49
   0   6   3   25.97    0.53
   0   6   3   26.14    0.52
   0   6   3   26.35    0.55
   0   6   3   27.69    0.55
   1  -7  -3   36.54    0.71
   1  -7  -3   35.66    0.62
   1  -7  -3   35.98    0.71
  -1   7   3   36.57    0.71
  -1   7   3   35.90    0.67
  -1   7   3   36.18    0.72
   2  -8  -3    2.90    0.22
   2  -8  -3    2.78    0.14
   2  -8  -3    3.03    0.22
  -2   8   3    3.24    0.22
  -2   8   3    2.74    0.18
  -2   8   3    2.84    0.23
  -2   8   3    2.83    0.21
   3  -9  -3    8.13    0.33
   3  -9  -3    7.78    0.36
   3  -9  -3    7.85    0.23
  -3   9   3    8.04    0.35
  -3   9   3    8.81    0.35
  -3   9   3    7.96    0.32
  -3   9   3    7.97    0.27
   4 -10  -3    5.46    0.36
   4 -10  -3    6.05    0.32
  -4  10   3    6.11    0.27
  -4  10   3    5.85    0.35
  -4  10   3    6.33    0.32
  -4  10   3    5.90    0.33
   5 -11  -3   11.86    0.44
   5 -11  -3   12.22    0.53
  -5  11   3   12.39    0.44
  -5  11   3   12.51    0.51
  -5  11   3   12.35    0.47
   6 -12  -3    7.41    0.38
   6 -12  -3    7.26    0.50
  -6  12   3    7.77    0.42
  -6  12   3    7.95    0.48
  -6  12   3    7.22    0.38
   7 -13  -3    2.14    0.37
  -7  13   3    2.07    0.32
  -7  13   3    2.47    0.30
  -9   5  -3    1.18    0.27
  -9   5  -3    0.65    0.28
   9  -5   3    0.72    0.27
  -8   4  -3    8.44    0.46
  -8   4  -3    8.09    0.48
   8  -4   3    7.95    0.43
   8  -4   3    8.29    0.47
  -7   3  -3   30.20    0.76
  -7   3  -3   29.54    0.79
   7  -3   3   29.49    0.73
   7  -3   3   29.25    0.79
  -6   2  -3   25.40    0.64
  -6   2  -3   24.57    0.66
   6  -2   3   24.88    0.61
   6  -2   3   24.79    0.66
  -5   1  -3   16.76    0.47
  -5   1  -3   16.98    0.49
   5  -1   3   15.96    0.49
   5  -1   3   17.08    0.45
  -4   0  -3    0.01    0.12
  -4   0  -3    0.14    0.12
  -4   0  -3    0.21    0.06
   4   0   3    0.17    0.13
   4   0   3    0.08    0.10
  -3  -1  -3   36.30    0.69
  -3  -1  -3   37.92    0.73
  -3  -1  -3   36.08    0.61
   3   1   3   37.77    0.73
   3   1   3   37.74    0.73
   3   1   3   36.70    0.67
  -2  -2  -3    3.09    0.16
  -2  -2  -3    3.01    0.13
  -2  -2  -3    3.06    0.20
  -2  -2  -3    3.18    0.11
  -2  -2  -3    3.01    0.11
   2   2   3    3.14    0.15
   2   2   3    3.14    0.20
   2   2   3    3.00    0.19
  -1  -3  -3   29.01    0.52
  -1  -3  -3   29.29    0.53
  -1  -3  -3   30.30    0.52
   1   3   3   29.20    0.53
   1   3   3   29.30    0.55
   1   3   3   29.79    0.53
   1   3   3   28.90    0.54
   1   3   3   29.55    0.52
   1   3   3   29.66    0.56
   0  -4  -3    2.04    0.15
   0   4   3    2.32    0.16
   0   4   3    2.26    0.14
   0   4   3    2.47    0.16
   0   4   3    1.96    0.13
   0   4   3    2.01    0.16
   0   4   3    2.33    0.16
   1  -5  -3   14.51    0.30
   1  -5  -3   14.07    0.35
  -1   5   3   14.57    0.36
  -1   5   3   14.42    0.31
  -1   5   3   14.93    0.36
  -1   5   3   14.73    0.35
  -1   5   3   14.84    0.37
   2  -6  -3   14.94    0.39
   2  -6  -3   14.49    0.31
  -2   6   3   14.87    0.39
  -2   6   3   13.78    0.37
  -2   6   3   14.25    0.31
   3  -7  -3    1.86    0.14
   3  -7  -3    1.67    0.18
  -3   7   3    1.81    0.15
  -3   7   3    2.12    0.20
  -3   7   3    2.31    0.20
  -3   7   3    2.08    0.18
   4  -8  -3   27.05    0.62
   4  -8  -3   26.64    0.56
   4  -8  -3   26.55    0.66
  -4   8   3   27.05    0.66
  -4   8   3   28.46    0.65
  -4   8   3   26.58    0.55
  -4   8   3   27.30    0.62
   5  -9  -3   16.53    0.48
   5  -9  -3   16.73    0.56
   5  -9  -3   16.01    0.43
  -5   9   3   16.16    0.48
  -5   9   3   15.51    0.49
  -5   9   3   16.01    0.53
  -5   9   3   15.28    0.45
   6 -10  -3   12.50    0.55
   6 -10  -3   12.63    0.45
  -6  10   3   13.15    0.54
  -6  10   3   12.72    0.45
  -6  10   3   13.47    0.48
   7 -11  -3   -0.43    0.25
  -7  11   3   -0.15    0.22
  -7  11   3    0.41    0.21
   8 -12  -3   -0.04    0.29
  -8  12   3    0.05    0.26
  -9   7  -3    2.87    0.37
   9  -7   3    3.19    0.35
  -8   6  -3    4.00    0.37
  -8   6  -3    3.81    0.34
   8  -6   3    4.11    0.36
   8  -6   3    3.78    0.34
  -7   5  -3    1.03    0.21
  -7   5  -3    0.90    0.25
   7  -5   3    0.60    0.22
   7  -5   3    0.72    0.22
  -6   4  -3    2.15    0.23
  -6   4  -3    2.65    0.26
   6  -4   3    2.10    0.24
   6  -4   3    2.42    0.25
  -5   3  -3   42.58    0.86
  -5   3  -3   44.50    0.91
   5  -3   3   42.31    0.89
   5  -3   3   42.82    0.87
  -4   2  -3   61.19    1.13
  -4   2  -3   58.57    0.95
  -4   2  -3   60.73    1.08
   4  -2   3   61.85    1.12
   4  -2   3   61.15    1.10
  -3   1  -3   37.16    0.69
  -3   1  -3   37.30    0.73
   3  -1   3   36.93    0.70
   3  -1   3   38.08    0.73
  -2   0  -3   -0.01    0.07
  -2   0  -3    0.04    0.10
   2   0   3    0.05    0.09
   2   0   3    0.05    0.11
  -1  -1  -3  257.84    4.01
  -1  -1  -3  262.92    3.98
  -1  -1  -3  260.43    4.03
   1   1   3  257.48    3.98
   1   1   3  252.62    3.96
   1   1   3  260.10    3.96
   1   1   3  253.70    3.97
   1   1   3  265.16    4.03
   0  -2  -3   91.61    1.43
   0  -2  -3   92.48    1.44
   0   2   3   92.09    1.45
   0   2   3   92.48    1.44
   0   2   3   91.20    1.45
   0   2   3   90.11    1.43
   0   2   3   90.25    1.43
   0   2   3   88.68    1.44
   1  -3  -3   75.19    1.22
   1  -3  -3   73.64    1.20
  -1   3   3   74.98    1.23
  -1   3   3   74.18    1.22
  -1   3   3   74.66    1.22
  -1   3   3   75.85    1.22
  -1   3   3   73.58    1.16
   2  -4  -3    9.74    0.30
   2  -4  -3   10.29    0.26
  -2   4   3   10.45    0.29
  -2   4   3   10.64    0.30
  -2   4   3   10.05    0.21
  -2   4   3   10.39    0.29
   3  -5  -3   13.05    0.33
   3  -5  -3   13.29    0.38
  -3   5   3   12.50    0.37
  -3   5   3   13.16    0.36
  -3   5   3   12.69    0.36
  -3   5   3   12.69    0.28
   4  -6  -3    0.66    0.13
   4  -6  -3    0.67    0.16
  -4   6   3    0.51    0.14
  -4   6   3    0.65    0.10
  -4   6   3    0.75    0.15
  -4   6   3    0.66    0.13
   5  -7  -3   14.43    0.48
   5  -7  -3   14.49    0.41
  -5   7   3   14.20    0.37
  -5   7   3   14.83    0.45
  -5   7   3   14.31    0.42
  -5   7   3   14.46    0.48
   6  -8  -3    0.35    0.22
   6  -8  -3    0.32    0.16
  -6   8   3    0.43    0.17
  -6   8   3    0.36    0.15
  -6   8   3    0.39    0.21
   7  -9  -3    1.17    0.29
  -7   9   3    1.58    0.24
  -7   9   3    1.64    0.28
   8 -10  -3    3.40    0.38
  -8  10   3    4.27    0.40
  -8   8  -3    9.16    0.52
  -8   8  -3    8.59    0.47
   8  -8   3    8.05    0.50
  -7   7  -3   23.89    0.68
  -7   7  -3   24.44    0.72
   7  -7   3   24.19    0.68
   7  -7   3   24.89    0.73
  -6   6  -3    1.32    0.24
  -6   6  -3    2.06    0.23
   6  -6   3    1.92    0.23
   6  -6   3    2.23    0.27
  -5   5  -3   -0.12    0.17
  -5   5  -3    0.08    0.13
   5  -5   3   -0.17    0.16
   5  -5   3   -0.14    0.14
  -4   4  -3    4.44    0.27
  -4   4  -3    4.24    0.23
  -4   4  -3    4.36    0.15
   4  -4   3    4.06    0.26
   4  -4   3    4.69    0.26
   4  -4   3    4.34    0.14
   4  -4   3    4.51    0.14
  -3   3  -3   63.32    1.08
  -3   3  -3   65.92    1.15
  -3   3  -3   63.82    1.00
   3  -3   3   63.49    1.00
   3  -3   3   64.01    1.13
   3  -3   3   62.74    1.00
   3  -3   3   61.00    1.00
   3  -3   3   64.21    1.11
  -2   2  -3    2.95    0.18
  -2   2  -3    3.01    0.15
  -2   2  -3    3.00    0.09
   2  -2   3    3.05    0.09
   2  -2   3    3.22    0.10
   2  -2   3    2.99    0.18
   2  -2   3    3.19    0.19
  -1   1  -3  263.71    4.00
  -1   1  -3  260.83    3.95
  -1   1  -3  253.88    3.93
   1  -1   3  250.38    3.93
   1  -1   3  249.19    3.90
   1  -1   3  260.33    3.96
   1  -1   3  256.72    4.04
   0   0  -3    0.01    0.07
   0   0  -3    0.05    0.09
   0   0  -3    0.28    0.08
   0   0   3    0.00    0.08
   0   0   3    0.04    0.07
   0   0   3    0.11    0.04
   0   0   3    0.11    0.09
   0   0   3   -0.10    0.06
   1  -1  -3  120.35    1.86
   1  -1  -3  120.82    1.92
   1  -1  -3  122.26    1.92
  -1   1   3  123.42    1.92
  -1   1   3  125.41    1.92
  -1   1   3  124.11    1.92
  -1   1   3  122.99    1.90
   2  -2  -3    0.79    0.11
   2  -2  -3    0.93    0.12
   2  -2  -3    0.67    0.11
  -2   2   3    0.83    0.11
  -2   2   3    0.92    0.12
  -2   2   3    1.16    0.13
  -2   2   3    0.76    0.10
   3  -3  -3    0.06    0.10
   3  -3  -3    0.03    0.12
  -3   3   3   -0.07    0.12
  -3   3   3    0.08    0.11
  -3   3   3    0.11    0.10
   4  -4  -3    0.84    0.14
   4  -4  -3    0.56    0.14
  -4   4   3    0.76    0.14
  -4   4   3    0.85    0.13
  -4   4   3    0.66    0.09
  -4   4   3    0.78    0.16
   5  -5  -3    7.88    0.32
   5  -5  -3    7.35    0.33
  -5   5   3    7.91    0.35
  -5   5   3    7.69    0.32
  -5   5   3    7.27    0.25
  -5   5   3    7.96    0.30
   6  -6  -3    1.48    0.23
   6  -6  -3    1.00    0.19
  -6   6   3    1.17    0.16
  -6   6   3    1.26    0.19
  -6   6   3    1.06    0.21
  -6   6   3    1.28    0.16
   7  -7  -3   16.00    0.57
   7  -7  -3   15.03    0.51
  -7   7   3   15.75    0.57
  -7   7   3   15.32    0.50
  -7   7   3   15.53    0.47
   8  -8  -3    6.25    0.45
   8  -8  -3    6.50    0.45
  -8   8   3    5.38    0.42
   9  -9  -3    6.67    0.49
  -9   9   3    6.81    0.50
  -8  10  -3    3.12    0.36
   8 -10   3    3.25    0.39
  -7   9  -3    8.73    0.48
  -7   9  -3    8.28    0.44
   7  -9   3    8.46    0.53
  -6   8  -3   12.20    0.50
  -6   8  -3   11.41    0.45
   6  -8   3   12.32    0.52
   6  -8   3   12.25    0.43
  -5   7  -3   27.68    0.66
  -5   7  -3   27.42    0.70
   5  -7   3   28.43    0.64
   5  -7   3   27.76    0.72
  -4   6  -3    4.39    0.25
  -4   6  -3    5.05    0.29
  -4   6  -3    4.25    0.18
   4  -6   3    4.35    0.18
   4  -6   3    4.40    0.24
   4  -6   3    4.21    0.30
   4  -6   3    4.51    0.18
   4  -6   3    4.13    0.18
  -3   5  -3    6.88    0.25
  -3   5  -3    6.34    0.29
  -3   5  -3    6.78    0.20
   3  -5   3    6.47    0.20
   3  -5   3    7.15    0.25
   3  -5   3    6.62    0.19
   3  -5   3    6.25    0.30
   3  -5   3    6.60    0.20
  -2   4  -3    4.09    0.15
  -2   4  -3    4.00    0.14
  -2   4  -3    4.11    0.23
  -2   4  -3    4.01    0.17
   2  -4   3    3.59    0.22
   2  -4   3    4.07    0.14
   2  -4   3    4.05    0.18
   2  -4   3    3.87    0.15
   2  -4   3    4.16    0.15
  -1   3  -3   29.24    0.50
  -1   3  -3   29.77    0.51
  -1   3  -3   29.80    0.57
   1  -3   3   28.75    0.50
   1  -3   3   30.12    0.51
   1  -3   3   29.93    0.53
   1  -3   3   28.44    0.56
   0   2  -3   93.29    1.41
   0   2  -3   90.68    1.43
   0   2  -3   90.60    1.42
   0   2  -3   85.99    1.37
   0  -2   3   88.51    1.40
   0  -2   3   89.65    1.43
   0  -2   3   92.54    1.41
   0  -2   3   89.32    1.41
   0  -2   3   85.27    1.37
   1   1  -3  121.25    1.88
   1   1  -3  123.19    1.91
  -1  -1   3  121.90    1.89
  -1  -1   3  120.10    1.88
  -1  -1   3  123.03    1.91
  -1  -1   3  122.08    1.91
   2   0  -3    0.05    0.10
   2   0  -3   -0.02    0.06
   2   0  -3    0.24    0.11
  -2   0   3   -0.02    0.10
  -2   0   3    0.07    0.08
  -2   0   3    0.03    0.10
  -2   0   3   -0.04    0.09
   3  -1  -3    1.12    0.15
   3  -1  -3    1.43    0.13
   3  -1  -3    1.22    0.12
   3  -1  -3    1.15    0.09
  -3   1   3    1.17    0.08
  -3   1   3    1.20    0.15
  -3   1   3    1.22    0.14
  -3   1   3    1.08    0.12
   4  -2  -3   21.76    0.51
   4  -2  -3   21.19    0.47
  -4   2   3   20.51    0.48
  -4   2   3   21.11    0.46
  -4   2   3   20.37    0.41
   5  -3  -3   20.53    0.50
   5  -3  -3   19.58    0.51
  -5   3   3   20.46    0.54
  -5   3   3   20.18    0.50
  -5   3   3   19.52    0.43
  -5   3   3   19.59    0.47
   6  -4  -3    1.17    0.20
   6  -4  -3    1.50    0.21
  -6   4   3    1.38    0.15
  -6   4   3    1.55    0.19
  -6   4   3    1.34    0.16
  -6   4   3    0.97    0.19
   7  -5  -3   -0.08    0.18
   7  -5  -3   -0.06    0.18
  -7   5   3    0.06    0.19
  -7   5   3    0.02    0.13
  -7   5   3    0.17    0.15
   8  -6  -3    3.66    0.34
   8  -6  -3    3.86    0.34
  -8   6   3    3.58    0.34
  -8   6   3    4.45    0.35
   9  -7  -3    5.32    0.40
   9  -7  -3    4.85    0.39
  -9   7   3    5.39    0.44
  -7  11  -3    0.10    0.22
  -7  11  -3    0.14    0.21
   7 -11   3    0.14    0.26
  -6  10  -3    0.62    0.20
  -6  10  -3    0.48    0.23
   6 -10   3    0.45    0.26
  -5   9  -3    2.13    0.23
  -5   9  -3    1.82    0.25
   5  -9   3    1.96    0.27
  -4   8  -3   31.98    0.71
  -4   8  -3   32.89    0.65
  -4   8  -3   32.21    0.75
   4  -8   3   31.97    0.66
   4  -8   3   31.83    0.64
   4  -8   3   32.12    0.64
   4  -8   3   32.18    0.77
  -3   7  -3   35.08    0.76
  -3   7  -3   35.50    0.71
  -3   7  -3   35.32    0.67
   3  -7   3   35.60    0.67
   3  -7   3   35.59    0.67
   3  -7   3   35.87    0.67
   3  -7   3   36.86    0.78
  -2   6  -3    3.08    0.16
  -2   6  -3    3.05    0.16
  -2   6  -3    2.31    0.19
  -2   6  -3    3.01    0.18
   2  -6   3    3.14    0.24
   2  -6   3    2.53    0.16
   2  -6   3    2.96    0.17
   2  -6   3    2.71    0.15
   2  -6   3    2.73    0.16
  -1   5  -3    0.37    0.09
  -1   5  -3    0.22    0.08
  -1   5  -3    0.12    0.12
  -1   5  -3    0.30    0.09
   1  -5   3    0.35    0.08
   1  -5   3    0.37    0.09
   1  -5   3    0.40    0.09
   1  -5   3    0.47    0.13
   0   4  -3    2.07    0.13
   0   4  -3    2.43    0.17
   0   4  -3    2.21    0.13
   0   4  -3    2.26    0.16
   0  -4   3    2.48    0.17
   0  -4   3    2.39    0.16
   0  -4   3    2.21    0.15
   1   3  -3   74.02    1.18
   1   3  -3   73.05    1.19
   1   3  -3   73.59    1.19
  -1  -3   3   72.76    1.19
  -1  -3   3   71.85    1.20
  -1  -3   3   74.01    1.17
  -1  -3   3   72.16    1.17
   2   2  -3    0.83    0.10
   2   2  -3    0.73    0.12
   2   2  -3    0.84    0.12
  -2  -2   3    0.93    0.08
  -2  -2   3    0.87    0.13
  -2  -2   3    0.82    0.12
  -2  -2   3    0.90    0.11
   3   1  -3    1.33    0.11
   3   1  -3    1.25    0.16
   3   1  -3    1.29    0.10
   3   1  -3    1.33    0.13
  -3  -1   3    1.15    0.14
  -3  -1   3    1.20    0.15
  -3  -1   3    1.21    0.09
  -3  -1   3    1.10    0.12
   4   0  -3   -0.05    0.08
   4   0  -3   -0.25    0.13
   4   0  -3   -0.05    0.08
  -4   0   3    0.07    0.08
  -4   0   3    0.15    0.15
  -4   0   3   -0.23    0.11
  -4   0   3   -0.06    0.10
   5  -1  -3   12.31    0.40
   5  -1  -3   12.54    0.35
   5  -1  -3   11.88    0.31
  -5   1   3   12.73    0.35
  -5   1   3   13.09    0.42
  -5   1   3   12.40    0.37
  -5   1   3   12.02    0.32
   6  -2  -3    0.09    0.17
   6  -2  -3   -0.15    0.13
  -6   2   3    0.07    0.11
  -6   2   3    0.20    0.17
  -6   2   3   -0.01    0.14
  -6   2   3    0.14    0.11
   7  -3  -3   11.65    0.47
   7  -3  -3   13.13    0.44
  -7   3   3   12.38    0.38
  -7   3   3   12.76    0.50
  -7   3   3   11.62    0.38
  -7   3   3   12.66    0.43
   8  -4  -3    8.84    0.45
   8  -4  -3    8.66    0.42
  -8   4   3    7.55    0.38
  -8   4   3    8.94    0.48
   9  -5  -3    2.16    0.31
  -9   5   3    2.44    0.34
  10  -6  -3    3.00    0.36
 -10   6   3    3.80    0.40
  -7  13  -3    2.52    0.33
   7 -13   3    2.43    0.37
  -6  12  -3    0.63    0.24
  -6  12  -3    1.10    0.24
   6 -12   3    0.66    0.29
  -5  11  -3    3.30    0.29
  -5  11  -3    2.97    0.30
   5 -11   3    3.00    0.32
  -4  10  -3    0.71    0.15
  -4  10  -3    0.69    0.17
  -4  10  -3    0.93    0.21
   4 -10   3    0.50    0.15
   4 -10   3    0.60    0.14
   4 -10   3    0.50    0.22
  -3   9  -3   27.23    0.62
  -3   9  -3   27.48    0.59
  -3   9  -3   27.93    0.66
   3  -9   3   26.20    0.52
   3  -9   3   26.97    0.58
   3  -9   3   26.57    0.59
   3  -9   3   26.82    0.68
  -2   8  -3    5.25    0.29
  -2   8  -3    5.49    0.25
  -2   8  -3    5.97    0.24
   2  -8   3    5.12    0.29
   2  -8   3    5.48    0.24
   2  -8   3    5.66    0.24
   2  -8   3    5.69    0.18
  -1   7  -3   33.82    0.65
  -1   7  -3   33.68    0.70
  -1   7  -3   33.48    0.58
   1  -7   3   34.64    0.66
   1  -7   3   34.05    0.66
   1  -7   3   33.64    0.58
   1  -7   3   34.64    0.69
   0   6  -3   25.62    0.51
   0   6  -3   25.54    0.47
   0   6  -3   25.63    0.55
   0  -6   3   26.05    0.53
   0  -6   3   26.48    0.53
   0  -6   3   26.99    0.53
   1   5  -3   14.37    0.32
   1   5  -3   14.81    0.34
  -1  -5   3   14.15    0.33
  -1  -5   3   14.79    0.36
  -1  -5   3   13.97    0.31
   2   4  -3   10.51    0.29
   2   4  -3   10.84    0.29
  -2  -4   3   10.56    0.30
  -2  -4   3   10.56    0.23
  -2  -4   3   10.60    0.31
  -2  -4   3   10.65    0.29
   3   3  -3   -0.05    0.09
   3   3  -3   -0.04    0.12
  -3  -3   3    0.06    0.05
  -3  -3   3    0.18    0.12
  -3  -3   3    0.02    0.11
  -3  -3   3    0.12    0.13
   4   2  -3   21.02    0.45
   4   2  -3   20.61    0.40
   4   2  -3   20.97    0.52
  -4  -2   3   21.39    0.49
  -4  -2   3   21.65    0.51
  -4  -2   3   21.24    0.47
   5   1  -3   12.63    0.34
   5   1  -3   11.86    0.31
   5   1  -3   12.55    0.41
  -5  -1   3   12.42    0.34
  -5  -1   3   12.39    0.34
  -5  -1   3   11.65    0.37
  -5  -1   3   12.80    0.43
   6   0  -3    0.11    0.12
   6   0  -3    0.10    0.12
   6   0  -3    0.25    0.18
  -6   0   3    0.03    0.11
  -6   0   3    0.01    0.11
  -6   0   3    0.10    0.19
  -6   0   3    0.02    0.14
   7  -1  -3   29.02    0.65
   7  -1  -3   28.67    0.75
  -7   1   3   28.70    0.77
  -7   1   3   28.69    0.68
  -7   1   3   28.06    0.63
  -7   1   3   28.91    0.65
   8  -2  -3   12.04    0.52
  -8   2   3   11.36    0.44
  -8   2   3   11.57    0.53
   9  -3  -3    7.57    0.48
  -9   3   3    6.40    0.48
  10  -4  -3    1.07    0.30
 -10   4   3    1.72    0.33
  -6  14  -3    0.60    0.26
  -6  14  -3    0.33    0.23
   6 -14   3    0.31    0.30
  -5  13  -3    0.69    0.22
  -5  13  -3    0.35    0.22
   5 -13   3    0.72    0.29
  -4  12  -3    0.50    0.17
  -4  12  -3    0.52    0.19
  -4  12  -3    0.53    0.22
   4 -12   3    0.77    0.17
   4 -12   3    0.92    0.26
   4 -12   3    0.54    0.17
  -3  11  -3    8.74    0.35
  -3  11  -3    8.94    0.42
  -3  11  -3    8.53    0.37
   3 -11   3    8.78    0.34
   3 -11   3    8.66    0.43
   3 -11   3    8.80    0.35
  -2  10  -3   12.22    0.39
  -2  10  -3   11.44    0.43
   2 -10   3   12.97    0.39
   2 -10   3   12.37    0.38
   2 -10   3   12.21    0.43
  -1   9  -3    3.06    0.12
  -1   9  -3    3.50    0.22
  -1   9  -3    3.11    0.23
   1  -9   3    3.14    0.21
   1  -9   3    3.16    0.25
   1  -9   3    3.31    0.22
   0   8  -3    1.66    0.18
   0   8  -3    1.31    0.11
   0   8  -3    1.39    0.14
   0  -8   3    1.18    0.14
   0  -8   3    1.30    0.15
   0  -8   3    1.57    0.16
   1   7  -3   35.68    0.63
   1   7  -3   35.60    0.69
   1   7  -3   35.47    0.71
  -1  -7   3   35.88    0.71
  -1  -7   3   36.06    0.69
  -1  -7   3   35.58    0.66
  -1  -7   3   36.06    0.70
   2   6  -3   14.39    0.36
   2   6  -3   14.66    0.39
  -2  -6   3   14.41    0.38
  -2  -6   3   14.51    0.37
  -2  -6   3   14.58    0.30
  -2  -6   3   14.93    0.38
   3   5  -3   13.22    0.37
   3   5  -3   12.61    0.35
  -3  -5   3   12.73    0.36
  -3  -5   3   12.70    0.24
  -3  -5   3   12.81    0.36
  -3  -5   3   12.62    0.37
   4   4  -3    0.78    0.17
   4   4  -3    0.82    0.06
   4   4  -3    1.02    0.14
  -4  -4   3    0.59    0.15
  -4  -4   3    0.86    0.16
  -4  -4   3    0.84    0.14
   5   3  -3   19.29    0.37
   5   3  -3   19.82    0.48
   5   3  -3   19.82    0.54
  -5  -3   3   20.51    0.54
  -5  -3   3   19.49    0.50
  -5  -3   3   20.52    0.48
   6   2  -3    0.00    0.10
   6   2  -3    0.12    0.17
   6   2  -3    0.00    0.13
  -6  -2   3    0.03    0.18
  -6  -2   3    0.11    0.13
  -6  -2   3    0.01    0.14
  -6  -2   3    0.17    0.12
   7   1  -3   27.91    0.66
  -7  -1   3   28.73    0.77
  -7  -1   3   29.20    0.66
  -7  -1   3   28.83    0.64
  -7  -1   3   28.65    0.69
   8   0  -3    0.09    0.23
  -8   0   3   -0.16    0.15
  -8   0   3    0.15    0.15
  -8   0   3    0.08    0.24
   9  -1  -3    6.94    0.49
  -9   1   3    6.67    0.49
  10  -2  -3   17.57    0.71
 -10   2   3   16.66    0.72
  -5  15  -3   -0.12    0.21
  -5  15  -3   -0.07    0.22
   5 -15   3    0.37    0.28
  -4  14  -3    1.70    0.26
  -4  14  -3    1.41    0.27
   4 -14   3    1.39    0.30
   4 -14   3    1.65    0.30
  -3  13  -3    3.88    0.33
  -3  13  -3    3.55    0.29
   3 -13   3    4.07    0.31
   3 -13   3    4.12    0.30
   3 -13   3    3.00    0.31
  -2  12  -3    5.39    0.35
  -2  12  -3    4.50    0.31
   2 -12   3    4.19    0.29
   2 -12   3    5.17    0.35
   2 -12   3    4.55    0.30
  -1  11  -3    7.46    0.32
  -1  11  -3    7.91    0.37
   1 -11   3    8.10    0.34
   1 -11   3    7.61    0.32
   1 -11   3    7.81    0.37
   0  10  -3   82.97    1.45
   0  10  -3   90.67    1.58
   0  10  -3   89.41    1.54
   0 -10   3   87.51    1.53
   0 -10   3   91.89    1.57
   0 -10   3   89.91    1.55
   1   9  -3   43.18    0.74
   1   9  -3   44.08    0.85
   1   9  -3   42.89    0.87
  -1  -9   3   42.94    0.85
  -1  -9   3   41.86    0.84
  -1  -9   3   43.61    0.80
   2   8  -3    2.84    0.22
   2   8  -3    3.03    0.24
   2   8  -3    2.79    0.18
  -2  -8   3    2.99    0.22
  -2  -8   3    2.92    0.22
  -2  -8   3    2.64    0.21
  -2  -8   3    2.27    0.14
   3   7  -3    2.21    0.20
   3   7  -3    1.87    0.17
  -3  -7   3    2.01    0.19
  -3  -7   3    1.74    0.19
  -3  -7   3    1.78    0.10
  -3  -7   3    1.58    0.17
   4   6  -3    0.47    0.15
   4   6  -3    0.68    0.15
  -4  -6   3    0.65    0.16
  -4  -6   3    0.67    0.16
  -4  -6   3    0.68    0.15
   5   5  -3    7.72    0.33
   5   5  -3    7.65    0.35
  -5  -5   3    7.59    0.35
  -5  -5   3    7.90    0.32
  -5  -5   3    7.53    0.34
   6   4  -3    1.40    0.19
   6   4  -3    1.52    0.22
  -6  -4   3    1.06    0.21
  -6  -4   3    1.31    0.18
  -6  -4   3    1.48    0.21
   7   3  -3   12.67    0.50
   7   3  -3   12.39    0.44
  -7  -3   3   12.40    0.45
  -7  -3   3   13.13    0.41
  -7  -3   3   13.11    0.43
  -7  -3   3   11.92    0.52
   8   2  -3   11.36    0.43
   8   2  -3   11.41    0.53
  -8  -2   3   10.60    0.42
  -8  -2   3   11.29    0.56
  -8  -2   3   11.21    0.45
   9   1  -3    7.02    0.50
  -9  -1   3    6.66    0.49
  10   0  -3    0.50    0.30
 -10   0   3    0.49    0.29
  -4  16  -3    0.94    0.26
  -4  16  -3    0.84    0.27
   4 -16   3    0.82    0.29
  -3  15  -3    4.65    0.39
  -3  15  -3    4.67    0.37
   3 -15   3    4.84    0.39
   3 -15   3    4.69    0.37
   3 -15   3    4.18    0.31
  -2  14  -3    1.45    0.23
  -2  14  -3    1.75    0.25
   2 -14   3    1.71    0.24
   2 -14   3    2.36    0.25
   2 -14   3    2.18    0.28
  -1  13  -3    7.22    0.37
  -1  13  -3    6.25    0.40
   1 -13   3    6.37    0.37
   1 -13   3    7.15    0.36
   1 -13   3    7.21    0.37
   0  12  -3   11.13    0.44
   0  12  -3   11.09    0.41
   0 -12   3   11.20    0.40
   0 -12   3   10.95    0.40
   0 -12   3   10.85    0.42
   1  11  -3   14.84    0.48
   1  11  -3   14.19    0.45
  -1 -11   3   14.10    0.45
  -1 -11   3   13.58    0.45
  -1 -11   3   14.83    0.41
  -1 -11   3   15.03    0.44
   2  10  -3   17.72    0.41
   2  10  -3   17.80    0.51
   2  10  -3   18.61    0.51
  -2 -10   3   17.70    0.41
  -2 -10   3   18.40    0.50
  -2 -10   3   17.72    0.51
  -2 -10   3   18.18    0.51
   3   9  -3    8.01    0.35
   3   9  -3    8.13    0.29
  -3  -9   3    7.87    0.33
  -3  -9   3    8.17    0.34
  -3  -9   3    7.59    0.20
  -3  -9   3    8.12    0.35
   4   8  -3   26.76    0.63
   4   8  -3   27.03    0.66
  -4  -8   3   27.58    0.66
  -4  -8   3   27.36    0.63
  -4  -8   3   26.49    0.65
   5   7  -3   14.24    0.46
   5   7  -3   14.05    0.46
  -5  -7   3   13.44    0.47
  -5  -7   3   14.58    0.47
  -5  -7   3   14.55    0.44
   6   6  -3    1.15    0.21
   6   6  -3    0.97    0.19
  -6  -6   3    0.90    0.18
  -6  -6   3    0.77    0.20
  -6  -6   3    0.99    0.20
   7   5  -3    0.09    0.17
   7   5  -3   -0.01    0.18
  -7  -5   3    0.07    0.15
  -7  -5   3    0.08    0.19
  -7  -5   3    0.33    0.23
   8   4  -3    8.29    0.48
   8   4  -3    8.27    0.42
  -8  -4   3    8.48    0.41
  -8  -4   3    8.32    0.42
  -8  -4   3    8.07    0.51
   9   3  -3    6.19    0.39
   9   3  -3    6.50    0.49
  -9  -3   3    5.62    0.38
  -9  -3   3    6.34    0.48
  10   2  -3   16.58    0.71
 -10  -2   3   14.40    0.73
  -4  18  -3    0.09    0.24
   4 -18   3    0.15    0.30
  -3  17  -3    1.05    0.27
  -3  17  -3    1.05    0.26
   3 -17   3    0.63    0.24
   3 -17   3    1.28    0.29
  -2  16  -3    2.49    0.32
  -2  16  -3    1.87    0.27
   2 -16   3    2.06    0.29
   2 -16   3    2.16    0.27
   2 -16   3    1.98    0.30
  -1  15  -3    4.37    0.36
  -1  15  -3    3.90    0.32
   1 -15   3    3.32    0.32
   1 -15   3    3.76    0.31
   1 -15   3    4.02    0.32
   0  14  -3   21.05    0.62
   0  14  -3   23.25    0.67
   0 -14   3   21.96    0.63
   0 -14   3   22.65    0.65
   0 -14   3   22.20    0.61
   1  13  -3    2.92    0.27
   1  13  -3    2.43    0.26
  -1 -13   3    3.05    0.29
  -1 -13   3    2.95    0.23
  -1 -13   3    2.84    0.25
  -1 -13   3    3.26    0.28
   2  12  -3   23.35    0.62
   2  12  -3   23.72    0.65
  -2 -12   3   21.72    0.51
  -2 -12   3   23.21    0.62
  -2 -12   3   22.72    0.61
  -2 -12   3   23.09    0.63
   3  11  -3   67.45    1.21
   3  11  -3   68.37    1.32
  -3 -11   3   67.71    1.29
  -3 -11   3   67.62    1.32
  -3 -11   3   68.42    1.31
   4  10  -3    6.15    0.31
   4  10  -3    6.13    0.35
  -4 -10   3    6.03    0.36
  -4 -10   3    5.88    0.34
  -4 -10   3    6.92    0.37
   5   9  -3   16.15    0.53
   5   9  -3   16.05    0.51
  -5  -9   3   15.91    0.50
  -5  -9   3   16.53    0.54
  -5  -9   3   16.35    0.54
   6   8  -3    0.41    0.18
   6   8  -3    0.01    0.18
  -6  -8   3    0.32    0.19
  -6  -8   3    0.00    0.17
  -6  -8   3    0.14    0.20
   7   7  -3   16.00    0.57
   7   7  -3   16.70    0.55
  -7  -7   3   15.42    0.59
  -7  -7   3   15.21    0.49
  -7  -7   3   15.01    0.55
   8   6  -3    4.02    0.32
   8   6  -3    4.11    0.36
  -8  -6   3    4.21    0.34
  -8  -6   3    3.46    0.39
   9   5  -3    1.94    0.28
   9   5  -3    2.24    0.35
  -9  -5   3    2.29    0.39
  -9  -5   3    2.34    0.30
  10   4  -3    1.15    0.33
 -10  -4   3    1.26    0.38
  -2  18  -3    0.37    0.24
  -2  18  -3    0.60    0.27
   2 -18   3    0.69    0.28
   2 -18   3    0.31    0.25
  -1  17  -3    7.93    0.46
  -1  17  -3    8.11    0.52
   1 -17   3    6.91    0.46
   1 -17   3    7.86    0.45
   0  16  -3    8.12    0.49
   0  16  -3    7.66    0.45
   0 -16   3    7.71    0.42
   0 -16   3    7.38    0.39
   0 -16   3    8.23    0.46
   1  15  -3    6.86    0.42
   1  15  -3    7.04    0.40
  -1 -15   3    6.57    0.43
  -1 -15   3    6.83    0.34
  -1 -15   3    6.92    0.40
  -1 -15   3    6.40    0.39
   2  14  -3    3.30    0.30
   2  14  -3    3.33    0.30
  -2 -14   3    3.40    0.29
  -2 -14   3    2.86    0.27
  -2 -14   3    3.68    0.32
   3  13  -3    0.08    0.19
   3  13  -3    0.00    0.19
  -3 -13   3    0.27    0.20
  -3 -13   3    0.00    0.17
  -3 -13   3    0.03    0.18
   4  12  -3    2.85    0.30
   4  12  -3    2.82    0.23
  -4 -12   3    3.23    0.30
  -4 -12   3    2.63    0.27
  -4 -12   3    3.22    0.31
   5  11  -3   11.81    0.44
   5  11  -3   12.42    0.51
  -5 -11   3   11.44    0.46
  -5 -11   3   12.28    0.51
  -5 -11   3   12.40    0.50
   6  10  -3   12.65    0.53
   6  10  -3   13.65    0.51
  -6 -10   3   12.97    0.48
  -6 -10   3   12.86    0.54
  -6 -10   3   12.84    0.53
   7   9  -3    1.66    0.27
   7   9  -3    1.32    0.26
  -7  -9   3    0.86    0.26
  -7  -9   3    1.44    0.27
  -7  -9   3    1.12    0.22
   8   8  -3    7.10    0.45
   8   8  -3    7.02    0.47
  -8  -8   3    6.26    0.50
  -8  -8   3    5.85    0.42
   9   7  -3    5.57    0.42
   9   7  -3    6.66    0.51
  -9  -7   3    5.39    0.49
  -9  -7   3    4.79    0.61
  -9  -7   3    5.88    0.44
  10   6  -3    4.25    0.45
  10   6  -3    3.07    0.47
 -10  -6   3    3.10    0.47
 -10  -6   3    2.99    0.54
  -1  19  -3   -0.27    0.21
  -1  19  -3    0.31    0.27
   1 -19   3    0.39    0.25
   1 -19   3    0.20    0.26
   0  18  -3    1.12    0.30
   0  18  -3    1.38    0.27
   0 -18   3    1.59    0.28
   0 -18   3    1.14    0.30
   1  17  -3    1.19    0.28
   1  17  -3    0.97    0.26
  -1 -17   3    0.59    0.23
  -1 -17   3    0.79    0.27
   2  16  -3    9.70    0.52
   2  16  -3   10.28    0.51
  -2 -16   3   10.60    0.51
  -2 -16   3   10.66    0.53
   3  15  -3    9.74    0.51
   3  15  -3   10.61    0.52
  -3 -15   3   10.66    0.52
  -3 -15   3    9.83    0.48
  -3 -15   3   10.98    0.50
   4  14  -3    3.79    0.35
  -4 -14   3    3.27    0.30
  -4 -14   3    3.76    0.36
  -4 -14   3    3.06    0.32
   5  13  -3    2.48    0.31
  -5 -13   3    2.31    0.31
  -5 -13   3    1.97    0.30
  -5 -13   3    1.74    0.26
   6  12  -3    8.24    0.48
   6  12  -3    8.40    0.43
  -6 -12   3    7.58    0.42
  -6 -12   3    8.72    0.49
  -6 -12   3    8.26    0.49
   7  11  -3   -0.29    0.21
   7  11  -3    0.27    0.22
  -7 -11   3    0.06    0.24
  -7 -11   3   -0.35    0.18
  -7 -11   3    0.36    0.26
   8  10  -3    4.19    0.38
   8  10  -3    4.75    0.41
  -8 -10   3    3.25    0.36
  -8 -10   3    4.09    0.41
   9   9  -3    6.43    0.47
   9   9  -3    7.69    0.55
  -9  -9   3    6.33    0.49
  -9  -9   3    6.13    0.53
   0  20  -3   13.56    0.65
   0 -20   3   13.20    0.62
   1  19  -3    1.81    0.32
   1  19  -3    1.48    0.33
  -1 -19   3    2.33    0.34
  -1 -19   3    2.08    0.34
   2  18  -3    0.12    0.24
   2  18  -3    0.48    0.27
  -2 -18   3    0.16    0.26
  -2 -18   3    0.43    0.25
   3  17  -3   11.05    0.56
   3  17  -3   11.34    0.57
  -3 -17   3   10.84    0.57
  -3 -17   3   10.69    0.57
   4  16  -3    2.10    0.32
  -4 -16   3    1.40    0.29
  -4 -16   3    2.01    0.32
   5  15  -3    4.99    0.42
  -5 -15   3    4.65    0.41
  -5 -15   3    4.63    0.40
   6  14  -3    2.95    0.34
  -6 -14   3    3.06    0.37
  -6 -14   3    3.30    0.36
   7  13  -3    2.00    0.29
   7  13  -3    2.69    0.35
  -7 -13   3    1.88    0.34
  -7 -13   3    2.40    0.36
   8  12  -3   -0.17    0.24
   8  12  -3   -0.03    0.24
  -8 -12   3   -0.66    0.25
  -8 -12   3   -0.12    0.28
   3  19  -3    5.04    0.46
   3  19  -3    5.48    0.47
  -3 -19   3    5.06    0.45
  -3 -19   3    5.01    0.46
   4  18  -3   -0.01    0.26
  -4 -18   3    0.01    0.26
  -4 -18   3    0.38    0.30
   5  17  -3    1.33    0.31
  -5 -17   3    1.51    0.33
  -5 -17   3    0.67    0.31
   6  16  -3    4.94    0.44
  -6 -16   3    4.74    0.45
  -6 -16   3    5.54    0.48
   7  15  -3    1.01    0.30
  -7 -15   3    0.18    0.29
  -7 -15   3    0.09    0.30
  -7 -13  -4    2.14    0.37
  -7 -13  -4    1.53    0.34
   7  13   4    1.87    0.36
  -6 -14  -4    0.81    0.30
   6  14   4    0.73    0.30
  -5 -15  -4    1.99    0.31
  -5 -15  -4    1.91    0.35
   5  15   4    1.56    0.31
  -4 -16  -4   -0.06    0.22
  -4 -16  -4   -0.13    0.24
   4  16   4   -0.29    0.24
  -3 -17  -4    4.06    0.39
  -3 -17  -4    4.26    0.41
   3  17   4    4.51    0.42
   3  17   4    4.14    0.39
  -2 -18  -4    7.71    0.54
  -2 -18  -4    6.70    0.50
   2  18   4    6.85    0.48
   2  18   4    7.18    0.53
  -1 -19  -4   11.37    0.63
  -1 -19  -4   11.66    0.62
   1  19   4   11.02    0.59
   1  19   4   12.62    0.63
  -8 -10  -4    1.65    0.34
  -8 -10  -4    1.82    0.35
   8  10   4    1.34    0.33
   8  10   4    1.71    0.34
  -7 -11  -4    7.56    0.53
  -7 -11  -4    7.50    0.54
   7  11   4    7.11    0.52
   7  11   4    7.05    0.50
  -6 -12  -4   18.83    0.71
   6  12   4   18.71    0.70
   6  12   4   17.52    0.64
  -5 -13  -4    3.08    0.34
  -5 -13  -4    3.41    0.32
   5  13   4    3.16    0.35
   5  13   4    2.83    0.30
  -4 -14  -4    0.33    0.22
  -4 -14  -4    0.03    0.16
  -4 -14  -4    0.44    0.23
   4  14   4    0.02    0.23
  -3 -15  -4    0.71    0.20
  -3 -15  -4    0.51    0.25
  -3 -15  -4    0.19    0.22
   3  15   4    0.50    0.24
   3  15   4    0.87    0.27
  -2 -16  -4    0.54    0.25
  -2 -16  -4    0.46    0.24
   2  16   4    0.21    0.23
   2  16   4    0.19    0.22
  -1 -17  -4   -0.08    0.23
  -1 -17  -4    0.19    0.23
   1  17   4    0.27    0.26
   1  17   4    0.52    0.24
   0 -18  -4   10.68    0.58
   0  18   4   11.29    0.60
   0  18   4   10.83    0.58
   0  18   4   12.16    0.54
   1 -19  -4    3.07    0.38
   1 -19  -4    2.84    0.36
  -1  19   4    3.04    0.39
  -1  19   4    2.93    0.37
  -8  -8  -4   -0.08    0.27
  -8  -8  -4    0.10    0.26
   8   8   4    0.74    0.29
   8   8   4    0.45    0.27
  -7  -9  -4    1.39    0.31
  -7  -9  -4    1.72    0.30
   7   9   4    1.69    0.31
   7   9   4    1.71    0.30
  -6 -10  -4    0.46    0.23
   6  10   4   -0.03    0.21
   6  10   4    0.38    0.22
  -5 -11  -4    0.99    0.20
  -5 -11  -4    0.78    0.24
   5  11   4    0.75    0.22
   5  11   4    0.63    0.24
  -4 -12  -4    7.85    0.40
  -4 -12  -4    7.90    0.44
  -4 -12  -4    7.40    0.36
   4  12   4    7.98    0.37
   4  12   4    7.56    0.44
  -3 -13  -4    7.56    0.37
  -3 -13  -4    7.84    0.44
  -3 -13  -4    7.71    0.40
   3  13   4    7.91    0.43
   3  13   4    7.98    0.45
  -2 -14  -4    7.42    0.44
  -2 -14  -4    7.24    0.42
  -2 -14  -4    6.95    0.39
   2  14   4    6.08    0.40
   2  14   4    7.03    0.43
  -1 -15  -4    1.25    0.23
  -1 -15  -4    1.10    0.25
  -1 -15  -4    1.01    0.22
   1  15   4    1.07    0.24
   1  15   4    0.67    0.21
   1  15   4    1.20    0.25
   0 -16  -4    0.46    0.20
   0 -16  -4    0.64    0.24
   0  16   4    0.64    0.25
   0  16   4    0.53    0.26
   0  16   4    0.22    0.20
   1 -17  -4    3.38    0.36
   1 -17  -4    3.17    0.34
  -1  17   4    3.68    0.38
  -1  17   4    3.82    0.38
  -1  17   4    4.08    0.33
   2 -18  -4   11.89    0.61
   2 -18  -4   11.22    0.58
  -2  18   4   12.10    0.61
  -2  18   4   12.22    0.61
   3 -19  -4    6.65    0.50
   3 -19  -4    7.10    0.53
  -3  19   4    7.32    0.55
  -3  19   4    7.05    0.55
  -9  -5  -4    0.04    0.27
  -9  -5  -4   -0.85    0.27
   9   5   4    0.15    0.28
  -8  -6  -4    9.13    0.55
  -8  -6  -4    9.44    0.58
   8   6   4    9.10    0.53
   8   6   4    9.44    0.55
  -7  -7  -4    7.89    0.48
  -7  -7  -4    7.09    0.46
   7   7   4    7.06    0.47
   7   7   4    7.74    0.48
  -6  -8  -4    3.97    0.33
  -6  -8  -4    3.36    0.33
   6   8   4    4.11    0.35
   6   8   4    4.33    0.35
  -5  -9  -4    1.71    0.25
  -5  -9  -4    1.27    0.19
   5   9   4    1.19    0.25
   5   9   4    1.18    0.23
  -4 -10  -4    0.83    0.21
  -4 -10  -4    0.98    0.16
  -4 -10  -4    0.93    0.18
   4  10   4    1.09    0.20
   4  10   4    1.04    0.23
  -3 -11  -4    5.26    0.29
  -3 -11  -4    5.48    0.33
  -3 -11  -4    5.39    0.36
   3  11   4    5.80    0.38
   3  11   4    4.97    0.29
   3  11   4    5.59    0.36
  -2 -12  -4    7.04    0.39
  -2 -12  -4    6.47    0.29
  -2 -12  -4    7.46    0.35
  -2 -12  -4    7.94    0.39
   2  12   4    6.87    0.39
   2  12   4    7.34    0.38
   2  12   4    7.08    0.44
  -1 -13  -4    4.64    0.28
  -1 -13  -4    4.71    0.32
  -1 -13  -4    4.72    0.35
   1  13   4    5.41    0.36
   1  13   4    4.44    0.34
   1  13   4    4.72    0.33
   0 -14  -4   11.67    0.45
   0 -14  -4   11.89    0.50
   0 -14  -4   12.12    0.48
   0  14   4   12.72    0.47
   0  14   4   13.15    0.52
   0  14   4   12.56    0.51
   1 -15  -4    1.48    0.27
   1 -15  -4    1.79    0.24
   1 -15  -4    1.53    0.25
  -1  15   4    1.92    0.27
  -1  15   4    1.63    0.28
  -1  15   4    1.62    0.23
   2 -16  -4    1.58    0.29
   2 -16  -4    1.79    0.29
  -2  16   4    2.05    0.31
  -2  16   4    2.34    0.32
   3 -17  -4    4.81    0.41
   3 -17  -4    3.70    0.40
  -3  17   4    3.84    0.40
  -3  17   4    3.81    0.38
   4 -18  -4   11.16    0.67
   4 -18  -4   12.19    0.62
  -4  18   4   11.72    0.63
  -4  18   4   11.34    0.60
  -9  -3  -4    2.38    0.35
  -9  -3  -4    3.19    0.39
   9   3   4    2.90    0.38
  -8  -4  -4    3.26    0.37
  -8  -4  -4    4.23    0.38
   8   4   4    4.51    0.42
  -7  -5  -4    5.73    0.41
  -7  -5  -4    6.76    0.44
   7   5   4    6.33    0.44
   7   5   4    6.59    0.45
  -6  -6  -4   10.33    0.46
  -6  -6  -4   10.32    0.47
   6   6   4    9.65    0.47
   6   6   4    9.26    0.46
  -5  -7  -4    1.96    0.24
  -5  -7  -4    2.36    0.25
  -5  -7  -4    2.65    0.21
   5   7   4    2.66    0.27
   5   7   4    2.08    0.26
  -4  -8  -4    0.29    0.16
  -4  -8  -4    0.22    0.13
  -4  -8  -4   -0.01    0.11
   4   8   4    0.40    0.17
   4   8   4    0.17    0.17
  -3  -9  -4    0.68    0.15
  -3  -9  -4    0.66    0.16
  -3  -9  -4    0.41    0.11
  -3  -9  -4    0.44    0.13
   3   9   4    0.59    0.18
   3   9   4    0.34    0.10
   3   9   4    0.38    0.17
   3   9   4    0.63    0.16
  -2 -10  -4    0.34    0.16
  -2 -10  -4    0.45    0.12
  -2 -10  -4    0.33    0.15
  -2 -10  -4    0.35    0.13
   2  10   4    0.37    0.16
   2  10   4    0.18    0.15
   2  10   4    0.43    0.13
   2  10   4    0.19    0.16
  -1 -11  -4    0.16    0.13
  -1 -11  -4    0.26    0.16
  -1 -11  -4   -0.07    0.12
   1  11   4    0.24    0.16
   1  11   4    0.18    0.16
   1  11   4    0.17    0.17
   1  11   4    0.26    0.10
   0 -12  -4    8.84    0.36
   0 -12  -4    9.35    0.41
   0 -12  -4    9.18    0.38
   0  12   4    8.99    0.40
   0  12   4    9.03    0.37
   1 -13  -4    5.85    0.34
   1 -13  -4    6.73    0.37
   1 -13  -4    6.32    0.38
  -1  13   4    5.35    0.34
  -1  13   4    5.94    0.32
  -1  13   4    6.26    0.37
   2 -14  -4    3.12    0.31
   2 -14  -4    2.97    0.31
   2 -14  -4    3.36    0.28
  -2  14   4    3.48    0.33
  -2  14   4    3.15    0.25
  -2  14   4    3.01    0.31
   3 -15  -4    1.85    0.25
   3 -15  -4    1.64    0.30
   3 -15  -4    2.06    0.30
  -3  15   4    1.88    0.30
  -3  15   4    2.04    0.29
   4 -16  -4    2.03    0.34
   4 -16  -4    2.10    0.31
  -4  16   4    2.44    0.34
  -4  16   4    2.15    0.32
   5 -17  -4    2.60    0.40
   5 -17  -4    2.19    0.34
  -5  17   4    2.88    0.36
  -5  17   4    1.75    0.34
  -9  -1  -4    0.24    0.26
  -9  -1  -4   -0.11    0.26
   9   1   4    0.44    0.28
  -8  -2  -4    0.71    0.27
  -8  -2  -4    1.24    0.29
   8   2   4    1.58    0.31
  -7  -3  -4   -0.45    0.22
  -7  -3  -4   -0.27    0.19
   7   3   4    0.42    0.23
  -6  -4  -4    0.16    0.18
  -6  -4  -4    0.44    0.21
   6   4   4    0.01    0.19
   6   4   4    0.07    0.19
  -5  -5  -4    0.08    0.15
  -5  -5  -4   -0.18    0.17
  -5  -5  -4   -0.14    0.10
   5   5   4   -0.03    0.17
   5   5   4   -0.10    0.16
  -4  -6  -4   19.44    0.47
  -4  -6  -4   21.51    0.54
  -4  -6  -4   19.54    0.44
   4   6   4   20.91    0.57
   4   6   4   20.85    0.56
   4   6   4   19.36    0.42
  -3  -7  -4    8.81    0.30
  -3  -7  -4    9.09    0.33
  -3  -7  -4    9.02    0.29
   3   7   4    8.70    0.33
   3   7   4    8.82    0.36
   3   7   4    9.41    0.26
  -2  -8  -4    2.33    0.16
  -2  -8  -4    2.21    0.18
  -2  -8  -4    2.41    0.18
  -2  -8  -4    2.26    0.20
   2   8   4    2.50    0.19
   2   8   4    2.34    0.21
   2   8   4    2.75    0.22
   2   8   4    2.47    0.17
   2   8   4    2.00    0.20
  -1  -9  -4    3.80    0.25
  -1  -9  -4    3.88    0.22
  -1  -9  -4    3.90    0.24
   1   9   4    4.04    0.26
   1   9   4    4.03    0.20
   1   9   4    4.26    0.27
   1   9   4    3.73    0.26
   0 -10  -4   -0.13    0.14
   0 -10  -4    0.06    0.09
   0 -10  -4    0.05    0.11
   0 -10  -4   -0.04    0.12
   0  10   4    0.12    0.13
   0  10   4    0.37    0.15
   0  10   4    0.05    0.15
   0  10   4   -0.05    0.08
   1 -11  -4    9.42    0.37
   1 -11  -4    9.29    0.37
  -1  11   4    8.75    0.33
  -1  11   4    9.17    0.39
  -1  11   4    8.86    0.38
   2 -12  -4   41.46    0.90
   2 -12  -4   41.47    0.92
  -2  12   4   41.94    0.94
  -2  12   4   40.41    0.93
  -2  12   4   41.64    0.84
   3 -13  -4   11.51    0.50
   3 -13  -4   11.34    0.46
  -3  13   4   10.31    0.42
  -3  13   4   10.44    0.48
  -3  13   4   10.89    0.48
   4 -14  -4    1.42    0.32
   4 -14  -4    1.51    0.23
  -4  14   4    1.72    0.27
  -4  14   4    1.44    0.27
   5 -15  -4    4.14    0.42
  -5  15   4    4.96    0.40
  -5  15   4    5.83    0.48
   6 -16  -4    3.92    0.44
  -6  16   4    3.32    0.39
  -6  16   4    3.45    0.38
  -9   1  -4   -0.42    0.25
   9  -1   4   -0.35    0.25
  -8   0  -4   37.98    0.97
  -8   0  -4   39.80    1.01
   8   0   4   41.05    1.05
  -7  -1  -4   13.49    0.53
  -7  -1  -4   13.09    0.53
   7   1   4   13.54    0.56
  -6  -2  -4    7.08    0.39
  -6  -2  -4    6.80    0.37
   6   2   4    6.98    0.33
   6   2   4    7.50    0.41
  -5  -3  -4    1.20    0.20
  -5  -3  -4    1.46    0.19
   5   3   4    1.07    0.14
   5   3   4    1.22    0.21
   5   3   4    1.19    0.21
  -4  -4  -4    8.65    0.31
  -4  -4  -4    8.06    0.24
  -4  -4  -4    8.09    0.21
  -4  -4  -4    7.83    0.21
   4   4   4    7.66    0.34
   4   4   4    8.20    0.25
  -3  -5  -4    6.40    0.21
  -3  -5  -4    6.60    0.26
  -3  -5  -4    6.78    0.24
  -3  -5  -4    7.12    0.22
   3   5   4    6.56    0.30
   3   5   4    6.46    0.22
   3   5   4    7.13    0.30
  -2  -6  -4   20.65    0.46
  -2  -6  -4   20.34    0.44
  -2  -6  -4   20.89    0.48
   2   6   4   21.03    0.50
   2   6   4   20.66    0.43
   2   6   4   19.65    0.48
   2   6   4   19.89    0.46
   2   6   4   20.54    0.48
  -1  -7  -4    1.94    0.16
  -1  -7  -4    1.65    0.16
  -1  -7  -4    2.03    0.15
   1   7   4    2.08    0.17
   1   7   4    1.52    0.16
   1   7   4    1.94    0.17
   1   7   4    1.97    0.18
   1   7   4    2.06    0.15
   0  -8  -4    1.28    0.14
   0  -8  -4    1.35    0.15
   0  -8  -4    1.14    0.12
   0   8   4    1.35    0.12
   0   8   4    1.51    0.15
   0   8   4    1.11    0.15
   0   8   4    1.42    0.15
   0   8   4    1.00    0.15
   0   8   4    1.58    0.18
   1  -9  -4    3.06    0.23
   1  -9  -4    2.85    0.21
   1  -9  -4    2.78    0.15
  -1   9   4    2.85    0.22
  -1   9   4    3.26    0.24
  -1   9   4    2.49    0.22
  -1   9   4    3.08    0.20
   2 -10  -4    0.46    0.09
   2 -10  -4    0.37    0.14
   2 -10  -4    0.33    0.17
  -2  10   4    0.35    0.12
  -2  10   4    0.54    0.16
  -2  10   4    0.31    0.15
  -2  10   4    0.45    0.16
   3 -11  -4    1.48    0.20
   3 -11  -4    1.33    0.24
  -3  11   4    1.25    0.22
  -3  11   4    1.09    0.20
  -3  11   4    0.98    0.15
  -3  11   4    1.51    0.23
   4 -12  -4   33.23    0.80
   4 -12  -4   32.17    0.84
  -4  12   4   33.90    0.85
  -4  12   4   33.16    0.83
  -4  12   4   34.43    0.81
   5 -13  -4    1.69    0.32
   5 -13  -4    1.28    0.22
  -5  13   4    1.62    0.27
  -5  13   4    2.05    0.28
  -5  13   4    1.94    0.25
   6 -14  -4    6.22    0.48
  -6  14   4    7.58    0.48
  -6  14   4    6.27    0.48
   7 -15  -4    0.47    0.33
  -7  15   4    0.16    0.25
  -7  15   4    0.06    0.27
  -9   3  -4    3.27    0.39
   9  -3   4    2.86    0.38
  -8   2  -4    1.21    0.25
  -8   2  -4    1.24    0.29
   8  -2   4    1.27    0.28
  -7   1  -4   13.17    0.55
  -7   1  -4   13.68    0.51
   7  -1   4   14.15    0.57
   7  -1   4   13.59    0.46
  -6   0  -4   10.39    0.42
  -6   0  -4   10.88    0.44
   6   0   4    9.23    0.35
   6   0   4    9.86    0.44
  -5  -1  -4   15.31    0.46
  -5  -1  -4   15.08    0.48
   5   1   4   14.80    0.48
   5   1   4   14.59    0.40
  -4  -2  -4   17.88    0.49
  -4  -2  -4   18.31    0.45
  -4  -2  -4   17.28    0.34
   4   2   4   17.43    0.41
   4   2   4   17.87    0.49
   4   2   4   17.33    0.49
  -3  -3  -4    0.72    0.08
  -3  -3  -4    0.62    0.14
  -3  -3  -4    0.74    0.07
  -3  -3  -4    0.68    0.09
  -3  -3  -4    0.70    0.11
   3   3   4    0.59    0.15
   3   3   4    0.64    0.10
   3   3   4    0.68    0.15
  -2  -4  -4    3.32    0.15
  -2  -4  -4    2.97    0.17
  -2  -4  -4    3.21    0.16
  -2  -4  -4    3.09    0.15
   2   4   4    3.08    0.19
   2   4   4    2.81    0.16
   2   4   4    3.19    0.21
   2   4   4    3.34    0.21
   2   4   4    3.05    0.16
  -1  -5  -4    0.54    0.10
   1   5   4    0.22    0.11
   1   5   4    0.35    0.10
   1   5   4    0.26    0.10
   1   5   4    0.49    0.10
   1   5   4    0.37    0.11
   1   5   4    0.26    0.11
   0  -6  -4   21.18    0.43
   0  -6  -4   20.82    0.46
   0  -6  -4   21.49    0.47
   0   6   4   20.69    0.44
   0   6   4   21.09    0.47
   0   6   4   21.12    0.48
   0   6   4   20.72    0.43
   0   6   4   21.46    0.46
   0   6   4   20.36    0.47
   1  -7  -4   13.19    0.37
   1  -7  -4   13.37    0.30
   1  -7  -4   13.08    0.37
  -1   7   4   13.35    0.37
  -1   7   4   13.22    0.38
  -1   7   4   12.84    0.32
  -1   7   4   12.44    0.37
   2  -8  -4   22.68    0.45
   2  -8  -4   23.17    0.55
  -2   8   4   21.98    0.54
  -2   8   4   22.88    0.56
  -2   8   4   22.76    0.46
  -2   8   4   22.43    0.54
   3  -9  -4   -0.03    0.13
   3  -9  -4    0.02    0.10
   3  -9  -4    0.30    0.15
  -3   9   4   -0.07    0.09
  -3   9   4    0.11    0.14
  -3   9   4   -0.07    0.13
  -3   9   4    0.10    0.15
   4 -10  -4   -0.04    0.18
   4 -10  -4    0.17    0.14
  -4  10   4   -0.22    0.16
  -4  10   4    0.04    0.17
  -4  10   4   -0.03    0.15
  -4  10   4    0.08    0.18
   5 -11  -4   13.23    0.47
   5 -11  -4   12.86    0.54
  -5  11   4   13.86    0.48
  -5  11   4   12.99    0.53
  -5  11   4   13.97    0.51
   6 -12  -4   16.19    0.65
   6 -12  -4   16.28    0.55
  -6  12   4   17.26    0.64
  -6  12   4   14.61    0.53
  -6  12   4   15.46    0.57
   7 -13  -4    2.47    0.37
  -7  13   4    3.27    0.34
  -7  13   4    3.03    0.36
  -9   5  -4   -0.38    0.25
   9  -5   4    0.28    0.27
  -8   4  -4    3.66    0.36
  -8   4  -4    3.76    0.33
   8  -4   4    3.52    0.36
   8  -4   4    3.94    0.32
  -7   3  -4    0.04    0.22
  -7   3  -4    0.33    0.19
   7  -3   4   -0.14    0.16
   7  -3   4    0.19    0.21
  -6   2  -4    6.74    0.39
  -6   2  -4    7.05    0.35
   6  -2   4    7.06    0.40
   6  -2   4    6.57    0.34
  -5   1  -4   14.63    0.44
  -5   1  -4   14.82    0.48
   5  -1   4   14.71    0.47
   5  -1   4   14.83    0.43
  -4   0  -4   76.76    1.32
  -4   0  -4   75.19    1.37
   4   0   4   74.56    1.31
   4   0   4   77.13    1.37
  -3  -1  -4   32.85    0.55
  -3  -1  -4   34.03    0.64
  -3  -1  -4   33.67    0.70
   3   1   4   34.92    0.70
   3   1   4   33.98    0.65
  -2  -2  -4    2.73    0.15
  -2  -2  -4    2.90    0.12
  -2  -2  -4    3.30    0.21
  -2  -2  -4    3.07    0.12
  -2  -2  -4    2.95    0.12
   2   2   4    3.22    0.19
   2   2   4    2.90    0.17
   2   2   4    2.87    0.12
   2   2   4    3.18    0.21
  -1  -3  -4   10.68    0.26
  -1  -3  -4   10.76    0.25
  -1  -3  -4   10.55    0.29
  -1  -3  -4   10.67    0.25
   1   3   4   10.47    0.25
   1   3   4   11.02    0.26
   1   3   4   10.24    0.27
   1   3   4   10.91    0.29
   1   3   4   10.45    0.29
   1   3   4   10.44    0.26
   0  -4  -4    3.38    0.16
   0  -4  -4    2.94    0.17
   0   4   4    3.09    0.16
   0   4   4    3.12    0.18
   0   4   4    2.85    0.17
   0   4   4    2.83    0.17
   0   4   4    2.56    0.17
   0   4   4    2.98    0.19
   1  -5  -4   18.27    0.38
   1  -5  -4   18.48    0.43
  -1   5   4   18.44    0.42
  -1   5   4   18.94    0.43
  -1   5   4   18.45    0.36
  -1   5   4   18.65    0.43
  -1   5   4   18.80    0.43
   2  -6  -4   13.19    0.31
   2  -6  -4   13.51    0.38
  -2   6   4   13.20    0.28
  -2   6   4   13.21    0.38
  -2   6   4   13.34    0.37
   3  -7  -4    5.88    0.23
  -3   7   4    6.48    0.30
  -3   7   4    6.13    0.29
  -3   7   4    6.01    0.19
  -3   7   4    6.09    0.29
   4  -8  -4    5.55    0.26
   4  -8  -4    5.65    0.33
  -4   8   4    6.06    0.30
  -4   8   4    6.03    0.31
  -4   8   4    5.42    0.21
  -4   8   4    5.41    0.30
   5  -9  -4    6.48    0.39
   5  -9  -4    6.89    0.29
  -5   9   4    6.74    0.36
  -5   9   4    6.65    0.32
  -5   9   4    6.77    0.36
   6 -10  -4   -0.07    0.22
   6 -10  -4   -0.01    0.15
  -6  10   4    0.21    0.20
  -6  10   4    0.14    0.19
  -6  10   4   -0.02    0.16
   7 -11  -4    3.26    0.29
   7 -11  -4    3.00    0.37
  -7  11   4    3.69    0.33
  -7  11   4    3.71    0.37
  -7  11   4    3.31    0.29
   8 -12  -4    1.69    0.35
  -8  12   4    1.67    0.33
  -8   6  -4    9.40    0.53
   8  -6   4    9.90    0.52
   8  -6   4   10.23    0.52
  -7   5  -4    6.38    0.37
  -7   5  -4    6.57    0.44
   7  -5   4    7.39    0.41
   7  -5   4    6.18    0.41
  -6   4  -4    0.48    0.17
  -6   4  -4    0.22    0.21
   6  -4   4    0.36    0.18
   6  -4   4    0.27    0.18
  -5   3  -4    1.20    0.17
  -5   3  -4    0.96    0.20
   5  -3   4    1.25    0.20
   5  -3   4    1.06    0.18
  -4   2  -4   17.87    0.44
  -4   2  -4   17.33    0.49
   4  -2   4   18.42    0.48
   4  -2   4   17.91    0.46
  -3   1  -4   33.18    0.63
  -3   1  -4   34.27    0.70
   3  -1   4   34.65    0.69
   3  -1   4   33.29    0.67
  -2   0  -4  156.50    2.43
  -2   0  -4  157.51    2.51
   2   0   4  158.51    2.51
   2   0   4  155.60    2.48
  -1  -1  -4    6.04    0.16
  -1  -1  -4    6.13    0.16
  -1  -1  -4    5.77    0.21
   1   1   4    5.99    0.16
   1   1   4    5.82    0.22
   1   1   4    5.77    0.22
   1   1   4    5.89    0.16
   0  -2  -4    2.11    0.17
   0  -2  -4    2.21    0.14
   0  -2  -4    1.90    0.13
   0   2   4    2.10    0.14
   0   2   4    2.12    0.13
   0   2   4    2.39    0.15
   0   2   4    1.87    0.13
   0   2   4    1.99    0.16
   0   2   4    2.01    0.15
   1  -3  -4    0.93    0.11
   1  -3  -4    0.59    0.10
  -1   3   4    0.78    0.07
  -1   3   4    0.37    0.10
  -1   3   4    0.72    0.12
  -1   3   4    0.72    0.11
  -1   3   4    0.63    0.11
   2  -4  -4   46.51    0.81
   2  -4  -4   46.12    0.85
  -2   4   4   47.90    0.86
  -2   4   4   45.86    0.84
  -2   4   4   46.92    0.85
  -2   4   4   45.73    0.73
  -2   4   4   46.14    0.84
   3  -5  -4    9.31    0.32
   3  -5  -4    9.97    0.30
  -3   5   4    9.93    0.31
  -3   5   4    9.65    0.32
  -3   5   4    9.40    0.21
  -3   5   4   10.12    0.33
   4  -6  -4   22.32    0.51
   4  -6  -4   22.91    0.57
  -4   6   4   23.06    0.56
  -4   6   4   22.64    0.57
  -4   6   4   23.16    0.54
  -4   6   4   22.46    0.43
   5  -7  -4   13.18    0.40
   5  -7  -4   13.97    0.47
  -5   7   4   13.14    0.42
  -5   7   4   13.42    0.44
  -5   7   4   13.13    0.47
   6  -8  -4   12.81    0.43
   6  -8  -4   14.22    0.52
  -6   8   4   12.18    0.50
  -6   8   4   13.25    0.48
  -6   8   4   12.31    0.43
   7  -9  -4    0.19    0.25
   7  -9  -4    0.32    0.17
  -7   9   4    0.24    0.16
  -7   9   4    0.42    0.20
  -7   9   4    0.56    0.23
   8 -10  -4    7.01    0.51
  -8  10   4    6.23    0.48
  -8  10   4    5.90    0.41
  -8   8  -4   -0.05    0.26
   8  -8   4    0.45    0.25
  -7   7  -4    7.65    0.40
  -7   7  -4    5.99    0.45
   7  -7   4    6.95    0.46
   7  -7   4    6.42    0.40
  -6   6  -4   10.18    0.47
  -6   6  -4    9.95    0.40
   6  -6   4    9.40    0.41
   6  -6   4    9.46    0.45
  -5   5  -4   -0.01    0.13
  -5   5  -4   -0.24    0.17
   5  -5   4    0.06    0.15
   5  -5   4   -0.12    0.16
  -4   4  -4    8.04    0.35
  -4   4  -4    8.34    0.29
   4  -4   4    7.84    0.19
   4  -4   4    8.26    0.33
   4  -4   4    8.15    0.18
   4  -4   4    7.85    0.34
  -3   3  -4    0.46    0.16
  -3   3  -4    0.59    0.11
   3  -3   4    0.61    0.14
   3  -3   4    0.56    0.05
   3  -3   4    0.58    0.14
  -2   2  -4    2.86    0.14
  -2   2  -4    3.06    0.10
  -2   2  -4    3.09    0.22
   2  -2   4    2.95    0.20
   2  -2   4    3.00    0.10
   2  -2   4    3.09    0.19
  -1   1  -4    6.12    0.16
  -1   1  -4    6.09    0.22
  -1   1  -4    6.02    0.13
   1  -1   4    5.79    0.22
   1  -1   4    6.11    0.14
   1  -1   4    6.08    0.16
   1  -1   4    6.06    0.23
   0   0  -4  285.32    4.39
   0   0  -4  283.75    4.37
   0   0  -4  276.58    4.28
   0   0   4  273.95    4.39
   0   0   4  273.87    4.33
   0   0   4  280.34    4.28
   0   0   4  278.91    4.36
   0   0   4  277.14    4.25
   1  -1  -4   94.60    1.52
   1  -1  -4   90.34    1.50
   1  -1  -4   94.10    1.45
  -1   1   4   95.47    1.51
  -1   1   4   95.91    1.51
  -1   1   4   94.31    1.48
   2  -2  -4   29.82    0.58
   2  -2  -4   30.75    0.58
   2  -2  -4   30.78    0.58
  -2   2   4   30.74    0.58
  -2   2   4   30.13    0.59
  -2   2   4   31.04    0.58
  -2   2   4   30.65    0.58
   3  -3  -4    0.20    0.12
   3  -3  -4    0.26    0.11
  -3   3   4    0.14    0.11
  -3   3   4    0.20    0.12
  -3   3   4    0.14    0.13
  -3   3   4    0.16    0.04
   4  -4  -4    2.25    0.19
   4  -4  -4    1.79    0.17
  -4   4   4    1.99    0.17
  -4   4   4    1.87    0.12
  -4   4   4    1.80    0.18
  -4   4   4    1.90    0.20
   5  -5  -4   24.02    0.58
   5  -5  -4   24.48    0.60
  -5   5   4   23.29    0.60
  -5   5   4   23.45    0.56
  -5   5   4   23.64    0.58
  -5   5   4   23.64    0.47
   6  -6  -4    7.60    0.36
   6  -6  -4    7.89    0.40
  -6   6   4    8.14    0.37
  -6   6   4    7.62    0.34
  -6   6   4    7.81    0.39
   7  -7  -4    0.38    0.22
   7  -7  -4    1.00    0.21
  -7   7   4    1.04    0.22
  -7   7   4    1.30    0.26
  -7   7   4    0.71    0.17
   8  -8  -4   -0.40    0.23
   8  -8  -4    0.33    0.21
  -8   8   4    0.10    0.19
  -8   8   4    0.02    0.24
   9  -9  -4    2.11    0.33
  -9   9   4    2.42    0.35
  -8  10  -4    1.87    0.33
   8 -10   4    2.09    0.34
  -7   9  -4    1.66    0.29
   7  -9   4    1.90    0.30
  -6   8  -4    4.84    0.32
  -6   8  -4    3.99    0.35
   6  -8   4    4.11    0.30
   6  -8   4    3.88    0.34
  -5   7  -4    2.68    0.28
  -5   7  -4    2.64    0.23
   5  -7   4    2.33    0.22
   5  -7   4    2.41    0.26
  -4   6  -4   19.32    0.41
  -4   6  -4   20.51    0.49
  -4   6  -4   19.83    0.55
   4  -6   4   20.73    0.56
   4  -6   4   20.49    0.50
   4  -6   4   20.54    0.41
  -3   5  -4    6.67    0.24
  -3   5  -4    6.64    0.31
   3  -5   4    6.62    0.26
   3  -5   4    6.87    0.20
   3  -5   4    6.60    0.19
   3  -5   4    7.63    0.32
   3  -5   4    6.59    0.19
  -2   4  -4    3.09    0.15
  -2   4  -4    3.20    0.13
  -2   4  -4    3.27    0.23
   2  -4   4    3.28    0.14
   2  -4   4    2.97    0.18
   2  -4   4    2.73    0.20
   2  -4   4    3.27    0.13
  -1   3  -4   10.56    0.22
  -1   3  -4   10.29    0.24
  -1   3  -4   10.33    0.31
   1  -3   4   10.48    0.23
   1  -3   4   10.49    0.30
   1  -3   4   10.93    0.25
   1  -3   4   10.53    0.28
   0   2  -4    2.14    0.16
   0   2  -4    1.78    0.14
   0   2  -4    2.31    0.15
   0  -2   4    2.10    0.15
   0  -2   4    1.90    0.15
   0  -2   4    2.06    0.15
   0  -2   4    1.98    0.07
   0  -2   4    2.10    0.14
   1   1  -4   95.11    1.52
   1   1  -4   94.16    1.49
   1   1  -4   94.52    1.53
  -1  -1   4   96.49    1.49
  -1  -1   4   97.39    1.53
  -1  -1   4   94.79    1.52
  -1  -1   4   92.99    1.52
   2   0  -4    0.37    0.11
   2   0  -4    0.35    0.11
   2   0  -4    0.40    0.06
  -2   0   4    0.38    0.11
  -2   0   4    0.39    0.09
  -2   0   4    0.43    0.11
  -2   0   4    0.35    0.11
   3  -1  -4   18.81    0.33
   3  -1  -4   18.77    0.41
   3  -1  -4   19.51    0.45
  -3   1   4   18.26    0.44
  -3   1   4   19.60    0.41
  -3   1   4   19.14    0.43
  -3   1   4   19.18    0.44
  -3   1   4   18.11    0.33
   4  -2  -4   18.86    0.48
   4  -2  -4   18.90    0.44
  -4   2   4   18.87    0.48
  -4   2   4   19.12    0.36
  -4   2   4   19.62    0.45
  -4   2   4   19.50    0.47
   5  -3  -4    0.11    0.14
   5  -3  -4    0.20    0.13
  -5   3   4   -0.02    0.08
  -5   3   4    0.29    0.15
  -5   3   4    0.11    0.13
  -5   3   4    0.05    0.11
   6  -4  -4    9.76    0.38
   6  -4  -4    8.87    0.38
  -6   4   4    9.20    0.40
  -6   4   4    8.08    0.30
  -6   4   4    8.61    0.33
  -6   4   4    9.04    0.36
   7  -5  -4    5.46    0.35
   7  -5  -4    5.34    0.35
  -7   5   4    5.18    0.39
  -7   5   4    5.20    0.29
  -7   5   4    5.25    0.32
   8  -6  -4   17.97    0.60
   8  -6  -4   17.54    0.62
  -8   6   4   17.46    0.57
  -8   6   4   19.18    0.66
   9  -7  -4    3.79    0.37
   9  -7  -4    3.50    0.35
  -9   7   4    3.47    0.37
  -7  11  -4    7.09    0.50
   7 -11   4    7.10    0.55
  -6  10  -4    0.22    0.18
  -6  10  -4    0.15    0.22
   6 -10   4    0.08    0.23
  -5   9  -4    1.54    0.21
  -5   9  -4    1.61    0.26
   5  -9   4    1.38    0.26
  -4   8  -4    0.22    0.13
  -4   8  -4   -0.06    0.12
  -4   8  -4    0.00    0.18
   4  -8   4    0.34    0.11
   4  -8   4    0.16    0.19
   4  -8   4    0.12    0.12
  -3   7  -4    9.14    0.30
  -3   7  -4    9.00    0.37
   3  -7   4    8.72    0.28
   3  -7   4    9.47    0.38
   3  -7   4    8.81    0.27
   3  -7   4    9.08    0.26
  -2   6  -4   21.58    0.52
  -2   6  -4   20.42    0.46
  -2   6  -4   20.18    0.44
   2  -6   4   20.11    0.42
   2  -6   4   20.01    0.43
   2  -6   4   21.37    0.52
   2  -6   4   20.62    0.43
  -1   5  -4    0.40    0.09
  -1   5  -4    0.65    0.10
  -1   5  -4    0.22    0.14
  -1   5  -4    0.44    0.08
   1  -5   4    0.31    0.13
   1  -5   4    0.29    0.09
   1  -5   4    0.46    0.09
   1  -5   4    0.49    0.10
   0   4  -4    2.87    0.13
   0   4  -4    2.61    0.16
   0   4  -4    2.97    0.16
   0   4  -4    2.84    0.19
   0  -4   4    3.25    0.16
   0  -4   4    2.71    0.18
   0  -4   4    2.94    0.18
   1   3  -4    0.66    0.11
   1   3  -4    0.60    0.11
   1   3  -4    0.77    0.11
  -1  -3   4    0.72    0.12
  -1  -3   4    0.80    0.09
  -1  -3   4    0.58    0.10
  -1  -3   4    0.74    0.12
   2   2  -4   30.53    0.55
   2   2  -4   29.87    0.59
   2   2  -4   30.05    0.58
  -2  -2   4   30.80    0.55
  -2  -2   4   30.68    0.60
  -2  -2   4   30.22    0.57
  -2  -2   4   31.08    0.59
   3   1  -4   18.98    0.38
   3   1  -4   18.79    0.45
   3   1  -4   19.07    0.39
  -3  -1   4   19.75    0.45
  -3  -1   4   19.40    0.43
  -3  -1   4   18.76    0.38
  -3  -1   4   19.70    0.45
   4   0  -4   32.06    0.61
   4   0  -4   31.22    0.68
   4   0  -4   32.57    0.58
  -4   0   4   32.18    0.67
  -4   0   4   32.88    0.64
  -4   0   4   32.87    0.68
   5  -1  -4   56.23    1.01
   5  -1  -4   56.07    0.97
   5  -1  -4   59.28    1.10
  -5   1   4   58.40    1.11
  -5   1   4   56.96    1.07
  -5   1   4   55.21    0.97
  -5   1   4   57.13    1.04
   6  -2  -4    1.68    0.19
   6  -2  -4    2.53    0.26
  -6   2   4    1.78    0.15
  -6   2   4    1.95    0.25
  -6   2   4    1.53    0.20
  -6   2   4    1.86    0.18
   7  -3  -4    1.02    0.20
   7  -3  -4    1.22    0.23
  -7   3   4    1.58    0.22
  -7   3   4    1.35    0.18
  -7   3   4    1.49    0.25
   8  -4  -4    5.13    0.40
   8  -4  -4    5.11    0.37
  -8   4   4    5.62    0.36
  -8   4   4    6.60    0.44
   9  -5  -4   10.12    0.54
  -9   5   4   10.34    0.56
  10  -6  -4    5.24    0.43
 -10   6   4    5.04    0.44
   7 -13   4    1.49    0.35
  -6  12  -4   18.10    0.66
   6 -12   4   18.34    0.71
  -5  11  -4    0.70    0.20
  -5  11  -4    0.54    0.24
   5 -11   4    0.70    0.27
  -4  10  -4    0.75    0.17
  -4  10  -4    0.60    0.21
   4 -10   4    0.68    0.17
   4 -10   4    1.01    0.24
  -3   9  -4    0.55    0.20
  -3   9  -4    0.59    0.14
   3  -9   4    0.46    0.20
   3  -9   4    0.51    0.11
   3  -9   4    0.40    0.13
   3  -9   4    0.47    0.13
  -2   8  -4    3.16    0.25
  -2   8  -4    2.30    0.18
  -2   8  -4    2.07    0.14
   2  -8   4    2.26    0.15
   2  -8   4    2.25    0.18
   2  -8   4    2.04    0.21
   2  -8   4    2.20    0.17
  -1   7  -4    1.77    0.13
  -1   7  -4    2.01    0.15
  -1   7  -4    1.93    0.20
   1  -7   4    1.97    0.16
   1  -7   4    1.81    0.15
   1  -7   4    1.80    0.13
   1  -7   4    1.58    0.17
   0   6  -4   20.47    0.43
   0   6  -4   20.54    0.41
   0  -6   4   22.02    0.47
   0  -6   4   21.16    0.47
   0  -6   4   21.69    0.46
   1   5  -4   18.04    0.42
   1   5  -4   17.61    0.38
   1   5  -4   18.10    0.38
  -1  -5   4   17.94    0.41
  -1  -5   4   17.52    0.38
  -1  -5   4   17.53    0.38
  -1  -5   4   18.72    0.42
   2   4  -4   47.05    0.85
   2   4  -4   45.29    0.83
  -2  -4   4   46.86    0.79
  -2  -4   4   47.23    0.83
  -2  -4   4   46.88    0.85
  -2  -4   4   47.73    0.85
   3   3  -4    0.27    0.14
   3   3  -4    0.21    0.10
  -3  -3   4    0.26    0.12
  -3  -3   4    0.35    0.12
  -3  -3   4    0.36    0.07
  -3  -3   4    0.18    0.13
   4   2  -4   19.20    0.42
   4   2  -4   19.07    0.38
   4   2  -4   20.00    0.50
  -4  -2   4   19.40    0.48
  -4  -2   4   19.18    0.46
  -4  -2   4   19.77    0.49
  -4  -2   4   19.19    0.38
   5   1  -4   58.98    1.12
   5   1  -4   56.96    0.99
   5   1  -4   57.27    1.02
  -5  -1   4   57.80    1.11
  -5  -1   4   58.66    1.08
  -5  -1   4   57.99    1.05
   6   0  -4   13.65    0.37
   6   0  -4   14.31    0.38
   6   0  -4   14.64    0.49
  -6   0   4   13.56    0.49
  -6   0   4   13.92    0.37
  -6   0   4   14.55    0.41
  -6   0   4   13.69    0.44
   7  -1  -4    8.47    0.43
   7  -1  -4    8.70    0.34
  -7   1   4    8.55    0.33
  -7   1   4    8.59    0.31
  -7   1   4    8.64    0.37
  -7   1   4    9.16    0.46
   8  -2  -4    1.94    0.29
  -8   2   4    2.33    0.26
  -8   2   4    2.65    0.32
   9  -3  -4    0.06    0.24
  -9   3   4    0.48    0.26
  10  -4  -4    0.37    0.27
 -10   4   4    0.37    0.27
  -6  14  -4    1.09    0.30
   6 -14   4    0.59    0.32
  -5  13  -4    2.69    0.29
  -5  13  -4    3.20    0.34
   5 -13   4    3.61    0.38
  -4  12  -4    7.23    0.37
  -4  12  -4    8.38    0.47
   4 -12   4    6.87    0.46
  -3  11  -4    5.75    0.37
  -3  11  -4    5.54    0.31
   3 -11   4    5.55    0.30
   3 -11   4    5.61    0.38
   3 -11   4    5.63    0.30
  -2  10  -4    0.19    0.13
  -2  10  -4    0.41    0.18
   2 -10   4    0.26    0.13
   2 -10   4    0.18    0.18
   2 -10   4    0.25    0.13
  -1   9  -4    3.67    0.15
  -1   9  -4    3.86    0.28
  -1   9  -4    3.74    0.22
   1  -9   4    3.84    0.24
   1  -9   4    3.89    0.23
   1  -9   4    3.68    0.27
   0   8  -4    1.39    0.11
   0   8  -4    1.47    0.17
   0   8  -4    1.32    0.14
   0  -8   4    1.06    0.15
   0  -8   4    1.17    0.15
   0  -8   4    1.63    0.17
   1   7  -4   13.45    0.32
   1   7  -4   12.85    0.38
   1   7  -4   13.44    0.35
  -1  -7   4   13.82    0.37
  -1  -7   4   13.24    0.37
  -1  -7   4   13.60    0.35
  -1  -7   4   13.41    0.34
   2   6  -4   13.14    0.37
   2   6  -4   13.38    0.35
  -2  -6   4   12.87    0.35
  -2  -6   4   13.05    0.37
  -2  -6   4   13.21    0.30
  -2  -6   4   12.57    0.37
   3   5  -4    9.84    0.32
   3   5  -4    9.94    0.34
  -3  -5   4   10.18    0.32
  -3  -5   4    9.74    0.33
  -3  -5   4   10.29    0.23
  -3  -5   4    9.91    0.33
   4   4  -4    1.90    0.17
   4   4  -4    1.96    0.21
   4   4  -4    1.63    0.11
  -4  -4   4    2.48    0.21
  -4  -4   4    1.70    0.10
  -4  -4   4    1.98    0.19
  -4  -4   4    2.31    0.18
   5   3  -4   -0.09    0.07
   5   3  -4   -0.15    0.15
   5   3  -4   -0.05    0.10
  -5  -3   4    0.16    0.13
  -5  -3   4   -0.05    0.14
  -5  -3   4    0.35    0.16
   6   2  -4    1.92    0.18
   6   2  -4    1.77    0.14
   6   2  -4    1.60    0.23
  -6  -2   4    2.03    0.22
  -6  -2   4    1.59    0.24
  -6  -2   4    2.03    0.19
   7   1  -4    8.95    0.35
   7   1  -4    8.95    0.44
  -7  -1   4    8.77    0.35
  -7  -1   4    8.97    0.34
  -7  -1   4    8.97    0.40
  -7  -1   4    9.17    0.46
   8   0  -4   64.50    1.35
  -8   0   4   64.72    1.38
  -8   0   4   62.29    1.26
   9  -1  -4   15.40    0.65
  -9   1   4   15.21    0.64
  10  -2  -4    2.87    0.37
 -10   2   4    3.03    0.39
  -5  15  -4    1.55    0.30
   5 -15   4    1.10    0.32
  -4  14  -4    0.04    0.19
  -4  14  -4    0.42    0.24
   4 -14   4    0.19    0.26
  -3  13  -4    7.69    0.44
  -3  13  -4    7.22    0.38
   3 -13   4    6.95    0.45
   3 -13   4    7.42    0.36
   3 -13   4    7.17    0.36
  -2  12  -4    7.30    0.40
  -2  12  -4    6.98    0.33
   2 -12   4    7.02    0.39
   2 -12   4    6.58    0.33
   2 -12   4    7.11    0.33
  -1  11  -4    0.35    0.18
  -1  11  -4    0.09    0.13
   1 -11   4    0.14    0.14
   1 -11   4    0.18    0.14
   1 -11   4    0.19    0.16
   0  10  -4   -0.09    0.14
   0  10  -4   -0.11    0.11
   0  10  -4   -0.08    0.08
   0 -10   4   -0.02    0.13
   0 -10   4   -0.13    0.12
   0 -10   4    0.08    0.14
   1   9  -4    2.99    0.24
   1   9  -4    2.91    0.21
   1   9  -4    2.93    0.17
  -1  -9   4    2.97    0.22
  -1  -9   4    3.14    0.21
  -1  -9   4    3.09    0.22
  -1  -9   4    3.10    0.23
   2   8  -4   23.20    0.53
   2   8  -4   23.92    0.56
   2   8  -4   23.07    0.49
  -2  -8   4   22.64    0.55
  -2  -8   4   21.97    0.46
  -2  -8   4   22.45    0.55
  -2  -8   4   22.90    0.53
   3   7  -4    6.14    0.29
   3   7  -4    6.11    0.28
  -3  -7   4    6.59    0.28
  -3  -7   4    6.10    0.18
  -3  -7   4    5.85    0.28
   4   6  -4   22.87    0.56
   4   6  -4   22.62    0.55
  -4  -6   4   21.88    0.39
  -4  -6   4   23.72    0.58
  -4  -6   4   22.75    0.56
  -4  -6   4   23.49    0.56
   5   5  -4   23.79    0.61
   5   5  -4   24.60    0.57
  -5  -5   4   23.56    0.61
  -5  -5   4   24.35    0.61
  -5  -5   4   23.84    0.57
   6   4  -4    9.22    0.35
   6   4  -4    8.87    0.41
  -6  -4   4    9.13    0.36
  -6  -4   4    9.92    0.40
  -6  -4   4    9.80    0.43
   7   3  -4    1.43    0.20
   7   3  -4    1.70    0.27
  -7  -3   4    1.44    0.19
  -7  -3   4    0.90    0.26
  -7  -3   4    1.37    0.19
  -7  -3   4    1.43    0.23
   8   2  -4    2.53    0.25
   8   2  -4    2.09    0.30
  -8  -2   4    2.39    0.33
  -8  -2   4    2.62    0.27
  -8  -2   4    2.05    0.22
   9   1  -4   14.63    0.63
  -9  -1   4   15.57    0.66
  -9  -1   4   14.39    0.53
  10   0  -4    4.47    0.44
 -10   0   4    4.57    0.44
  -4  16  -4    0.14    0.22
  -4  16  -4    0.24    0.24
   4 -16   4    0.05    0.27
  -3  15  -4    0.62    0.21
  -3  15  -4    0.96    0.27
   3 -15   4    0.78    0.22
   3 -15   4    0.11    0.24
   3 -15   4    0.35    0.19
  -2  14  -4    6.10    0.42
  -2  14  -4    6.72    0.38
   2 -14   4    6.70    0.39
   2 -14   4    6.30    0.44
   2 -14   4    6.61    0.37
  -1  13  -4    4.77    0.36
  -1  13  -4    4.99    0.31
   1 -13   4    4.37    0.33
   1 -13   4    4.65    0.31
   1 -13   4    5.36    0.37
   0  12  -4    9.69    0.37
   0  12  -4    8.69    0.41
   0 -12   4    8.70    0.38
   0 -12   4    9.61    0.38
   0 -12   4    8.66    0.36
   1  11  -4    8.87    0.39
   1  11  -4    8.78    0.35
  -1 -11   4    8.68    0.34
  -1 -11   4    9.87    0.38
  -1 -11   4    8.69    0.32
  -1 -11   4    9.27    0.37
   2  10  -4    0.45    0.16
   2  10  -4    0.21    0.11
   2  10  -4    0.24    0.15
  -2 -10   4    0.42    0.17
  -2 -10   4    0.43    0.11
  -2 -10   4    0.28    0.15
  -2 -10   4    0.24    0.14
   3   9  -4   -0.13    0.15
   3   9  -4    0.03    0.12
  -3  -9   4    0.21    0.15
  -3  -9   4   -0.21    0.13
  -3  -9   4   -0.04    0.16
  -3  -9   4    0.12    0.08
   4   8  -4    5.70    0.31
   4   8  -4    5.95    0.31
  -4  -8   4    5.84    0.32
  -4  -8   4    5.78    0.33
  -4  -8   4    5.96    0.31
   5   7  -4   14.42    0.46
   5   7  -4   14.20    0.47
  -5  -7   4   13.60    0.47
  -5  -7   4   13.65    0.45
  -5  -7   4   13.70    0.47
   6   6  -4    7.54    0.35
   6   6  -4    7.65    0.41
  -6  -6   4    7.71    0.36
  -6  -6   4    7.89    0.39
   7   5  -4    5.27    0.40
   7   5  -4    5.51    0.32
  -7  -5   4    5.37    0.42
  -7  -5   4    5.76    0.39
  -7  -5   4    4.84    0.32
   8   4  -4    5.47    0.43
   8   4  -4    5.13    0.34
  -8  -4   4    4.64    0.38
  -8  -4   4    5.73    0.45
  -8  -4   4    5.21    0.35
   9   3  -4    0.07    0.25
  -9  -3   4    0.19    0.20
  -9  -3   4    0.14    0.29
  10   2  -4    2.54    0.37
 -10  -2   4    1.88    0.36
  -3  17  -4    5.24    0.42
  -3  17  -4    3.56    0.35
   3 -17   4    3.62    0.39
   3 -17   4    4.39    0.38
  -2  16  -4    0.33    0.21
  -2  16  -4    0.27    0.25
   2 -16   4    0.09    0.23
   2 -16   4    0.32    0.22
   2 -16   4    0.16    0.19
  -1  15  -4    1.14    0.22
  -1  15  -4    0.75    0.24
   1 -15   4    1.16    0.24
   1 -15   4    1.00    0.21
   1 -15   4    0.98    0.23
   0  14  -4   12.73    0.47
   0  14  -4   12.31    0.50
   0 -14   4   12.37    0.45
   0 -14   4   12.45    0.50
   0 -14   4   10.68    0.45
   1  13  -4    6.37    0.34
   1  13  -4    6.37    0.39
  -1 -13   4    6.19    0.37
  -1 -13   4    5.62    0.35
  -1 -13   4    6.40    0.35
  -1 -13   4    6.06    0.31
   2  12  -4   41.65    0.93
   2  12  -4   41.47    0.91
  -2 -12   4   40.83    0.90
  -2 -12   4   42.39    0.90
  -2 -12   4   42.67    0.94
  -2 -12   4   40.86    0.80
   3  11  -4    1.22    0.22
   3  11  -4    1.32    0.17
  -3 -11   4    0.74    0.19
  -3 -11   4    0.78    0.19
  -3 -11   4    1.20    0.19
   4  10  -4   -0.02    0.17
   4  10  -4    0.07    0.14
  -4 -10   4    0.20    0.18
  -4 -10   4    0.15    0.16
  -4 -10   4    0.01    0.16
   5   9  -4    6.97    0.37
   5   9  -4    6.69    0.37
  -5  -9   4    7.40    0.40
  -5  -9   4    6.99    0.39
  -5  -9   4    6.83    0.35
   6   8  -4   13.50    0.48
   6   8  -4   12.95    0.49
  -6  -8   4   12.12    0.46
  -6  -8   4   13.15    0.51
  -6  -8   4   12.01    0.51
   7   7  -4    1.47    0.26
   7   7  -4    1.11    0.22
  -7  -7   4    0.73    0.19
  -7  -7   4    1.14    0.25
  -7  -7   4    1.07    0.27
   8   6  -4   17.66    0.66
   8   6  -4   17.24    0.59
  -8  -6   4   19.20    0.63
  -8  -6   4   18.24    0.69
   9   5  -4    9.83    0.48
   9   5  -4    8.96    0.55
  -9  -5   4    9.48    0.61
  -9  -5   4   10.01    0.47
  -9  -5   4    9.80    0.49
  10   4  -4    0.12    0.29
 -10  -4   4    0.02    0.33
  -2  18  -4    6.80    0.51
  -2  18  -4    6.44    0.46
   2 -18   4    6.16    0.48
   2 -18   4    7.15    0.52
  -1  17  -4    0.05    0.20
  -1  17  -4   -0.01    0.23
   1 -17   4    0.55    0.23
   1 -17   4    0.06    0.22
   0  16  -4    0.53    0.24
   0  16  -4    0.40    0.21
   0 -16   4    0.60    0.24
   0 -16   4    0.11    0.18
   0 -16   4    0.30    0.20
   1  15  -4    1.66    0.25
   1  15  -4    1.98    0.29
  -1 -15   4    1.50    0.21
  -1 -15   4    1.47    0.26
  -1 -15   4    0.98    0.22
  -1 -15   4    1.73    0.25
   2  14  -4    4.04    0.34
   2  14  -4    2.99    0.29
  -2 -14   4    3.64    0.33
  -2 -14   4    2.70    0.27
  -2 -14   4    3.14    0.29
   3  13  -4   11.22    0.49
  -3 -13   4   10.08    0.45
  -3 -13   4   10.89    0.48
  -3 -13   4   10.48    0.45
   4  12  -4   31.78    0.82
   4  12  -4   34.03    0.74
  -4 -12   4   31.49    0.79
  -4 -12   4   31.82    0.82
  -4 -12   4   33.22    0.82
   5  11  -4   12.65    0.51
   5  11  -4   12.36    0.46
  -5 -11   4   13.16    0.52
  -5 -11   4   11.48    0.47
  -5 -11   4   13.50    0.53
   6  10  -4    0.29    0.20
   6  10  -4   -0.05    0.19
  -6 -10   4    0.19    0.23
  -6 -10   4   -0.42    0.19
  -6 -10   4   -0.05    0.19
   7   9  -4    0.33    0.21
   7   9  -4    0.57    0.23
  -7  -9   4    0.23    0.19
  -7  -9   4    0.68    0.25
  -7  -9   4    0.87    0.26
   8   8  -4   -0.04    0.20
   8   8  -4    0.54    0.25
  -8  -8   4    0.38    0.27
  -8  -8   4   -0.02    0.24
   9   7  -4    3.50    0.36
   9   7  -4    3.92    0.40
  -9  -7   4    4.32    0.36
  -9  -7   4    4.28    0.38
  -9  -7   4    3.63    0.43
  10   6  -4    4.81    0.46
 -10  -6   4    4.32    0.50
  -1  19  -4   11.35    0.57
  -1  19  -4   10.62    0.60
   1 -19   4   11.18    0.57
   1 -19   4   11.91    0.61
   0  18  -4   13.19    0.61
   0  18  -4   11.90    0.57
   0 -18   4   11.77    0.58
   0 -18   4   11.02    0.55
   1  17  -4    3.95    0.39
   1  17  -4    3.03    0.33
  -1 -17   4    3.31    0.33
  -1 -17   4    4.23    0.38
   2  16  -4    2.74    0.32
   2  16  -4    1.97    0.29
  -2 -16   4    1.38    0.26
  -2 -16   4    2.01    0.31
   3  15  -4    2.16    0.30
  -3 -15   4    1.72    0.27
  -3 -15   4    1.70    0.29
  -3 -15   4    2.29    0.30
   4  14  -4    2.04    0.30
  -4 -14   4    1.64    0.27
  -4 -14   4    1.20    0.28
  -4 -14   4    1.62    0.25
   5  13  -4    1.60    0.28
  -5 -13   4    1.54    0.25
  -5 -13   4    1.84    0.30
  -5 -13   4    1.81    0.29
   6  12  -4   17.02    0.62
   6  12  -4   16.62    0.57
  -6 -12   4   15.88    0.63
  -6 -12   4   15.54    0.56
  -6 -12   4   15.51    0.62
   7  11  -4    3.69    0.36
   7  11  -4    3.01    0.32
  -7 -11   4    2.78    0.35
  -7 -11   4    2.89    0.30
  -7 -11   4    2.92    0.35
   8  10  -4    7.00    0.49
   8  10  -4    5.89    0.45
  -8 -10   4    5.79    0.46
  -8 -10   4    5.14    0.44
   9   9  -4    2.28    0.34
   9   9  -4    1.98    0.32
  -9  -9   4    1.97    0.39
  -9  -9   4    2.00    0.33
   1  19  -4    3.17    0.38
   1  19  -4    3.45    0.37
  -1 -19   4    2.67    0.37
  -1 -19   4    3.45    0.37
   2  18  -4   10.69    0.59
   2  18  -4   10.65    0.56
  -2 -18   4   11.41    0.57
  -2 -18   4   11.50    0.60
   3  17  -4    4.16    0.39
  -3 -17   4    3.71    0.40
  -3 -17   4    3.76    0.37
   4  16  -4    2.20    0.32
  -4 -16   4    2.44    0.33
  -4 -16   4    2.52    0.34
   5  15  -4    4.94    0.42
  -5 -15   4    5.61    0.45
  -5 -15   4    5.32    0.45
   6  14  -4    6.79    0.48
  -6 -14   4    7.08    0.50
  -6 -14   4    6.30    0.50
   7  13  -4    3.89    0.36
   7  13  -4    3.56    0.39
  -7 -13   4    3.43    0.39
  -7 -13   4    3.08    0.39
   8  12  -4    2.11    0.34
   8  12  -4    1.56    0.30
  -8 -12   4    1.53    0.35
  -8 -12   4    1.71    0.35
   3  19  -4    8.12    0.59
  -3 -19   4    7.39    0.56
  -3 -19   4    7.56    0.53
   4  18  -4   11.65    0.63
  -4 -18   4   11.25    0.62
  -4 -18   4   12.38    0.64
   5  17  -4    2.03    0.36
  -5 -17   4    2.17    0.38
  -5 -17   4    2.12    0.34
   6  16  -4    4.15    0.42
  -6 -16   4    3.54    0.41
  -6 -16   4    4.35    0.44
   7  15  -4    0.32    0.27
  -7 -15   4    0.24    0.29
  -7 -15   4    0.27    0.30
  -6 -14  -5    4.06    0.42
   6  14   5    3.85    0.40
  -5 -15  -5   12.35    0.57
  -5 -15  -5   13.55    0.64
   5  15   5   12.17    0.61
  -4 -16  -5    0.31    0.27
  -4 -16  -5    0.04    0.23
   4  16   5   -0.06    0.25
  -3 -17  -5    0.98    0.30
  -3 -17  -5    1.35    0.31
   3  17   5    1.20    0.32
   3  17   5    1.08    0.29
  -2 -18  -5    0.07    0.27
  -2 -18  -5   -0.04    0.26
   2  18   5    0.23    0.28
   2  18   5   -0.15    0.24
  -1 -19  -5    0.11    0.27
  -1 -19  -5   -0.02    0.26
   1  19   5    0.00    0.24
   1  19   5    0.06    0.27
  -7 -11  -5    4.31    0.43
  -7 -11  -5    4.95    0.43
   7  11   5    4.83    0.44
   7  11   5    5.08    0.43
  -6 -12  -5    0.89    0.28
   6  12   5    0.74    0.28
   6  12   5    0.39    0.24
  -5 -13  -5    2.96    0.30
  -5 -13  -5    3.71    0.36
   5  13   5    2.66    0.33
   5  13   5    2.66    0.29
  -4 -14  -5    0.50    0.21
  -4 -14  -5    0.44    0.18
  -4 -14  -5    0.39    0.24
   4  14   5    0.73    0.25
  -3 -15  -5    7.27    0.45
  -3 -15  -5    6.32    0.39
  -3 -15  -5    6.72    0.48
   3  15   5    6.51    0.49
   3  15   5    5.89    0.46
  -2 -16  -5    1.46    0.29
  -2 -16  -5    0.91    0.26
   2  16   5    1.21    0.26
   2  16   5    0.77    0.28
  -1 -17  -5    3.16    0.34
  -1 -17  -5    2.99    0.35
   1  17   5    3.29    0.37
   1  17   5    2.96    0.33
   0 -18  -5    0.52    0.28
   0  18   5    0.76    0.30
   0  18   5    0.61    0.24
   0  18   5    1.01    0.28
   1 -19  -5    0.89    0.31
   1 -19  -5    1.42    0.32
  -1  19   5    0.88    0.30
  -1  19   5    1.23    0.32
  -8  -8  -5    1.40    0.32
  -8  -8  -5    2.39    0.37
   8   8   5    1.67    0.34
   8   8   5    1.80    0.35
  -7  -9  -5   10.88    0.55
  -7  -9  -5   11.20    0.58
   7   9   5   10.94    0.58
   7   9   5   11.03    0.56
  -6 -10  -5    6.48    0.46
  -6 -10  -5    5.89    0.46
   6  10   5    6.32    0.43
   6  10   5    5.99    0.47
  -5 -11  -5   57.88    1.25
  -5 -11  -5   55.26    1.15
   5  11   5   57.61    1.27
   5  11   5   55.83    1.19
  -4 -12  -5    0.79    0.21
  -4 -12  -5    1.07    0.24
  -4 -12  -5    0.59    0.17
   4  12   5    0.80    0.20
   4  12   5    0.69    0.24
  -3 -13  -5    1.90    0.27
  -3 -13  -5    2.93    0.28
  -3 -13  -5    2.57    0.25
   3  13   5    2.70    0.30
   3  13   5    2.92    0.31
  -2 -14  -5   11.42    0.51
  -2 -14  -5   11.01    0.46
  -2 -14  -5   10.49    0.48
   2  14   5   10.75    0.48
   2  14   5   10.91    0.51
  -1 -15  -5    3.94    0.32
  -1 -15  -5    4.15    0.35
  -1 -15  -5    3.48    0.44
   1  15   5    4.72    0.38
   1  15   5    5.16    0.41
   1  15   5    4.72    0.36
   0 -16  -5    0.11    0.19
   0 -16  -5    0.34    0.24
   0  16   5    0.35    0.24
   0  16   5    0.23    0.24
   0  16   5    0.52    0.21
   1 -17  -5    0.78    0.26
   1 -17  -5    1.07    0.29
  -1  17   5    1.25    0.29
  -1  17   5    1.02    0.28
   2 -18  -5   -0.15    0.26
   2 -18  -5    0.28    0.28
  -2  18   5    0.11    0.26
  -2  18   5   -0.11    0.26
  -8  -6  -5    0.61    0.28
  -8  -6  -5   -0.22    0.27
   8   6   5    0.52    0.28
   8   6   5    0.50    0.27
  -7  -7  -5    3.74    0.35
  -7  -7  -5    3.47    0.37
   7   7   5    4.54    0.41
   7   7   5    4.98    0.42
  -6  -8  -5   14.02    0.57
  -6  -8  -5   13.15    0.54
   6   8   5   13.69    0.56
   6   8   5   13.15    0.57
  -5  -9  -5   18.32    0.64
  -5  -9  -5   19.51    0.64
  -5  -9  -5   19.25    0.61
   5   9   5   19.15    0.64
   5   9   5   19.68    0.61
  -4 -10  -5    1.48    0.18
  -4 -10  -5    1.40    0.20
  -4 -10  -5    1.53    0.24
   4  10   5    1.45    0.24
   4  10   5    1.90    0.23
  -3 -11  -5   12.87    0.42
  -3 -11  -5   12.37    0.44
  -3 -11  -5   13.46    0.49
   3  11   5   13.26    0.43
   3  11   5   13.48    0.50
   3  11   5   13.85    0.50
  -2 -12  -5    1.44    0.23
  -2 -12  -5    1.41    0.22
  -2 -12  -5    1.32    0.19
  -2 -12  -5    1.54    0.19
   2  12   5    1.28    0.22
   2  12   5    1.68    0.24
   2  12   5    1.50    0.18
   2  12   5    1.21    0.23
  -1 -13  -5    0.94    0.22
  -1 -13  -5    0.88    0.20
  -1 -13  -5    0.63    0.17
   1  13   5    0.99    0.20
   1  13   5    0.87    0.22
   1  13   5    1.05    0.23
   0 -14  -5    1.50    0.22
   0 -14  -5    1.87    0.25
   0 -14  -5    1.47    0.22
   0  14   5    1.93    0.23
   0  14   5    1.64    0.26
   0  14   5    1.50    0.25
   1 -15  -5    3.01    0.31
   1 -15  -5    3.03    0.28
   1 -15  -5    3.55    0.32
  -1  15   5    2.81    0.31
  -1  15   5    3.42    0.34
  -1  15   5    3.31    0.28
   2 -16  -5    0.35    0.25
   2 -16  -5   -0.23    0.23
  -2  16   5    0.39    0.24
  -2  16   5    0.13    0.22
   3 -17  -5    2.52    0.36
   3 -17  -5    2.57    0.36
  -3  17   5    3.00    0.36
  -3  17   5    2.46    0.34
   4 -18  -5    0.47    0.30
   4 -18  -5   -0.32    0.30
  -4  18   5    0.15    0.27
  -4  18   5    0.50    0.29
  -9  -3  -5    0.54    0.29
   9   3   5    0.48    0.32
  -8  -4  -5    2.21    0.34
  -8  -4  -5    1.27    0.32
   8   4   5    2.34    0.35
  -7  -5  -5    6.20    0.45
  -7  -5  -5    5.43    0.43
   7   5   5    5.20    0.40
   7   5   5    6.11    0.48
  -6  -6  -5    4.13    0.33
  -6  -6  -5    3.17    0.31
   6   6   5    3.72    0.33
   6   6   5    3.34    0.32
  -5  -7  -5   13.22    0.51
  -5  -7  -5   13.88    0.48
   5   7   5   13.24    0.50
   5   7   5   13.38    0.52
  -4  -8  -5   15.07    0.41
  -4  -8  -5   15.95    0.45
  -4  -8  -5   15.88    0.49
   4   8   5   15.80    0.50
   4   8   5   15.18    0.52
  -3  -9  -5   32.78    0.65
  -3  -9  -5   32.39    0.74
  -3  -9  -5   32.55    0.69
  -3  -9  -5   32.98    0.71
   3   9   5   32.97    0.76
   3   9   5   31.43    0.72
   3   9   5   31.18    0.64
   3   9   5   31.99    0.77
  -2 -10  -5   44.04    0.94
  -2 -10  -5   45.53    0.92
  -2 -10  -5   44.93    0.90
  -2 -10  -5   42.97    0.85
   2  10   5   44.92    0.94
   2  10   5   44.72    0.87
   2  10   5   43.57    0.84
   2  10   5   44.24    0.92
   2  10   5   44.57    0.94
  -1 -11  -5   11.50    0.38
  -1 -11  -5   11.89    0.41
  -1 -11  -5   11.22    0.42
   1  11   5   11.12    0.41
   1  11   5   11.46    0.44
   1  11   5   11.38    0.44
   1  11   5   11.14    0.34
   0 -12  -5    0.64    0.17
   0 -12  -5    0.82    0.21
   0 -12  -5    0.63    0.16
   0  12   5    0.37    0.19
   0  12   5    0.60    0.20
   0  12   5    0.83    0.17
   1 -13  -5    4.70    0.35
   1 -13  -5    5.19    0.34
   1 -13  -5    5.13    0.34
  -1  13   5    4.55    0.36
  -1  13   5    5.00    0.30
   2 -14  -5    1.19    0.25
   2 -14  -5    1.19    0.22
  -2  14   5    0.90    0.23
  -2  14   5    1.34    0.25
  -2  14   5    1.17    0.29
   3 -15  -5    3.06    0.34
  -3  15   5    3.07    0.34
  -3  15   5    2.55    0.31
   4 -16  -5    0.33    0.29
  -4  16   5    0.35    0.27
  -4  16   5    0.32    0.24
   5 -17  -5    0.03    0.26
   5 -17  -5    0.23    0.32
  -5  17   5    0.25    0.27
  -5  17   5    0.00    0.26
  -9  -1  -5    0.00    0.28
   9   1   5    0.54    0.30
  -8  -2  -5    0.02    0.26
  -8  -2  -5   -0.32    0.23
   8   2   5   -0.09    0.24
  -7  -3  -5    5.01    0.42
  -7  -3  -5    5.74    0.44
   7   3   5    6.25    0.44
  -6  -4  -5    1.85    0.24
  -6  -4  -5    1.44    0.25
   6   4   5    1.31    0.24
   6   4   5    1.62    0.26
  -5  -5  -5   32.19    0.79
  -5  -5  -5   32.07    0.74
   5   5   5   31.72    0.79
   5   5   5   31.74    0.80
  -4  -6  -5   -0.04    0.09
  -4  -6  -5    0.24    0.11
  -4  -6  -5    0.29    0.16
  -4  -6  -5    0.14    0.14
   4   6   5    0.19    0.17
   4   6   5    0.03    0.10
   4   6   5    0.06    0.15
  -3  -7  -5    6.41    0.25
  -3  -7  -5    6.18    0.27
  -3  -7  -5    6.61    0.30
   3   7   5    6.57    0.33
   3   7   5    6.40    0.24
   3   7   5    6.73    0.32
  -2  -8  -5    6.59    0.28
  -2  -8  -5    6.63    0.27
  -2  -8  -5    6.55    0.29
  -2  -8  -5    6.85    0.25
   2   8   5    5.98    0.30
   2   8   5    6.70    0.29
   2   8   5    6.21    0.25
   2   8   5    6.00    0.29
   2   8   5    6.53    0.31
  -1  -9  -5   18.91    0.48
  -1  -9  -5   19.54    0.51
  -1  -9  -5   19.28    0.47
   1   9   5   18.59    0.47
   1   9   5   18.92    0.50
   1   9   5   18.27    0.45
   1   9   5   19.08    0.51
   1   9   5   19.46    0.51
   0 -10  -5   13.12    0.34
   0 -10  -5   12.89    0.41
   0 -10  -5   13.33    0.41
   0  10   5   13.45    0.43
   0  10   5   12.91    0.43
   0  10   5   12.64    0.39
   0  10   5   12.67    0.34
   1 -11  -5    8.36    0.36
   1 -11  -5    8.82    0.37
  -1  11   5    7.73    0.38
  -1  11   5    9.11    0.38
  -1  11   5    7.85    0.31
  -1  11   5    7.85    0.38
   2 -12  -5    0.36    0.17
   2 -12  -5    0.40    0.19
  -2  12   5    0.67    0.15
  -2  12   5    0.37    0.18
  -2  12   5    0.31    0.19
  -2  12   5    0.32    0.18
   3 -13  -5    7.05    0.43
   3 -13  -5    6.09    0.37
  -3  13   5    5.44    0.40
  -3  13   5    6.03    0.38
  -3  13   5    5.81    0.40
   4 -14  -5    2.83    0.28
   4 -14  -5    3.13    0.36
  -4  14   5    3.14    0.34
  -4  14   5    2.70    0.30
   5 -15  -5   -0.14    0.28
  -5  15   5    0.07    0.24
  -5  15   5   -0.14    0.22
   6 -16  -5   -0.18    0.30
  -6  16   5   -0.05    0.25
  -6  16   5   -0.07    0.26
  -9   1  -5    0.74    0.31
   9  -1   5    0.75    0.32
  -8   0  -5   -0.24    0.23
   8   0   5   -0.18    0.25
  -7  -1  -5    1.77    0.28
  -7  -1  -5    1.84    0.26
   7   1   5    1.43    0.27
  -6  -2  -5    1.24    0.24
  -6  -2  -5    1.21    0.23
   6   2   5    0.95    0.24
   6   2   5    1.34    0.19
  -5  -3  -5   10.91    0.43
  -5  -3  -5   11.79    0.40
   5   3   5   10.86    0.43
   5   3   5   10.45    0.34
   5   3   5   10.56    0.44
  -4  -4  -5    1.94    0.18
  -4  -4  -5    1.75    0.11
  -4  -4  -5    2.07    0.22
  -4  -4  -5    1.92    0.14
   4   4   5    1.88    0.15
   4   4   5    1.73    0.22
   4   4   5    1.58    0.20
  -3  -5  -5   21.11    0.43
  -3  -5  -5   20.38    0.45
  -3  -5  -5   20.62    0.49
  -3  -5  -5   20.68    0.54
  -3  -5  -5   20.95    0.45
   3   5   5   20.06    0.53
   3   5   5   20.42    0.45
   3   5   5   21.01    0.54
  -2  -6  -5    9.83    0.28
  -2  -6  -5   10.09    0.31
  -2  -6  -5    9.66    0.30
   2   6   5    9.82    0.29
   2   6   5    9.70    0.32
   2   6   5    9.57    0.30
   2   6   5    9.66    0.33
   2   6   5    9.46    0.34
  -1  -7  -5    4.85    0.23
  -1  -7  -5    4.98    0.23
   1   7   5    4.83    0.24
   1   7   5    4.92    0.23
   1   7   5    4.98    0.25
   1   7   5    4.59    0.24
   1   7   5    4.99    0.25
   1   7   5    5.21    0.23
   0  -8  -5   17.00    0.40
   0  -8  -5   16.95    0.43
   0  -8  -5   17.05    0.44
   0   8   5   16.84    0.46
   0   8   5   16.50    0.43
   0   8   5   17.13    0.45
   0   8   5   16.23    0.45
   0   8   5   16.98    0.39
   0   8   5   17.56    0.42
   1  -9  -5   40.11    0.83
   1  -9  -5   39.98    0.73
   1  -9  -5   40.78    0.83
  -1   9   5   39.53    0.76
  -1   9   5   40.48    0.84
  -1   9   5   40.98    0.83
  -1   9   5   40.16    0.84
   2 -10  -5    0.77    0.11
   2 -10  -5    0.76    0.17
   2 -10  -5    1.01    0.18
  -2  10   5    0.70    0.16
  -2  10   5    0.95    0.13
  -2  10   5    0.66    0.19
  -2  10   5    0.77    0.18
   3 -11  -5   37.26    0.85
   3 -11  -5   35.05    0.82
  -3  11   5   36.65    0.86
  -3  11   5   35.05    0.83
  -3  11   5   36.54    0.83
   4 -12  -5    0.05    0.17
   4 -12  -5    0.04    0.19
  -4  12   5    0.28    0.20
  -4  12   5    0.09    0.18
  -4  12   5    0.15    0.20
   5 -13  -5    6.75    0.48
   5 -13  -5    6.47    0.39
  -5  13   5    5.76    0.39
  -5  13   5    6.57    0.45
  -5  13   5    6.16    0.43
   6 -14  -5   13.55    0.65
  -6  14   5   13.20    0.58
  -6  14   5   13.39    0.62
  -9   3  -5    0.55    0.29
   9  -3   5    0.65    0.30
  -8   2  -5    0.11    0.26
   8  -2   5    0.29    0.26
  -7   1  -5    1.65    0.29
  -7   1  -5    1.91    0.25
   7  -1   5    1.72    0.28
   7  -1   5    2.18    0.24
  -6   0  -5   -0.05    0.18
  -6   0  -5    0.14    0.19
   6   0   5    0.15    0.15
   6   0   5    0.09    0.19
  -5  -1  -5   20.99    0.59
  -5  -1  -5   20.92    0.54
   5   1   5   20.51    0.59
   5   1   5   20.89    0.51
  -4  -2  -5   12.45    0.37
  -4  -2  -5   12.99    0.43
  -4  -2  -5   12.57    0.27
   4   2   5   12.76    0.43
   4   2   5   12.20    0.36
   4   2   5   12.81    0.43
  -3  -3  -5    5.40    0.17
  -3  -3  -5    5.59    0.28
  -3  -3  -5    5.31    0.16
  -3  -3  -5    5.23    0.22
  -3  -3  -5    5.04    0.16
   3   3   5    4.96    0.27
   3   3   5    5.67    0.29
   3   3   5    5.38    0.22
  -2  -4  -5   10.23    0.33
  -2  -4  -5   10.03    0.29
  -2  -4  -5   10.14    0.26
  -2  -4  -5   10.30    0.27
  -2  -4  -5   11.01    0.27
   2   4   5   10.27    0.33
   2   4   5   10.09    0.33
   2   4   5   10.02    0.29
   2   4   5   10.42    0.27
   2   4   5   10.29    0.30
  -1  -5  -5   29.10    0.57
   1   5   5   29.35    0.57
   1   5   5   30.07    0.60
   1   5   5   29.66    0.59
   1   5   5   29.51    0.60
   1   5   5   29.07    0.58
   1   5   5   28.89    0.58
   0  -6  -5    2.12    0.15
   0  -6  -5    1.77    0.15
   0  -6  -5    1.94    0.16
   0   6   5    2.01    0.15
   0   6   5    2.34    0.19
   0   6   5    1.72    0.15
   0   6   5    2.01    0.17
   0   6   5    2.10    0.15
   0   6   5    2.26    0.17
   1  -7  -5   45.42    0.81
   1  -7  -5   45.25    0.87
  -1   7   5   45.74    0.88
  -1   7   5   45.26    0.88
  -1   7   5   45.13    0.80
  -1   7   5   46.08    0.87
  -1   7   5   45.65    0.87
   2  -8  -5   75.75    1.36
   2  -8  -5   75.83    1.26
  -2   8   5   75.97    1.35
  -2   8   5   74.20    1.24
  -2   8   5   75.11    1.36
  -2   8   5   74.08    1.36
   3  -9  -5   28.53    0.67
   3  -9  -5   28.00    0.57
   3  -9  -5   28.15    0.68
  -3   9   5   28.37    0.55
  -3   9   5   28.26    0.69
  -3   9   5   28.25    0.69
  -3   9   5   28.45    0.67
   4 -10  -5    4.50    0.35
   4 -10  -5    4.49    0.31
  -4  10   5    4.42    0.34
  -4  10   5    4.03    0.28
  -4  10   5    4.26    0.34
   5 -11  -5   -0.05    0.21
   5 -11  -5    0.14    0.17
  -5  11   5    0.27    0.20
  -5  11   5    0.42    0.18
  -5  11   5   -0.03    0.19
   6 -12  -5    0.13    0.18
   6 -12  -5    0.51    0.28
  -6  12   5    0.15    0.21
  -6  12   5    0.43    0.19
  -6  12   5    0.02    0.22
   7 -13  -5   -0.06    0.30
  -7  13   5    0.37    0.25
  -7  13   5    0.24    0.26
  -8   4  -5    2.25    0.34
   8  -4   5    2.06    0.32
   8  -4   5    2.71    0.30
  -7   3  -5    5.78    0.44
  -7   3  -5    5.53    0.35
   7  -3   5    5.65    0.41
   7  -3   5    5.16    0.35
  -6   2  -5    1.49    0.20
  -6   2  -5    1.40    0.26
   6  -2   5    1.50    0.21
   6  -2   5    0.81    0.23
  -5   1  -5   19.71    0.59
  -5   1  -5   20.33    0.52
   5  -1   5   20.47    0.53
   5  -1   5   21.11    0.59
  -4   0  -5   -0.13    0.12
  -4   0  -5    0.10    0.13
   4   0   5    0.06    0.14
   4   0   5    0.01    0.12
  -3  -1  -5    6.06    0.22
  -3  -1  -5    6.27    0.29
   3   1   5    6.33    0.26
   3   1   5    6.10    0.27
  -2  -2  -5   19.03    0.36
  -2  -2  -5   18.55    0.39
  -2  -2  -5   19.40    0.46
  -2  -2  -5   19.47    0.36
  -2  -2  -5   19.45    0.36
   2   2   5   18.85    0.36
   2   2   5   19.10    0.36
   2   2   5   18.69    0.46
   2   2   5   19.16    0.46
   2   2   5   19.29    0.43
  -1  -3  -5    5.49    0.19
  -1  -3  -5    4.97    0.22
  -1  -3  -5    5.07    0.18
   1   3   5    5.16    0.19
   1   3   5    4.88    0.22
   1   3   5    5.22    0.19
   1   3   5    5.22    0.23
   1   3   5    4.87    0.22
   1   3   5    5.33    0.19
   0  -4  -5   15.43    0.37
   0   4   5   15.44    0.36
   0   4   5   15.74    0.37
   0   4   5   15.69    0.37
   0   4   5   15.27    0.37
   0   4   5   15.50    0.37
   0   4   5   15.38    0.35
   1  -5  -5   19.16    0.42
   1  -5  -5   18.09    0.43
  -1   5   5   19.17    0.37
  -1   5   5   19.40    0.44
  -1   5   5   19.09    0.45
  -1   5   5   19.60    0.45
  -1   5   5   18.46    0.44
   2  -6  -5    3.97    0.25
   2  -6  -5    4.02    0.19
  -2   6   5    3.98    0.23
  -2   6   5    3.96    0.14
  -2   6   5    4.27    0.24
  -2   6   5    3.92    0.23
  -2   6   5    4.29    0.25
   3  -7  -5    1.73    0.16
   3  -7  -5    1.50    0.18
  -3   7   5    1.45    0.17
  -3   7   5    1.63    0.19
  -3   7   5    1.60    0.12
  -3   7   5    1.91    0.20
   4  -8  -5   36.73    0.75
   4  -8  -5   37.58    0.84
  -4   8   5   38.81    0.84
  -4   8   5   37.65    0.81
  -4   8   5   38.02    0.84
   5  -9  -5   24.86    0.69
   5  -9  -5   24.56    0.58
  -5   9   5   25.26    0.67
  -5   9   5   24.48    0.64
  -5   9   5   24.24    0.68
   6 -10  -5   28.19    0.72
   6 -10  -5   28.69    0.80
  -6  10   5   28.35    0.80
  -6  10   5   27.88    0.76
  -6  10   5   28.16    0.72
   7 -11  -5    4.17    0.32
   7 -11  -5    4.34    0.41
  -7  11   5    4.45    0.40
  -7  11   5    4.21    0.32
  -7  11   5    4.77    0.37
   8 -12  -5    0.20    0.30
  -8  12   5    0.10    0.23
  -8  12   5    0.29    0.28
  -8   6  -5   -0.11    0.25
   8  -6   5    0.57    0.26
   8  -6   5    0.79    0.25
  -7   5  -5    6.00    0.47
   7  -5   5    5.69    0.40
   7  -5   5    6.29    0.42
  -6   4  -5    1.88    0.21
  -6   4  -5    1.85    0.27
   6  -4   5    1.23    0.23
   6  -4   5    1.73    0.25
  -5   3  -5   10.99    0.45
  -5   3  -5   11.00    0.37
   5  -3   5   11.10    0.41
   5  -3   5   11.50    0.42
  -4   2  -5   12.93    0.35
  -4   2  -5   13.05    0.44
   4  -2   5   12.74    0.40
   4  -2   5   13.26    0.42
  -3   1  -5    6.11    0.22
  -3   1  -5    6.37    0.30
   3  -1   5    6.49    0.28
   3  -1   5    6.07    0.28
  -2   0  -5    0.01    0.10
  -2   0  -5    0.05    0.07
  -2   0  -5   -0.08    0.04
   2   0   5    0.05    0.04
   2   0   5   -0.06    0.11
   2   0   5    0.21    0.11
  -1  -1  -5   18.83    0.34
  -1  -1  -5   18.67    0.36
  -1  -1  -5   18.35    0.42
   1   1   5   19.62    0.42
   1   1   5   18.95    0.35
   1   1   5   18.86    0.36
   1   1   5   18.82    0.43
   0  -2  -5    1.48    0.14
   0  -2  -5    1.44    0.11
   0  -2  -5    1.67    0.12
   0   2   5    1.80    0.15
   0   2   5    1.33    0.13
   0   2   5    1.77    0.12
   0   2   5    1.83    0.13
   0   2   5    1.54    0.12
   1  -3  -5   58.96    1.02
   1  -3  -5   59.71    0.95
  -1   3   5   59.84    1.03
  -1   3   5   58.35    0.95
  -1   3   5   58.03    1.00
  -1   3   5   60.24    1.02
  -1   3   5   59.89    1.03
   2  -4  -5    9.91    0.31
   2  -4  -5   10.52    0.30
  -2   4   5   10.50    0.30
  -2   4   5   10.30    0.31
  -2   4   5   10.21    0.32
  -2   4   5   10.41    0.32
  -2   4   5    9.95    0.19
   3  -5  -5   44.48    0.81
   3  -5  -5   43.56    0.85
  -3   5   5   42.34    0.84
  -3   5   5   43.20    0.84
  -3   5   5   43.66    0.85
   4  -6  -5    0.50    0.16
   4  -6  -5    0.33    0.15
  -4   6   5    0.40    0.06
  -4   6   5    0.28    0.15
  -4   6   5    0.40    0.14
  -4   6   5    0.41    0.16
   5  -7  -5   64.49    1.26
   5  -7  -5   65.61    1.21
  -5   7   5   64.36    1.22
  -5   7   5   63.74    1.25
  -5   7   5   67.71    1.29
   6  -8  -5   16.07    0.55
   6  -8  -5   15.86    0.48
  -6   8   5   15.72    0.56
  -6   8   5   14.76    0.49
  -6   8   5   14.35    0.52
   7  -9  -5   15.34    0.61
  -7   9   5   14.92    0.60
  -7   9   5   16.18    0.57
  -7   9   5   15.56    0.52
   8 -10  -5    5.37    0.44
  -8  10   5    6.38    0.49
  -8  10   5    6.17    0.43
  -8   8  -5    1.66    0.33
   8  -8   5    1.97    0.31
  -7   7  -5    4.38    0.39
   7  -7   5    4.61    0.36
   7  -7   5    4.10    0.38
  -6   6  -5    3.63    0.28
  -6   6  -5    3.39    0.33
   6  -6   5    3.32    0.31
   6  -6   5    4.10    0.33
  -5   5  -5   30.48    0.78
  -5   5  -5   30.02    0.67
   5  -5   5   30.94    0.73
   5  -5   5   30.88    0.75
  -4   4  -5    1.68    0.21
  -4   4  -5    2.10    0.17
   4  -4   5    2.10    0.21
   4  -4   5    2.56    0.24
  -3   3  -5    5.45    0.29
  -3   3  -5    4.95    0.20
   3  -3   5    5.66    0.26
   3  -3   5    5.04    0.27
  -2   2  -5   18.97    0.33
  -2   2  -5   18.28    0.35
  -2   2  -5   18.53    0.46
   2  -2   5   19.53    0.46
   2  -2   5   19.14    0.45
   2  -2   5   18.93    0.34
  -1   1  -5   18.95    0.36
  -1   1  -5   19.67    0.44
   1  -1   5   19.17    0.36
   1  -1   5   18.97    0.43
   1  -1   5   18.92    0.34
   0   0  -5    0.02    0.09
   0   0  -5   -0.16    0.10
   0   0  -5    0.03    0.08
   0   0   5   -0.02    0.04
   0   0   5   -0.02    0.10
   0   0   5    0.00    0.08
   0   0   5    0.08    0.11
   0   0   5   -0.08    0.07
   1  -1  -5   23.83    0.47
   1  -1  -5   24.04    0.42
   1  -1  -5   23.86    0.49
  -1   1   5   24.63    0.48
  -1   1   5   23.73    0.48
  -1   1   5   23.16    0.48
  -1   1   5   23.16    0.44
   2  -2  -5   63.03    1.08
  -2   2   5   60.99    1.06
  -2   2   5   62.55    1.07
  -2   2   5   62.09    1.08
  -2   2   5   63.99    1.09
   3  -3  -5    0.91    0.14
   3  -3  -5    1.00    0.15
  -3   3   5    0.51    0.13
  -3   3   5    0.75    0.14
  -3   3   5    0.83    0.14
  -3   3   5    0.64    0.13
   4  -4  -5    5.52    0.28
   4  -4  -5    5.30    0.27
  -4   4   5    5.19    0.12
  -4   4   5    4.90    0.26
  -4   4   5    5.19    0.25
  -4   4   5    5.01    0.26
   5  -5  -5    3.70    0.27
   5  -5  -5    3.85    0.27
  -5   5   5    3.54    0.28
  -5   5   5    3.92    0.28
  -5   5   5    3.78    0.26
   6  -6  -5    2.16    0.24
   6  -6  -5    1.70    0.23
  -6   6   5    1.87    0.23
  -6   6   5    2.02    0.24
  -6   6   5    1.76    0.20
   7  -7  -5    2.37    0.29
   7  -7  -5    2.57    0.26
  -7   7   5    2.54    0.27
  -7   7   5    2.29    0.28
  -7   7   5    2.54    0.24
   8  -8  -5    9.79    0.47
   8  -8  -5   10.46    0.52
  -8   8   5   10.46    0.55
  -8   8   5   10.44    0.49
   9  -9  -5   11.79    0.62
  -9   9   5   12.27    0.62
  -7   9  -5   10.49    0.57
   7  -9   5   11.56    0.56
  -6   8  -5   13.83    0.57
   6  -8   5   13.67    0.56
   6  -8   5   13.75    0.48
  -5   7  -5   12.90    0.41
  -5   7  -5   12.85    0.51
   5  -7   5   12.71    0.43
   5  -7   5   12.70    0.50
  -4   6  -5    0.00    0.11
  -4   6  -5    0.08    0.18
   4  -6   5    0.04    0.17
   4  -6   5   -0.02    0.13
  -3   5  -5   20.25    0.39
  -3   5  -5   19.98    0.43
  -3   5  -5   19.78    0.53
   3  -5   5   19.49    0.38
   3  -5   5   20.68    0.53
   3  -5   5   20.30    0.39
   3  -5   5   19.22    0.37
   3  -5   5   20.42    0.48
  -2   4  -5    9.76    0.24
  -2   4  -5   10.51    0.35
  -2   4  -5   10.30    0.25
   2  -4   5   10.48    0.31
   2  -4   5   10.46    0.24
   2  -4   5    9.90    0.22
   2  -4   5   10.16    0.33
  -1   3  -5    5.20    0.17
  -1   3  -5    4.90    0.12
  -1   3  -5    5.15    0.23
   1  -3   5    4.99    0.16
   1  -3   5    4.84    0.23
   1  -3   5    5.23    0.18
   1  -3   5    4.99    0.21
   0   2  -5    1.43    0.13
   0   2  -5    1.54    0.14
   0   2  -5    1.46    0.11
   0  -2   5    1.74    0.15
   0  -2   5    1.55    0.12
   0  -2   5    1.78    0.15
   0  -2   5    1.82    0.14
   1   1  -5   23.88    0.49
   1   1  -5   22.97    0.47
   1   1  -5   23.17    0.44
  -1  -1   5   22.57    0.46
  -1  -1   5   24.06    0.47
  -1  -1   5   23.86    0.47
  -1  -1   5   22.94    0.42
   2   0  -5   -0.05    0.05
   2   0  -5    0.06    0.12
  -2   0   5    0.06    0.09
  -2   0   5   -0.04    0.09
  -2   0   5   -0.11    0.11
  -2   0   5    0.07    0.10
   3  -1  -5    8.13    0.30
   3  -1  -5    8.17    0.26
   3  -1  -5    7.94    0.16
  -3   1   5    8.08    0.26
  -3   1   5    7.81    0.29
  -3   1   5    7.83    0.29
  -3   1   5    7.89    0.27
   4  -2  -5   25.26    0.54
   4  -2  -5   25.69    0.58
  -4   2   5   24.14    0.55
  -4   2   5   25.22    0.57
  -4   2   5   25.35    0.58
  -4   2   5   24.23    0.42
   5  -3  -5   81.92    1.44
   5  -3  -5   83.35    1.47
  -5   3   5   82.85    1.44
  -5   3   5   82.40    1.49
  -5   3   5   82.68    1.47
  -5   3   5   78.84    1.31
   6  -4  -5   14.64    0.47
   6  -4  -5   14.20    0.48
  -6   4   5   14.59    0.44
  -6   4   5   14.69    0.48
  -6   4   5   13.76    0.49
   7  -5  -5   10.95    0.44
   7  -5  -5   10.58    0.46
  -7   5   5   10.47    0.40
  -7   5   5   10.40    0.47
  -7   5   5   10.33    0.43
   8  -6  -5    0.56    0.25
   8  -6  -5    1.08    0.24
  -8   6   5    0.93    0.23
  -8   6   5    0.91    0.25
   9  -7  -5   13.02    0.57
   9  -7  -5   11.56    0.57
  -9   7   5   12.24    0.62
  -7  11  -5    4.39    0.41
   7 -11   5    5.39    0.46
  -6  10  -5    7.36    0.47
   6 -10   5    7.33    0.49
  -5   9  -5   17.73    0.52
  -5   9  -5   19.40    0.63
   5  -9   5   18.89    0.64
  -4   8  -5   15.81    0.44
  -4   8  -5   15.97    0.54
   4  -8   5   16.34    0.54
   4  -8   5   15.97    0.44
  -3   7  -5    6.43    0.25
  -3   7  -5    6.13    0.34
   3  -7   5    6.42    0.26
   3  -7   5    5.96    0.21
   3  -7   5    6.77    0.35
   3  -7   5    6.29    0.23
  -2   6  -5    9.75    0.35
  -2   6  -5    9.50    0.26
   2  -6   5    9.59    0.29
   2  -6   5    9.31    0.25
   2  -6   5    9.49    0.35
   2  -6   5    9.32    0.27
  -1   5  -5   29.76    0.63
  -1   5  -5   29.51    0.52
  -1   5  -5   28.42    0.55
  -1   5  -5   28.57    0.57
   1  -5   5   28.75    0.62
   1  -5   5   29.86    0.56
   1  -5   5   29.37    0.57
   1  -5   5   28.70    0.55
   0   4  -5   15.23    0.38
   0   4  -5   15.32    0.35
   0   4  -5   15.26    0.29
   0   4  -5   14.94    0.35
   0  -4   5   15.01    0.38
   0  -4   5   14.68    0.34
   0  -4   5   14.86    0.29
   0  -4   5   16.01    0.36
   1   3  -5   64.28    1.16
   1   3  -5   59.06    1.02
   1   3  -5   58.08    1.01
  -1  -3   5   58.04    1.02
  -1  -3   5   60.60    1.02
  -1  -3   5   60.74    1.03
  -1  -3   5   57.43    0.96
   2   2  -5   63.14    1.10
   2   2  -5   62.07    1.04
  -2  -2   5   63.95    1.10
  -2  -2   5   63.44    1.06
  -2  -2   5   63.45    1.09
  -2  -2   5   62.72    1.05
   3   1  -5    7.82    0.29
   3   1  -5    8.13    0.21
  -3  -1   5    8.77    0.30
  -3  -1   5    8.21    0.24
  -3  -1   5    8.15    0.29
  -3  -1   5    8.15    0.30
   4   0  -5    0.03    0.07
   4   0  -5    0.04    0.10
   4   0  -5    0.09    0.15
  -4   0   5    0.10    0.12
  -4   0   5   -0.03    0.11
  -4   0   5   -0.29    0.13
  -4   0   5   -0.03    0.09
   5  -1  -5   55.27    1.07
   5  -1  -5   54.03    0.99
   5  -1  -5   55.05    0.93
  -5   1   5   54.72    1.07
  -5   1   5   55.18    1.05
  -5   1   5   53.56    0.92
  -5   1   5   56.26    1.03
   6  -2  -5    0.16    0.18
   6  -2  -5    0.07    0.14
  -6   2   5    0.37    0.18
  -6   2   5    0.30    0.16
  -6   2   5    0.22    0.13
  -6   2   5    0.09    0.11
   7  -3  -5    1.13    0.24
   7  -3  -5    0.84    0.19
  -7   3   5    0.97    0.18
  -7   3   5    0.80    0.23
  -7   3   5    1.01    0.21
   8  -4  -5    9.11    0.44
   8  -4  -5   10.03    0.48
  -8   4   5    9.54    0.49
  -8   4   5    8.95    0.40
  -8   4   5    8.82    0.44
   9  -5  -5    3.49    0.36
  -9   5   5    3.75    0.39
  -9   5   5    3.02    0.30
  10  -6  -5    3.21    0.36
 -10   6   5    3.19    0.39
  -6  12  -5    0.73    0.28
   6 -12   5    0.58    0.29
  -5  11  -5   56.27    1.25
   5 -11   5   58.03    1.28
  -4  10  -5    1.40    0.19
  -4  10  -5    1.20    0.25
   4 -10   5    1.44    0.26
  -3   9  -5   31.96    0.67
  -3   9  -5   31.89    0.77
   3  -9   5   31.86    0.65
   3  -9   5   30.96    0.64
   3  -9   5   30.59    0.75
   3  -9   5   32.01    0.64
  -2   8  -5    6.35    0.34
  -2   8  -5    6.42    0.24
  -2   8  -5    5.96    0.23
   2  -8   5    6.30    0.25
   2  -8   5    6.68    0.23
   2  -8   5    6.52    0.26
   2  -8   5    6.41    0.33
  -1   7  -5    4.75    0.20
  -1   7  -5    5.12    0.28
  -1   7  -5    4.87    0.20
   1  -7   5    5.02    0.20
   1  -7   5    5.17    0.23
   1  -7   5    4.52    0.26
   1  -7   5    4.98    0.22
   0   6  -5    2.27    0.20
   0   6  -5    1.94    0.14
   0   6  -5    2.11    0.14
   0  -6   5    1.91    0.16
   0  -6   5    2.36    0.18
   0  -6   5    2.40    0.19
   1   5  -5   18.74    0.45
   1   5  -5   18.87    0.42
  -1  -5   5   19.45    0.44
  -1  -5   5   18.75    0.39
  -1  -5   5   19.50    0.44
  -1  -5   5   18.89    0.42
   2   4  -5   10.39    0.31
   2   4  -5   10.00    0.29
  -2  -4   5   10.12    0.32
  -2  -4   5    9.97    0.28
  -2  -4   5   10.64    0.33
  -2  -4   5   10.20    0.27
   3   3  -5    0.66    0.11
   3   3  -5    0.87    0.16
  -3  -3   5    0.80    0.10
  -3  -3   5    0.79    0.13
  -3  -3   5    0.88    0.16
  -3  -3   5    0.57    0.14
   4   2  -5   24.82    0.59
   4   2  -5   23.86    0.48
   4   2  -5   25.35    0.50
  -4  -2   5   25.13    0.58
  -4  -2   5   24.68    0.48
  -4  -2   5   25.35    0.56
  -4  -2   5   24.42    0.58
   5   1  -5   55.86    1.08
   5   1  -5   54.77    0.96
   5   1  -5   53.56    0.96
  -5  -1   5   54.72    1.03
  -5  -1   5   56.15    1.06
  -5  -1   5   55.30    1.08
   6   0  -5   -0.05    0.12
   6   0  -5   -0.10    0.17
   6   0  -5    0.09    0.10
  -6   0   5    0.18    0.10
  -6   0   5    0.15    0.13
  -6   0   5    0.07    0.20
  -6   0   5   -0.01    0.15
   7  -1  -5    5.75    0.30
   7  -1  -5    5.70    0.38
  -7   1   5    6.19    0.31
  -7   1   5    5.98    0.39
  -7   1   5    5.81    0.35
   8  -2  -5    6.32    0.43
  -8   2   5    5.94    0.38
  -8   2   5    5.67    0.43
  -8   2   5    5.53    0.32
   9  -3  -5   15.86    0.65
  -9   3   5   14.98    0.64
  -9   3   5   14.91    0.56
  10  -4  -5    0.84    0.30
 -10   4   5    1.03    0.30
  -6  14  -5    4.41    0.42
   6 -14   5    4.57    0.46
  -5  13  -5    3.16    0.35
   5 -13   5    3.92    0.40
  -4  12  -5    0.85    0.19
  -4  12  -5    0.97    0.26
   4 -12   5    0.70    0.26
  -3  11  -5   13.09    0.43
  -3  11  -5   13.66    0.51
   3 -11   5   14.51    0.53
   3 -11   5   13.15    0.41
   3 -11   5   13.08    0.42
  -2  10  -5   46.01    0.98
  -2  10  -5   44.50    0.88
   2 -10   5   45.81    0.97
   2 -10   5   45.12    0.89
   2 -10   5   44.19    0.88
  -1   9  -5   18.59    0.40
  -1   9  -5   18.76    0.45
   1  -9   5   19.52    0.48
   1  -9   5   19.13    0.47
   1  -9   5   18.62    0.51
   0   8  -5   16.52    0.47
   0   8  -5   16.48    0.39
   0   8  -5   16.22    0.37
   0  -8   5   17.04    0.44
   0  -8   5   16.73    0.43
   0  -8   5   16.25    0.43
   1   7  -5   45.23    0.82
   1   7  -5   46.10    0.88
   1   7  -5   45.13    0.81
  -1  -7   5   45.22    0.87
  -1  -7   5   45.25    0.87
  -1  -7   5   44.59    0.82
  -1  -7   5   45.65    0.84
   2   6  -5    3.87    0.21
   2   6  -5    3.74    0.23
  -2  -6   5    3.89    0.22
  -2  -6   5    4.07    0.24
  -2  -6   5    3.53    0.21
  -2  -6   5    4.12    0.19
   3   5  -5   42.70    0.84
   3   5  -5   43.32    0.82
  -3  -5   5   42.87    0.84
  -3  -5   5   43.53    0.82
  -3  -5   5   44.46    0.86
  -3  -5   5   42.78    0.75
   4   4  -5    5.41    0.24
   4   4  -5    5.84    0.30
  -4  -4   5    5.37    0.18
  -4  -4   5    5.29    0.27
  -4  -4   5    5.17    0.27
  -4  -4   5    5.52    0.29
   5   3  -5   84.11    1.53
   5   3  -5   84.26    1.43
   5   3  -5   80.80    1.36
  -5  -3   5   84.98    1.48
  -5  -3   5   84.78    1.51
  -5  -3   5   84.11    1.52
   6   2  -5    0.06    0.10
   6   2  -5    0.06    0.19
   6   2  -5    0.13    0.11
  -6  -2   5    0.29    0.21
  -6  -2   5    0.24    0.16
  -6  -2   5    0.39    0.15
   7   1  -5    6.10    0.28
   7   1  -5    6.40    0.40
  -7  -1   5    6.01    0.27
  -7  -1   5    6.33    0.42
  -7  -1   5    6.30    0.35
  -7  -1   5    5.85    0.31
   8   0  -5    0.12    0.23
  -8   0   5   -0.06    0.14
  -8   0   5   -0.15    0.24
  -8   0   5    0.15    0.18
   9  -1  -5    7.95    0.51
  -9   1   5    7.63    0.43
  -9   1   5    6.94    0.51
  10  -2  -5    0.05    0.26
 -10   2   5    0.41    0.29
  -5  15  -5   12.70    0.61
   5 -15   5   12.45    0.65
  -4  14  -5    0.08    0.24
   4 -14   5    0.38    0.27
  -3  13  -5    2.42    0.25
  -3  13  -5    2.27    0.30
   3 -13   5    2.49    0.30
   3 -13   5    2.44    0.23
   3 -13   5    2.71    0.27
  -2  12  -5    1.76    0.27
  -2  12  -5    1.52    0.20
   2 -12   5    1.02    0.24
   2 -12   5    1.57    0.21
   2 -12   5    1.45    0.20
  -1  11  -5   11.58    0.46
  -1  11  -5   11.26    0.38
   1 -11   5   11.25    0.39
   1 -11   5   11.50    0.43
   1 -11   5   11.69    0.39
   0  10  -5   12.91    0.38
   0  10  -5   13.51    0.46
   0  10  -5   12.57    0.31
   0 -10   5   12.09    0.40
   0 -10   5   12.83    0.41
   0 -10   5   13.60    0.41
   1   9  -5   40.86    0.85
   1   9  -5   40.46    0.79
   1   9  -5   39.75    0.75
  -1  -9   5   40.54    0.79
  -1  -9   5   40.62    0.83
  -1  -9   5   39.80    0.79
  -1  -9   5   41.34    0.83
   2   8  -5   75.72    1.29
   2   8  -5   76.25    1.35
  -2  -8   5   72.90    1.26
  -2  -8   5   76.82    1.35
  -2  -8   5   73.22    1.34
  -2  -8   5   74.19    1.31
   3   7  -5    1.73    0.18
   3   7  -5    1.62    0.18
  -3  -7   5    1.86    0.18
  -3  -7   5    1.39    0.19
  -3  -7   5    1.59    0.12
  -3  -7   5    1.64    0.18
   4   6  -5    0.14    0.13
   4   6  -5    0.24    0.16
  -4  -6   5    0.16    0.15
  -4  -6   5    0.51    0.15
  -4  -6   5    0.38    0.15
  -4  -6   5    0.30    0.07
   5   5  -5    4.33    0.31
   5   5  -5    3.81    0.24
  -5  -5   5    4.33    0.31
  -5  -5   5    3.83    0.30
  -5  -5   5    3.81    0.28
   6   4  -5   14.48    0.43
   6   4  -5   14.49    0.51
  -6  -4   5   14.64    0.52
  -6  -4   5   14.70    0.46
  -6  -4   5   15.07    0.50
   7   3  -5    1.01    0.17
   7   3  -5    0.69    0.22
  -7  -3   5    0.85    0.21
  -7  -3   5    1.16    0.18
  -7  -3   5    1.35    0.28
   8   2  -5    5.66    0.44
  -8  -2   5    5.89    0.33
  -8  -2   5    5.55    0.37
  -8  -2   5    6.06    0.47
   9   1  -5    7.56    0.51
  -9  -1   5    6.72    0.53
  -9  -1   5    8.08    0.44
  10   0  -5    0.06    0.28
 -10   0   5    0.19    0.27
  -4  16  -5    0.77    0.29
   4 -16   5    0.51    0.30
  -3  15  -5    5.84    0.40
  -3  15  -5    7.11    0.50
   3 -15   5    6.41    0.47
  -2  14  -5   11.05    0.51
  -2  14  -5   10.64    0.44
   2 -14   5   10.48    0.43
   2 -14   5   10.51    0.44
   2 -14   5   10.20    0.51
  -1  13  -5    0.98    0.22
  -1  13  -5    0.99    0.18
   1 -13   5    0.75    0.19
   1 -13   5    0.59    0.21
   1 -13   5    0.49    0.19
   0  12  -5    0.61    0.20
   0  12  -5    0.38    0.16
   0 -12   5    0.60    0.18
   0 -12   5    0.64    0.18
   0 -12   5    0.52    0.17
   1  11  -5    8.36    0.35
   1  11  -5    8.49    0.39
  -1 -11   5    8.28    0.32
  -1 -11   5    8.10    0.34
  -1 -11   5    8.42    0.36
  -1 -11   5    8.30    0.38
   2  10  -5    1.27    0.18
   2  10  -5    0.72    0.19
   2  10  -5    0.89    0.15
  -2 -10   5    0.93    0.16
  -2 -10   5    1.00    0.14
  -2 -10   5    0.76    0.18
  -2 -10   5    1.08    0.19
   3   9  -5   29.00    0.69
   3   9  -5   28.99    0.63
  -3  -9   5   28.47    0.66
  -3  -9   5   27.66    0.55
  -3  -9   5   29.21    0.68
   4   8  -5   37.70    0.82
   4   8  -5   38.15    0.81
  -4  -8   5   37.32    0.84
  -4  -8   5   37.22    0.82
  -4  -8   5   38.98    0.83
   5   7  -5   66.26    1.24
   5   7  -5   65.31    1.27
  -5  -7   5   65.37    1.25
  -5  -7   5   66.04    1.28
  -5  -7   5   65.23    1.28
   6   6  -5    2.43    0.28
   6   6  -5    2.28    0.23
  -6  -6   5    2.16    0.23
  -6  -6   5    2.17    0.27
  -6  -6   5    2.04    0.27
   7   5  -5   10.75    0.41
   7   5  -5   10.60    0.49
  -7  -5   5   11.50    0.48
  -7  -5   5    9.92    0.49
  -7  -5   5   10.68    0.42
   8   4  -5    9.82    0.51
   8   4  -5    9.66    0.42
  -8  -4   5    9.06    0.41
  -8  -4   5    9.32    0.55
  -8  -4   5    9.57    0.48
  -8  -4   5    9.63    0.40
   9   3  -5   14.91    0.65
  -9  -3   5   15.41    0.58
  -9  -3   5   15.68    0.69
  10   2  -5    0.01    0.28
 -10  -2   5    0.07    0.32
  -3  17  -5    0.68    0.29
   3 -17   5    0.96    0.30
  -2  16  -5    1.08    0.29
  -2  16  -5    1.19    0.23
   2 -16   5    1.11    0.28
   2 -16   5    0.92    0.22
   2 -16   5    1.31    0.25
  -1  15  -5    4.11    0.33
  -1  15  -5    3.59    0.34
   1 -15   5    3.79    0.30
   1 -15   5    4.29    0.34
   1 -15   5    4.42    0.35
   0  14  -5    1.33    0.25
   0  14  -5    1.93    0.23
   0 -14   5    1.34    0.22
   0 -14   5    1.74    0.24
   0 -14   5    1.14    0.23
   1  13  -5    5.18    0.32
   1  13  -5    5.08    0.37
  -1 -13   5    4.98    0.32
  -1 -13   5    4.79    0.30
  -1 -13   5    5.14    0.34
  -1 -13   5    4.96    0.36
   2  12  -5    0.41    0.18
   2  12  -5    0.56    0.18
  -2 -12   5    0.48    0.14
  -2 -12   5    0.71    0.20
  -2 -12   5    0.51    0.19
  -2 -12   5    0.60    0.17
   3  11  -5   33.85    0.82
   3  11  -5   34.53    0.73
  -3 -11   5   35.77    0.83
  -3 -11   5   35.60    0.80
  -3 -11   5   34.99    0.81
   4  10  -5    4.59    0.29
   4  10  -5    5.02    0.33
  -4 -10   5    4.29    0.31
  -4 -10   5    4.74    0.32
  -4 -10   5    4.43    0.34
   5   9  -5   25.21    0.67
   5   9  -5   25.91    0.67
  -5  -9   5   25.04    0.67
  -5  -9   5   24.70    0.67
  -5  -9   5   25.87    0.70
   6   8  -5   15.13    0.53
   6   8  -5   14.21    0.50
  -6  -8   5   15.53    0.56
  -6  -8   5   14.85    0.50
  -6  -8   5   15.52    0.56
   7   7  -5    2.09    0.29
   7   7  -5    2.43    0.26
  -7  -7   5    2.29    0.26
  -7  -7   5    2.07    0.29
  -7  -7   5    2.69    0.32
   8   6  -5    1.10    0.27
   8   6  -5    0.98    0.22
  -8  -6   5    0.69    0.25
  -8  -6   5    1.02    0.21
  -8  -6   5    0.72    0.30
   9   5  -5    3.44    0.38
  -9  -5   5    3.34    0.34
  -9  -5   5    2.99    0.42
  10   4  -5    0.83    0.31
 -10  -4   5    0.21    0.34
  -2  18  -5    0.37    0.27
   2 -18   5    0.23    0.24
   2 -18   5    0.62    0.28
  -1  17  -5    3.25    0.36
  -1  17  -5    2.70    0.31
   1 -17   5    3.15    0.33
   1 -17   5    3.13    0.34
   0  16  -5    0.50    0.26
   0  16  -5    0.47    0.22
   0 -16   5    0.15    0.20
   0 -16   5    0.26    0.30
   0 -16   5    0.45    0.20
   0 -16   5    0.14    0.23
   1  15  -5    3.57    0.30
   1  15  -5    3.33    0.34
  -1 -15   5    3.18    0.30
  -1 -15   5    3.13    0.29
  -1 -15   5    2.99    0.26
  -1 -15   5    2.98    0.32
   2  14  -5    1.41    0.24
   2  14  -5    1.23    0.23
  -2 -14   5    1.17    0.22
  -2 -14   5    1.06    0.22
  -2 -14   5    1.22    0.26
   3  13  -5    5.93    0.40
  -3 -13   5    5.32    0.38
  -3 -13   5    5.55    0.37
  -3 -13   5    5.37    0.40
   4  12  -5    0.23    0.15
   4  12  -5    0.21    0.19
  -4 -12   5   -0.18    0.17
  -4 -12   5   -0.01    0.20
  -4 -12   5    0.07    0.18
   5  11  -5    0.52    0.18
   5  11  -5    0.20    0.20
  -5 -11   5    0.22    0.19
  -5 -11   5    0.17    0.19
  -5 -11   5    0.05    0.21
   6  10  -5   28.19    0.76
   6  10  -5   30.09    0.77
  -6 -10   5   28.26    0.80
  -6 -10   5   28.24    0.79
  -6 -10   5   27.67    0.74
   7   9  -5   16.92    0.60
   7   9  -5   16.30    0.57
  -7  -9   5   16.08    0.62
  -7  -9   5   16.21    0.61
  -7  -9   5   15.67    0.56
   8   8  -5   10.44    0.50
   8   8  -5   11.43    0.55
  -8  -8   5   10.48    0.48
  -8  -8   5   10.88    0.55
  -8  -8   5   11.67    0.62
   9   7  -5   12.60    0.54
   9   7  -5   11.99    0.61
  -9  -7   5   11.89    0.56
  -9  -7   5   11.94    0.68
  10   6  -5    4.09    0.44
 -10  -6   5    1.73    0.42
  -1  19  -5    0.17    0.25
  -1  19  -5    0.69    0.29
   1 -19   5    0.60    0.26
   1 -19   5    0.67    0.29
   1 -19   5    0.32    0.24
   0  18  -5    0.50    0.27
   0  18  -5    0.20    0.22
   0 -18   5    0.72    0.25
   0 -18   5    0.69    0.28
   1  17  -5    1.11    0.26
   1  17  -5    1.32    0.28
  -1 -17   5    1.03    0.29
  -1 -17   5    0.98    0.24
   2  16  -5   -0.05    0.21
   2  16  -5    0.40    0.24
  -2 -16   5    0.32    0.21
  -2 -16   5    0.07    0.25
   3  15  -5    3.19    0.34
  -3 -15   5    3.14    0.32
  -3 -15   5    3.17    0.34
   4  14  -5    3.39    0.34
  -4 -14   5    2.92    0.30
  -4 -14   5    2.80    0.32
  -4 -14   5    3.02    0.32
   5  13  -5    5.74    0.43
  -5 -13   5    5.83    0.40
  -5 -13   5    5.89    0.43
  -5 -13   5    6.49    0.46
   6  12  -5    0.91    0.22
   6  12  -5    0.25    0.22
  -6 -12   5    0.10    0.21
  -6 -12   5   -0.25    0.24
  -6 -12   5    0.34    0.23
   7  11  -5    4.30    0.37
   7  11  -5    4.70    0.37
  -7 -11   5    3.86    0.34
  -7 -11   5    4.20    0.40
  -7 -11   5    4.84    0.42
   8  10  -5    7.24    0.47
   8  10  -5    5.92    0.48
  -8 -10   5    6.11    0.47
  -8 -10   5    5.26    0.43
   9   9  -5   12.54    0.62
   9   9  -5   12.14    0.58
  -9  -9   5   13.00    0.70
  -9  -9   5   11.41    0.61
   1  19  -5    1.76    0.35
   1  19  -5    1.06    0.29
  -1 -19   5    0.85    0.31
  -1 -19   5    1.05    0.28
   2  18  -5    0.55    0.27
   2  18  -5   -0.29    0.23
  -2 -18   5    0.08    0.26
  -2 -18   5    0.25    0.24
   3  17  -5    3.26    0.38
  -3 -17   5    2.43    0.35
  -3 -17   5    2.49    0.32
   4  16  -5    0.67    0.27
  -4 -16   5    0.08    0.27
  -4 -16   5    0.23    0.24
   5  15  -5    0.14    0.25
  -5 -15   5    0.03    0.22
  -5 -15   5    0.09    0.26
   6  14  -5   12.36    0.58
  -6 -14   5   11.85    0.62
  -6 -14   5   13.19    0.60
   7  13  -5    0.27    0.25
   7  13  -5    0.29    0.27
  -7 -13   5   -0.53    0.26
  -7 -13   5    0.24    0.27
   8  12  -5    0.51    0.25
   8  12  -5    0.29    0.26
  -8 -12   5    0.04    0.28
  -8 -12   5    0.01    0.29
   4  18  -5   -0.04    0.27
  -4 -18   5   -0.13    0.26
  -4 -18   5   -0.35    0.27
   5  17  -5    0.03    0.27
  -5 -17   5   -0.41    0.27
  -5 -17   5    0.08    0.25
   6  16  -5    0.31    0.28
  -6 -16   5   -0.23    0.29
  -6 -16   5   -0.07    0.27
  -5 -15  -6    0.42    0.28
   5  15   6    0.23    0.27
  -4 -16  -6    0.97    0.27
  -4 -16  -6    0.57    0.28
   4  16   6    0.78    0.28
  -3 -17  -6    3.50    0.37
  -3 -17  -6    3.24    0.38
   3  17   6    4.09    0.40
   3  17   6    3.33    0.39
  -2 -18  -6    7.33    0.54
  -2 -18  -6    6.10    0.47
   2  18   6    6.16    0.50
   2  18   6    5.92    0.49
  -7 -11  -6    0.73    0.30
  -7 -11  -6    0.67    0.29
   7  11   6    0.91    0.28
   7  11   6    1.03    0.31
  -6 -12  -6    9.69    0.57
  -6 -12  -6    8.57    0.53
   6  12   6   10.10    0.57
   6  12   6    9.53    0.51
  -5 -13  -6   18.00    0.68
   5  13   6   17.80    0.68
   5  13   6   16.24    0.61
  -4 -14  -6    2.96    0.30
  -4 -14  -6    2.84    0.34
   4  14   6    2.55    0.32
  -3 -15  -6    1.37    0.23
  -3 -15  -6    1.05    0.27
  -3 -15  -6    1.45    0.26
   3  15   6    1.35    0.28
   3  15   6    1.23    0.29
  -2 -16  -6    2.92    0.33
  -2 -16  -6    2.15    0.33
   2  16   6    1.61    0.29
   2  16   6    2.63    0.35
  -1 -17  -6    6.98    0.48
  -1 -17  -6    5.80    0.48
   1  17   6    5.94    0.48
   1  17   6    6.85    0.45
   1  17   6    5.90    0.45
   0 -18  -6    2.81    0.36
   0  18   6    3.30    0.39
   0  18   6    3.08    0.38
   1 -19  -6    2.19    0.44
   1 -19  -6    2.46    0.37
  -1  19   6    2.32    0.37
  -1  19   6    2.90    0.39
  -8  -8  -6    1.89    0.36
  -8  -8  -6    2.29    0.37
   8   8   6    2.63    0.38
   8   8   6    2.29    0.37
  -7  -9  -6    1.23    0.29
  -7  -9  -6    1.16    0.31
   7   9   6    1.32    0.30
   7   9   6    1.27    0.31
  -6 -10  -6    0.42    0.23
  -6 -10  -6    0.24    0.26
   6  10   6    0.41    0.23
   6  10   6    0.14    0.25
  -5 -11  -6    0.37    0.24
  -5 -11  -6    0.58    0.23
   5  11   6    0.15    0.20
   5  11   6    0.53    0.25
  -4 -12  -6   16.07    0.54
  -4 -12  -6   17.39    0.60
   4  12   6   16.29    0.61
   4  12   6   16.07    0.54
  -3 -13  -6    5.94    0.37
  -3 -13  -6    6.04    0.42
  -3 -13  -6    6.33    0.34
   3  13   6    5.16    0.40
   3  13   6    5.34    0.40
  -2 -14  -6    3.66    0.30
  -2 -14  -6    4.11    0.36
  -2 -14  -6    4.14    0.34
   2  14   6    4.14    0.37
   2  14   6    4.66    0.36
  -1 -15  -6    1.00    0.24
  -1 -15  -6    1.29    0.23
   1  15   6    1.11    0.23
   1  15   6    1.11    0.26
   1  15   6    1.28    0.27
   0 -16  -6    0.51    0.21
   0 -16  -6    0.72    0.27
   0  16   6    0.04    0.19
   0  16   6    0.99    0.28
   0  16   6    0.55    0.25
   1 -17  -6    4.09    0.40
   1 -17  -6    4.23    0.38
  -1  17   6    4.96    0.43
  -1  17   6    4.04    0.40
   2 -18  -6    3.07    0.37
   2 -18  -6    3.22    0.39
  -2  18   6    3.34    0.39
  -2  18   6    2.85    0.37
  -8  -6  -6    1.41    0.32
   8   6   6    1.38    0.34
  -7  -7  -6    2.27    0.31
  -7  -7  -6    3.19    0.37
   7   7   6    3.05    0.36
   7   7   6    2.78    0.35
  -6  -8  -6    0.06    0.22
  -6  -8  -6    0.14    0.21
   6   8   6    0.41    0.25
   6   8   6    0.02    0.22
  -5  -9  -6    5.72    0.42
  -5  -9  -6    6.49    0.40
   5   9   6    5.70    0.38
   5   9   6    5.72    0.42
  -4 -10  -6    0.23    0.15
  -4 -10  -6    0.09    0.17
   4  10   6   -0.16    0.18
   4  10   6    0.41    0.19
  -3 -11  -6    6.99    0.33
  -3 -11  -6    7.52    0.38
  -3 -11  -6    6.70    0.35
   3  11   6    7.32    0.41
   3  11   6    7.10    0.35
   3  11   6    7.54    0.41
  -2 -12  -6    8.50    0.41
  -2 -12  -6    8.40    0.40
  -2 -12  -6    7.58    0.35
  -2 -12  -6    8.09    0.34
   2  12   6    8.03    0.40
   2  12   6    7.80    0.42
   2  12   6    7.85    0.33
   2  12   6    7.89    0.41
  -1 -13  -6   19.62    0.56
  -1 -13  -6   21.20    0.63
  -1 -13  -6   19.69    0.58
   1  13   6   20.14    0.63
   1  13   6   19.78    0.58
   1  13   6   20.59    0.65
   0 -14  -6    0.87    0.20
   0 -14  -6    0.68    0.23
   0 -14  -6    0.47    0.19
   0  14   6    0.70    0.19
   0  14   6    0.90    0.25
   0  14   6    1.14    0.24
   1 -15  -6    1.16    0.26
   1 -15  -6    1.00    0.22
   1 -15  -6    1.96    0.27
  -1  15   6    1.79    0.29
  -1  15   6    1.63    0.28
   2 -16  -6    0.65    0.26
   2 -16  -6   -0.18    0.22
  -2  16   6   -0.17    0.23
  -2  16   6    0.19    0.23
   3 -17  -6    0.40    0.29
   3 -17  -6    0.45    0.27
  -3  17   6    0.54    0.28
  -3  17   6    1.08    0.31
   4 -18  -6    5.27    0.48
   4 -18  -6    4.98    0.45
  -4  18   6    6.05    0.50
  -4  18   6    5.54    0.49
  -8  -4  -6    1.20    0.32
   8   4   6    1.09    0.31
  -7  -5  -6    4.27    0.40
  -7  -5  -6    3.12    0.34
   7   5   6    2.82    0.35
  -6  -6  -6    9.57    0.50
  -6  -6  -6    9.73    0.44
   6   6   6   10.42    0.51
   6   6   6    9.53    0.49
  -5  -7  -6   12.99    0.52
  -5  -7  -6   12.61    0.47
   5   7   6   13.74    0.53
   5   7   6   13.18    0.52
  -4  -8  -6    6.36    0.30
  -4  -8  -6    6.96    0.40
  -4  -8  -6    6.91    0.35
   4   8   6    7.10    0.40
   4   8   6    7.47    0.38
  -3  -9  -6   -0.12    0.13
  -3  -9  -6    0.15    0.12
  -3  -9  -6    0.25    0.13
  -3  -9  -6    0.03    0.15
   3   9   6    0.10    0.16
   3   9   6    0.26    0.18
   3   9   6    0.01    0.15
   3   9   6    0.29    0.12
  -2 -10  -6    5.02    0.32
  -2 -10  -6    5.00    0.27
  -2 -10  -6    4.76    0.29
  -2 -10  -6    5.04    0.26
   2  10   6    4.74    0.27
   2  10   6    4.89    0.31
   2  10   6    4.95    0.34
   2  10   6    5.10    0.29
   2  10   6    4.33    0.31
  -1 -11  -6    9.52    0.40
  -1 -11  -6   10.81    0.39
  -1 -11  -6   10.04    0.37
  -1 -11  -6   10.76    0.35
   1  11   6   10.64    0.42
   1  11   6   10.89    0.41
   1  11   6    9.72    0.42
   1  11   6   10.34    0.35
   0 -12  -6    5.97    0.34
   0 -12  -6    6.93    0.34
   0 -12  -6    6.35    0.37
   0  12   6    5.85    0.37
   0  12   6    6.05    0.37
   0  12   6    6.35    0.32
   1 -13  -6    4.15    0.33
   1 -13  -6    3.61    0.29
  -1  13   6    4.47    0.28
  -1  13   6    3.71    0.33
  -1  13   6    4.15    0.33
   2 -14  -6    1.59    0.24
   2 -14  -6    2.02    0.28
  -2  14   6    1.47    0.26
  -2  14   6    1.52    0.26
   3 -15  -6    0.32    0.25
  -3  15   6   -0.05    0.21
  -3  15   6    0.07    0.22
   4 -16  -6   -0.13    0.27
  -4  16   6    0.94    0.29
  -4  16   6    0.16    0.26
   5 -17  -6    0.00    0.30
  -5  17   6    0.76    0.31
  -5  17   6    0.27    0.28
  -8  -2  -6    0.09    0.26
   8   2   6   -0.03    0.27
  -7  -3  -6    0.13    0.25
  -7  -3  -6    0.07    0.23
   7   3   6   -0.04    0.23
  -6  -4  -6    1.84    0.25
  -6  -4  -6    1.55    0.26
   6   4   6    2.17    0.29
  -5  -5  -6   12.77    0.51
  -5  -5  -6   13.69    0.46
   5   5   6   13.46    0.51
   5   5   6   13.15    0.51
  -4  -6  -6    6.75    0.26
  -4  -6  -6    7.09    0.32
  -4  -6  -6    7.60    0.38
   4   6   6    6.58    0.36
   4   6   6    6.76    0.27
   4   6   6    6.73    0.37
  -3  -7  -6    6.51    0.34
  -3  -7  -6    6.46    0.25
  -3  -7  -6    7.03    0.31
  -3  -7  -6    7.03    0.28
   3   7   6    6.48    0.32
   3   7   6    6.36    0.26
   3   7   6    6.97    0.35
  -2  -8  -6    0.44    0.14
  -2  -8  -6    0.50    0.13
  -2  -8  -6    0.59    0.15
   2   8   6    0.63    0.14
   2   8   6    0.69    0.13
   2   8   6    0.80    0.16
   2   8   6    0.57    0.16
   2   8   6    0.54    0.16
  -1  -9  -6   20.02    0.50
  -1  -9  -6   20.37    0.51
  -1  -9  -6   20.34    0.53
   1   9   6   20.13    0.52
   1   9   6   20.10    0.50
   1   9   6   19.56    0.54
   1   9   6   19.78    0.53
   1   9   6   20.31    0.49
   0 -10  -6    6.80    0.32
   0 -10  -6    6.08    0.26
   0 -10  -6    6.69    0.31
   0  10   6    6.61    0.34
   0  10   6    6.65    0.32
   0  10   6    6.82    0.34
   0  10   6    6.68    0.30
   0  10   6    6.53    0.29
   0  10   6    6.38    0.26
   1 -11  -6    7.18    0.30
   1 -11  -6    7.28    0.35
   1 -11  -6    7.76    0.36
  -1  11   6    7.21    0.36
  -1  11   6    7.61    0.30
  -1  11   6    6.66    0.36
  -1  11   6    7.43    0.37
   2 -12  -6   14.42    0.52
   2 -12  -6   13.77    0.49
  -2  12   6   13.32    0.51
  -2  12   6   13.00    0.48
  -2  12   6   11.19    0.52
  -2  12   6   13.42    0.50
   3 -13  -6    1.24    0.22
   3 -13  -6    1.08    0.25
  -3  13   6    1.14    0.24
  -3  13   6    1.01    0.22
  -3  13   6    1.04    0.26
   4 -14  -6    0.12    0.24
  -4  14   6    0.01    0.22
  -4  14   6    0.19    0.23
  -4  14   6    0.08    0.24
   5 -15  -6    2.19    0.36
  -5  15   6    2.46    0.35
  -5  15   6    2.65    0.34
   6 -16  -6   -0.08    0.32
  -6  16   6   -0.32    0.25
  -6  16   6   -0.20    0.24
  -8   0  -6    2.60    0.35
   8   0   6    3.03    0.37
  -7  -1  -6   11.77    0.55
   7   1   6   11.39    0.56
  -6  -2  -6    6.74    0.42
  -6  -2  -6    6.58    0.38
   6   2   6    6.54    0.41
   6   2   6    7.05    0.44
  -5  -3  -6    6.43    0.33
  -5  -3  -6    5.99    0.37
   5   3   6    6.04    0.38
   5   3   6    6.43    0.28
  -4  -4  -6    3.60    0.24
  -4  -4  -6    3.17    0.27
   4   4   6    3.27    0.22
   4   4   6    3.68    0.28
   4   4   6    3.29    0.27
  -3  -5  -6    9.43    0.28
  -3  -5  -6    9.09    0.26
  -3  -5  -6    9.37    0.32
  -3  -5  -6    9.63    0.37
   3   5   6    9.44    0.30
   3   5   6    9.11    0.37
   3   5   6    9.83    0.37
  -2  -6  -6   41.55    0.78
  -2  -6  -6   41.84    0.85
  -2  -6  -6   41.88    0.81
  -2  -6  -6   42.85    0.79
   2   6   6   41.12    0.79
   2   6   6   41.90    0.82
   2   6   6   41.57    0.85
   2   6   6   41.76    0.80
   2   6   6   41.71    0.84
  -1  -7  -6   10.53    0.33
   1   7   6   10.31    0.34
   1   7   6   10.89    0.34
   1   7   6   10.61    0.34
   1   7   6   10.00    0.32
   1   7   6    9.86    0.34
   1   7   6   10.04    0.33
   0  -8  -6    0.04    0.11
   0  -8  -6    0.13    0.11
   0  -8  -6    0.03    0.11
   0   8   6   -0.03    0.12
   0   8   6    0.11    0.12
   0   8   6    0.05    0.11
   0   8   6    0.23    0.13
   0   8   6    0.16    0.13
   0   8   6    0.16    0.11
   1  -9  -6   12.70    0.41
   1  -9  -6   13.40    0.42
   1  -9  -6   12.74    0.35
  -1   9   6   12.25    0.35
  -1   9   6   13.08    0.41
  -1   9   6   13.29    0.44
  -1   9   6   12.96    0.42
  -1   9   6   12.65    0.42
   2 -10  -6   13.47    0.46
   2 -10  -6   12.35    0.34
   2 -10  -6   13.47    0.44
  -2  10   6   12.89    0.46
  -2  10   6   13.02    0.44
  -2  10   6   12.69    0.35
  -2  10   6   12.84    0.46
   3 -11  -6    0.82    0.19
   3 -11  -6    0.43    0.20
  -3  11   6    0.66    0.19
  -3  11   6    0.87    0.21
  -3  11   6    0.77    0.22
   4 -12  -6   12.46    0.53
   4 -12  -6   12.69    0.49
  -4  12   6   12.35    0.48
  -4  12   6   13.17    0.52
  -4  12   6   11.88    0.52
   5 -13  -6   -0.14    0.18
   5 -13  -6   -0.63    0.23
  -5  13   6   -0.05    0.18
  -5  13   6   -0.01    0.22
  -5  13   6    0.01    0.23
   6 -14  -6    0.24    0.30
  -6  14   6   -0.08    0.23
  -6  14   6   -0.39    0.23
  -8   2  -6    0.22    0.27
   8  -2   6    0.33    0.27
  -7   1  -6   10.60    0.54
   7  -1   6   11.62    0.46
   7  -1   6   11.91    0.55
  -6   0  -6   17.83    0.61
  -6   0  -6   18.03    0.53
   6   0   6   17.76    0.52
   6   0   6   17.93    0.61
  -5  -1  -6   -0.03    0.15
  -5  -1  -6    0.21    0.17
   5   1   6    0.21    0.14
   5   1   6    0.48    0.21
  -4  -2  -6    5.73    0.33
  -4  -2  -6    5.92    0.26
   4   2   6    6.13    0.34
   4   2   6    5.90    0.28
  -3  -3  -6    1.61    0.11
  -3  -3  -6    1.65    0.15
  -3  -3  -6    1.62    0.12
  -3  -3  -6    1.84    0.12
  -3  -3  -6    2.16    0.21
   3   3   6    2.07    0.21
   3   3   6    2.24    0.22
   3   3   6    1.82    0.16
  -2  -4  -6    0.65    0.11
  -2  -4  -6    0.76    0.11
  -2  -4  -6    0.82    0.10
  -2  -4  -6    0.91    0.16
  -2  -4  -6    0.69    0.10
   2   4   6    0.95    0.16
   2   4   6    0.85    0.11
   2   4   6    0.66    0.13
   2   4   6    0.77    0.15
   2   4   6    0.79    0.12
   2   4   6    0.73    0.10
  -1  -5  -6    7.25    0.24
  -1  -5  -6    6.69    0.26
   1   5   6    6.73    0.27
   1   5   6    6.78    0.25
   1   5   6    7.08    0.27
   1   5   6    7.45    0.27
   1   5   6    6.84    0.24
   1   5   6    6.89    0.25
   0  -6  -6   46.35    0.86
   0   6   6   47.28    0.87
   0   6   6   45.72    0.88
   0   6   6   46.92    0.87
   0   6   6   45.69    0.87
   0   6   6   46.80    0.86
   0   6   6   45.81    0.84
   1  -7  -6   10.28    0.31
   1  -7  -6   10.77    0.35
  -1   7   6   10.94    0.36
  -1   7   6   10.24    0.35
  -1   7   6   10.14    0.35
  -1   7   6   10.68    0.35
  -1   7   6   10.40    0.28
   2  -8  -6    6.50    0.32
   2  -8  -6    6.26    0.24
  -2   8   6    6.08    0.30
  -2   8   6    5.84    0.30
  -2   8   6    5.93    0.30
  -2   8   6    6.23    0.32
  -2   8   6    6.11    0.21
   3  -9  -6   10.44    0.32
   3  -9  -6   10.54    0.42
  -3   9   6   10.59    0.40
  -3   9   6   10.82    0.42
  -3   9   6   10.53    0.41
   4 -10  -6    2.73    0.29
  -4  10   6    2.79    0.26
  -4  10   6    2.29    0.26
  -4  10   6    2.95    0.29
   5 -11  -6    8.48    0.42
   5 -11  -6    8.27    0.47
  -5  11   6    7.92    0.40
  -5  11   6    8.40    0.46
  -5  11   6    8.00    0.44
   6 -12  -6    0.06    0.25
   6 -12  -6    0.25    0.19
  -6  12   6   -0.04    0.18
  -6  12   6    0.37    0.23
  -6  12   6   -0.23    0.21
   7 -13  -6    8.02    0.58
  -7  13   6    8.00    0.54
  -7  13   6    8.75    0.52
  -8   4  -6    1.81    0.33
   8  -4   6    1.84    0.33
   8  -4   6    1.68    0.29
  -7   3  -6    0.01    0.25
   7  -3   6    0.34    0.21
   7  -3   6    0.04    0.23
  -6   2  -6    6.38    0.50
  -6   2  -6    6.59    0.43
   6  -2   6    6.91    0.36
   6  -2   6    6.91    0.42
  -5   1  -6    0.21    0.14
  -5   1  -6    0.42    0.20
   5  -1   6    0.32    0.16
   5  -1   6    0.50    0.20
  -4   0  -6    7.21    0.29
   4   0   6    7.26    0.31
   4   0   6    7.15    0.35
  -3  -1  -6   24.20    0.49
  -3  -1  -6   23.54    0.59
   3   1   6   24.79    0.59
   3   1   6   24.52    0.55
  -2  -2  -6    5.52    0.16
  -2  -2  -6    5.34    0.26
  -2  -2  -6    5.00    0.16
  -2  -2  -6    4.68    0.18
   2   2   6    5.30    0.27
   2   2   6    5.08    0.16
   2   2   6    5.25    0.16
   2   2   6    4.89    0.24
  -1  -3  -6   48.11    0.81
  -1  -3  -6   46.30    0.82
  -1  -3  -6   46.73    0.86
   1   3   6   47.35    0.86
   1   3   6   45.87    0.81
   1   3   6   46.64    0.86
   1   3   6   47.67    0.82
   1   3   6   46.73    0.81
   1   3   6   46.52    0.88
   0  -4  -6    8.05    0.28
   0  -4  -6    7.84    0.24
   0   4   6    7.63    0.26
   0   4   6    8.10    0.25
   0   4   6    7.91    0.27
   0   4   6    7.78    0.28
   0   4   6    7.57    0.25
   0   4   6    7.43    0.26
   1  -5  -6   39.81    0.75
  -1   5   6   40.10    0.77
  -1   5   6   38.66    0.69
  -1   5   6   39.64    0.77
  -1   5   6   39.64    0.75
  -1   5   6   39.54    0.77
   2  -6  -6   76.04    1.29
   2  -6  -6   76.28    1.34
  -2   6   6   76.28    1.33
  -2   6   6   72.47    1.33
  -2   6   6   73.73    1.20
  -2   6   6   76.20    1.34
  -2   6   6   75.59    1.33
   3  -7  -6    7.91    0.34
   3  -7  -6    8.32    0.29
  -3   7   6    7.65    0.19
  -3   7   6    8.68    0.36
  -3   7   6    7.41    0.33
  -3   7   6    7.96    0.33
   4  -8  -6    0.01    0.14
   4  -8  -6    0.14    0.16
  -4   8   6    0.14    0.17
  -4   8   6    0.01    0.15
  -4   8   6   -0.01    0.15
   5  -9  -6   17.19    0.49
   5  -9  -6   16.89    0.57
  -5   9   6   17.39    0.54
  -5   9   6   16.52    0.57
  -5   9   6   17.75    0.56
   6 -10  -6   14.14    0.57
  -6  10   6   13.70    0.54
  -6  10   6   12.74    0.55
  -6  10   6   12.48    0.49
   7 -11  -6    3.50    0.39
   7 -11  -6    4.19    0.34
  -7  11   6    4.48    0.34
  -7  11   6    4.22    0.38
  -7  11   6    4.99    0.43
   8 -12  -6    4.23    0.46
  -8  12   6    3.99    0.43
  -8  12   6    3.11    0.36
  -8   6  -6    1.65    0.34
   8  -6   6    1.61    0.31
   8  -6   6    1.43    0.29
  -7   5  -6    3.79    0.39
   7  -5   6    3.81    0.35
   7  -5   6    3.78    0.34
  -6   4  -6    1.80    0.29
   6  -4   6    1.74    0.26
   6  -4   6    2.15    0.26
  -5   3  -6    6.87    0.29
  -5   3  -6    6.41    0.40
   5  -3   6    6.08    0.37
   5  -3   6    6.18    0.36
  -4   2  -6    5.81    0.34
  -4   2  -6    6.29    0.25
   4  -2   6    6.48    0.31
   4  -2   6    6.01    0.32
  -3   1  -6   24.05    0.48
  -3   1  -6   24.24    0.60
   3  -1   6   24.61    0.57
   3  -1   6   25.20    0.59
  -2   0  -6  183.55    2.82
  -2   0  -6  183.90    2.84
  -2   0  -6  183.26    2.96
   2   0   6  186.35    2.96
   2   0   6  187.38    2.82
   2   0   6  186.48    2.94
   2   0   6  178.56    2.79
  -1  -1  -6    3.39    0.12
  -1  -1  -6    3.53    0.15
  -1  -1  -6    3.79    0.21
   1   1   6    3.32    0.22
   1   1   6    3.48    0.14
   1   1   6    3.51    0.21
   1   1   6    3.62    0.16
   0  -2  -6   15.44    0.35
   0  -2  -6   15.66    0.39
   0  -2  -6   14.96    0.35
   0   2   6   15.15    0.32
   0   2   6   15.39    0.38
   0   2   6   15.19    0.35
   0   2   6   15.52    0.35
   1  -3  -6    8.80    0.29
   1  -3  -6    9.08    0.22
  -1   3   6    8.41    0.28
  -1   3   6    8.64    0.25
  -1   3   6    8.84    0.29
  -1   3   6    8.74    0.29
   2  -4  -6   81.32    1.27
   2  -4  -6   81.82    1.41
   2  -4  -6   84.42    1.40
  -2   4   6   83.45    1.41
  -2   4   6   80.90    1.42
  -2   4   6   81.49    1.39
  -2   4   6   81.91    1.41
   3  -5  -6    5.41    0.26
   3  -5  -6    5.51    0.28
  -3   5   6    5.32    0.26
  -3   5   6    5.16    0.26
  -3   5   6    5.12    0.27
  -3   5   6    5.37    0.27
   4  -6  -6   31.98    0.73
   4  -6  -6   33.38    0.70
  -4   6   6   32.11    0.72
  -4   6   6   31.13    0.72
  -4   6   6   32.55    0.73
   5  -7  -6    3.02    0.25
   5  -7  -6    2.98    0.27
  -5   7   6    2.51    0.25
  -5   7   6    2.86    0.24
  -5   7   6    2.69    0.25
   6  -8  -6    7.78    0.37
   6  -8  -6    7.34    0.42
  -6   8   6    7.52    0.42
  -6   8   6    6.81    0.36
  -6   8   6    7.75    0.43
   7  -9  -6    3.21    0.34
  -7   9   6    3.90    0.37
  -7   9   6    3.70    0.33
  -7   9   6    3.03    0.28
   8 -10  -6    2.46    0.37
  -8  10   6    2.65    0.35
  -8  10   6    2.37    0.32
  -8   8  -6    2.36    0.38
   8  -8   6    2.66    0.36
  -7   7  -6    2.77    0.35
   7  -7   6    2.59    0.33
   7  -7   6    3.07    0.32
  -6   6  -6    9.85    0.51
   6  -6   6    9.45    0.45
   6  -6   6   10.09    0.47
  -5   5  -6   12.55    0.51
   5  -5   6   12.91    0.48
   5  -5   6   12.92    0.46
  -4   4  -6    3.25    0.20
  -4   4  -6    3.28    0.28
   4  -4   6    3.06    0.26
   4  -4   6    3.53    0.27
  -3   3  -6    1.88    0.21
  -3   3  -6    1.91    0.14
   3  -3   6    1.66    0.19
   3  -3   6    1.69    0.18
  -2   2  -6    5.50    0.28
  -2   2  -6    5.07    0.15
  -2   2  -6    5.02    0.15
   2  -2   6    5.33    0.26
   2  -2   6    5.43    0.15
  -1   1  -6    3.61    0.15
  -1   1  -6    3.77    0.22
   1  -1   6    3.75    0.16
   1  -1   6    3.57    0.14
   1  -1   6    3.55    0.22
   1  -1   6    3.45    0.22
   0   0  -6  279.68    4.27
   0   0  -6  273.41    4.30
   0   0  -6  276.68    4.25
   0   0   6  276.18    4.30
   0   0   6  274.68    4.18
   0   0   6  274.96    4.30
   0   0   6  280.43    4.26
   0   0   6  278.35    4.25
   1  -1  -6  149.42    2.31
   1  -1  -6  147.96    2.38
  -1   1   6  152.06    2.38
  -1   1   6  144.56    2.30
  -1   1   6  150.01    2.36
  -1   1   6  147.93    2.36
   2  -2  -6   56.79    0.91
   2  -2  -6   59.69    1.05
  -2   2   6   59.19    1.04
  -2   2   6   58.13    1.01
  -2   2   6   59.79    1.04
  -2   2   6   59.64    1.05
   3  -3  -6    6.66    0.27
   3  -3  -6    6.62    0.28
  -3   3   6    7.04    0.27
  -3   3   6    6.64    0.29
  -3   3   6    6.34    0.26
  -3   3   6    6.77    0.27
   4  -4  -6    8.87    0.34
   4  -4  -6    8.88    0.33
  -4   4   6    8.93    0.33
  -4   4   6    8.49    0.34
  -4   4   6    8.30    0.32
   5  -5  -6   62.80    1.19
   5  -5  -6   63.08    1.19
  -5   5   6   62.28    1.21
  -5   5   6   63.07    1.22
  -5   5   6   62.22    1.18
   6  -6  -6   34.05    0.80
   6  -6  -6   33.17    0.78
  -6   6   6   32.79    0.76
  -6   6   6   32.69    0.82
  -6   6   6   33.48    0.81
   7  -7  -6    3.88    0.34
   7  -7  -6    3.93    0.31
  -7   7   6    3.65    0.32
  -7   7   6    4.02    0.36
  -7   7   6    3.26    0.28
   8  -8  -6    0.34    0.21
   8  -8  -6    0.08    0.25
  -8   8   6    0.20    0.24
  -8   8   6    0.05    0.21
  -8   8   6   -0.10    0.16
   9  -9  -6    5.24    0.44
  -9   9   6    5.04    0.40
  -9   9   6    5.16    0.45
  -7   9  -6    1.37    0.32
   7  -9   6    0.96    0.29
  -6   8  -6    0.52    0.26
   6  -8   6    0.08    0.23
   6  -8   6    0.53    0.20
  -5   7  -6   12.80    0.53
   5  -7   6   12.51    0.45
   5  -7   6   13.80    0.53
  -4   6  -6    6.68    0.26
  -4   6  -6    6.67    0.38
   4  -6   6    7.07    0.31
   4  -6   6    7.13    0.38
  -3   5  -6    8.84    0.26
  -3   5  -6    9.16    0.39
  -3   5  -6    9.08    0.24
   3  -5   6    9.63    0.34
   3  -5   6    9.35    0.24
   3  -5   6   10.01    0.38
  -2   4  -6    0.87    0.09
  -2   4  -6    0.67    0.15
  -2   4  -6    0.70    0.08
   2  -4   6    0.78    0.08
   2  -4   6    0.83    0.16
   2  -4   6    0.87    0.10
   2  -4   6    0.84    0.14
  -1   3  -6   46.12    0.80
  -1   3  -6   48.05    0.89
  -1   3  -6   46.77    0.86
   1  -3   6   46.73    0.88
   1  -3   6   47.87    0.87
   1  -3   6   46.01    0.79
   1  -3   6   46.97    0.81
   0   2  -6   15.91    0.39
   0   2  -6   15.57    0.35
   0   2  -6   15.52    0.39
   0  -2   6   16.12    0.39
   0  -2   6   15.64    0.36
   0  -2   6   15.59    0.35
   0  -2   6   15.63    0.39
   1   1  -6  147.28    2.38
   1   1  -6  149.18    2.33
  -1  -1   6  152.01    2.36
  -1  -1   6  145.75    2.28
  -1  -1   6  145.75    2.35
  -1  -1   6  150.66    2.37
   2   0  -6  382.00    5.97
   2   0  -6  396.69    6.00
  -2   0   6  389.32    5.98
  -2   0   6  386.27    6.10
  -2   0   6  387.73    5.99
  -2   0   6  392.24    6.06
   3  -1  -6   69.30    1.21
   3  -1  -6   65.77    1.05
  -3   1   6   68.47    1.18
  -3   1   6   67.53    1.20
  -3   1   6   70.68    1.18
  -3   1   6   67.77    1.21
   4  -2  -6   18.63    0.49
   4  -2  -6   18.15    0.45
  -4   2   6   17.49    0.47
  -4   2   6   17.91    0.46
  -4   2   6   17.62    0.48
  -4   2   6   18.03    0.45
   5  -3  -6    4.96    0.27
   5  -3  -6    4.87    0.31
  -5   3   6    5.33    0.30
  -5   3   6    5.04    0.28
  -5   3   6    4.88    0.30
   6  -4  -6   34.13    0.81
   6  -4  -6   35.17    0.78
  -6   4   6   34.95    0.77
  -6   4   6   34.32    0.80
  -6   4   6   35.03    0.83
   7  -5  -6    0.37    0.20
   7  -5  -6    0.40    0.21
  -7   5   6    0.41    0.18
  -7   5   6    0.49    0.21
  -7   5   6    0.80    0.22
   8  -6  -6   12.53    0.53
   8  -6  -6   11.82    0.52
  -8   6   6   12.68    0.50
  -8   6   6   12.35    0.47
  -8   6   6   12.62    0.56
   9  -7  -6    1.34    0.30
   9  -7  -6    1.68    0.29
  -9   7   6    1.69    0.29
  -9   7   6    1.89    0.32
  -7  11  -6    0.78    0.29
   7 -11   6    0.90    0.32
  -6  10  -6    1.01    0.29
   6 -10   6    0.17    0.25
  -5   9  -6    5.14    0.42
   5  -9   6    6.45    0.46
  -4   8  -6    7.46    0.42
   4  -8   6    6.97    0.32
   4  -8   6    6.63    0.40
  -3   7  -6    6.59    0.35
  -3   7  -6    6.98    0.25
   3  -7   6    6.33    0.24
   3  -7   6    6.97    0.29
   3  -7   6    6.68    0.34
  -2   6  -6   40.25    0.73
  -2   6  -6   42.80    0.87
   2  -6   6   42.47    0.75
   2  -6   6   41.21    0.85
   2  -6   6   40.25    0.79
   2  -6   6   40.20    0.73
  -1   5  -6    6.89    0.18
  -1   5  -6    7.26    0.26
  -1   5  -6    7.58    0.31
   1  -5   6    7.00    0.24
   1  -5   6    6.99    0.26
   1  -5   6    7.37    0.30
   1  -5   6    7.12    0.23
   0   4  -6    7.72    0.29
   0   4  -6    8.15    0.26
   0  -4   6    7.99    0.29
   0  -4   6    7.65    0.18
   0  -4   6    7.83    0.26
   0  -4   6    7.63    0.25
   1   3  -6    8.20    0.27
   1   3  -6    8.45    0.28
  -1  -3   6    8.79    0.28
  -1  -3   6    8.98    0.21
  -1  -3   6    9.28    0.29
  -1  -3   6    9.12    0.28
   2   2  -6   59.05    1.00
   2   2  -6   59.27    1.07
  -2  -2   6   59.61    1.01
  -2  -2   6   60.42    1.06
  -2  -2   6   59.83    1.06
  -2  -2   6   60.81    1.03
   3   1  -6   68.37    1.11
   3   1  -6   67.79    1.22
  -3  -1   6   68.33    1.21
  -3  -1   6   69.36    1.18
  -3  -1   6   68.79    1.16
  -3  -1   6   66.67    1.19
   4   0  -6  127.69    2.09
   4   0  -6  124.77    2.02
   4   0  -6  120.88    1.94
  -4   0   6  125.64    2.02
  -4   0   6  121.22    2.05
  -4   0   6  125.03    2.07
  -4   0   6  123.93    2.08
   5  -1  -6   95.81    1.55
   5  -1  -6   98.99    1.73
   5  -1  -6   99.53    1.66
  -5   1   6   95.85    1.55
  -5   1   6   97.73    1.72
  -5   1   6   99.16    1.72
  -5   1   6   99.25    1.70
   6  -2  -6    4.88    0.27
   6  -2  -6    5.05    0.35
  -6   2   6    4.97    0.33
  -6   2   6    4.87    0.29
  -6   2   6    5.13    0.35
   7  -3  -6    6.15    0.34
   7  -3  -6    6.36    0.42
  -7   3   6    6.22    0.36
  -7   3   6    6.04    0.40
  -7   3   6    6.74    0.34
   8  -4  -6    0.81    0.23
   8  -4  -6    1.80    0.28
  -8   4   6    1.06    0.20
  -8   4   6    0.99    0.25
  -8   4   6    1.33    0.24
   9  -5  -6   13.45    0.58
  -9   5   6   13.19    0.61
  -9   5   6   12.88    0.55
  -6  12  -6   10.04    0.57
   6 -12   6   10.28    0.59
  -5  11  -6    0.41    0.25
   5 -11   6    0.16    0.26
  -4  10  -6    0.37    0.23
   4 -10   6    0.10    0.22
  -3   9  -6    0.05    0.12
  -3   9  -6    0.28    0.12
  -3   9  -6    0.00    0.18
   3  -9   6    0.04    0.12
   3  -9   6    0.14    0.12
   3  -9   6    0.12    0.19
  -2   8  -6    0.58    0.12
  -2   8  -6    0.62    0.19
  -2   8  -6    0.47    0.12
   2  -8   6    0.61    0.18
   2  -8   6    0.71    0.13
   2  -8   6    0.63    0.13
   2  -8   6    0.65    0.13
  -1   7  -6   10.43    0.39
  -1   7  -6    9.67    0.30
  -1   7  -6    9.72    0.27
   1  -7   6   10.50    0.30
   1  -7   6    9.56    0.30
   1  -7   6   10.12    0.36
   1  -7   6   10.29    0.32
   0   6  -6   46.32    0.84
   0   6  -6   46.89    0.90
   0   6  -6   45.99    0.79
   0  -6   6   46.16    0.88
   0  -6   6   45.13    0.78
   0  -6   6   46.00    0.85
   0  -6   6   44.83    0.84
   1   5  -6   39.64    0.77
   1   5  -6   39.57    0.75
  -1  -5   6   39.29    0.75
  -1  -5   6   38.96    0.76
  -1  -5   6   40.44    0.77
  -1  -5   6   39.19    0.69
   2   4  -6   81.54    1.38
   2   4  -6   81.84    1.40
  -2  -4   6   80.56    1.35
  -2  -4   6   83.11    1.42
  -2  -4   6   83.17    1.37
  -2  -4   6   83.15    1.41
   3   3  -6    6.55    0.29
   3   3  -6    6.60    0.24
  -3  -3   6    7.17    0.29
  -3  -3   6    6.32    0.26
  -3  -3   6    6.57    0.22
  -3  -3   6    6.64    0.28
   4   2  -6   18.32    0.40
   4   2  -6   18.80    0.50
  -4  -2   6   17.82    0.48
  -4  -2   6   18.57    0.41
  -4  -2   6   18.04    0.49
  -4  -2   6   17.61    0.46
   5   1  -6   98.06    1.65
   5   1  -6  102.15    1.77
   5   1  -6   98.90    1.62
  -5  -1   6   99.34    1.75
  -5  -1   6  100.07    1.65
  -5  -1   6  100.01    1.75
  -5  -1   6  100.47    1.72
   6   0  -6  188.60    3.01
   6   0  -6  188.42    3.14
   6   0  -6  184.67    2.96
  -6   0   6  192.44    3.14
  -6   0   6  182.80    2.96
  -6   0   6  187.81    3.11
  -6   0   6  193.29    3.08
   7  -1  -6    1.66    0.20
   7  -1  -6    1.67    0.27
  -7   1   6    1.48    0.23
  -7   1   6    1.49    0.20
  -7   1   6    2.12    0.28
   8  -2  -6    1.94    0.29
  -8   2   6    1.71    0.22
  -8   2   6    1.57    0.28
  -8   2   6    2.24    0.28
   9  -3  -6    1.83    0.31
  -9   3   6    2.37    0.30
  -9   3   6    2.53    0.35
  10  -4  -6    0.26    0.27
 -10   4   6   -0.05    0.26
  -5  13  -6   18.53    0.72
   5 -13   6   19.54    0.73
  -4  12  -6   16.64    0.64
   4 -12   6   17.63    0.66
  -3  11  -6    6.69    0.35
  -3  11  -6    6.99    0.43
   3 -11   6    7.80    0.43
   3 -11   6    5.76    0.38
  -2  10  -6    5.18    0.36
  -2  10  -6    4.80    0.25
   2 -10   6    4.40    0.26
   2 -10   6    4.69    0.35
   2 -10   6    4.99    0.27
  -1   9  -6   20.14    0.46
  -1   9  -6   20.74    0.57
  -1   9  -6   19.56    0.44
   1  -9   6   20.70    0.55
   1  -9   6   19.51    0.49
   1  -9   6   19.95    0.50
   0   8  -6    0.21    0.09
   0   8  -6    0.17    0.15
   0   8  -6    0.10    0.10
   0  -8   6    0.06    0.12
   0  -8   6   -0.10    0.12
   0  -8   6    0.10    0.09
   0  -8   6    0.05    0.12
   1   7  -6   10.47    0.32
   1   7  -6   10.60    0.30
   1   7  -6   10.71    0.37
  -1  -7   6   10.65    0.33
  -1  -7   6   10.08    0.34
  -1  -7   6   10.59    0.29
  -1  -7   6   10.49    0.35
   2   6  -6   74.57    1.32
   2   6  -6   75.69    1.31
  -2  -6   6   74.52    1.28
  -2  -6   6   75.05    1.34
  -2  -6   6   78.10    1.29
  -2  -6   6   76.60    1.35
   3   5  -6    5.22    0.28
   3   5  -6    5.34    0.25
  -3  -5   6    4.68    0.27
  -3  -5   6    4.76    0.20
  -3  -5   6    4.90    0.24
  -3  -5   6    4.96    0.28
   4   4  -6    8.62    0.36
   4   4  -6    8.58    0.29
  -4  -4   6    8.37    0.34
  -4  -4   6    8.92    0.33
  -4  -4   6    8.60    0.25
  -4  -4   6    8.99    0.36
   5   3  -6    5.03    0.33
   5   3  -6    5.05    0.23
   5   3  -6    4.92    0.20
  -5  -3   6    5.04    0.32
  -5  -3   6    5.02    0.29
  -5  -3   6    4.95    0.20
  -5  -3   6    4.91    0.31
   6   2  -6    5.46    0.25
   6   2  -6    5.07    0.23
   6   2  -6    5.31    0.37
  -6  -2   6    5.70    0.34
  -6  -2   6    5.79    0.38
  -6  -2   6    5.21    0.29
   7   1  -6    1.41    0.27
  -7  -1   6    1.56    0.28
  -7  -1   6    1.86    0.22
  -7  -1   6    1.96    0.25
   8   0  -6   34.73    0.90
  -8   0   6   34.16    0.84
  -8   0   6   33.05    0.79
  -8   0   6   33.73    0.91
   9  -1  -6   22.85    0.77
  -9   1   6   22.72    0.71
  -9   1   6   24.19    0.80
  10  -2  -6    3.17    0.38
 -10   2   6    2.76    0.37
  -5  15  -6    0.23    0.27
   5 -15   6    0.63    0.32
  -4  14  -6    2.50    0.35
   4 -14   6    2.85    0.36
  -3  13  -6    6.33    0.46
   3 -13   6    5.91    0.44
  -2  12  -6    8.05    0.35
  -2  12  -6    7.79    0.44
   2 -12   6    7.33    0.34
   2 -12   6    7.93    0.36
   2 -12   6    7.58    0.42
  -1  11  -6    9.87    0.35
  -1  11  -6    9.67    0.42
   1 -11   6   10.55    0.42
   1 -11   6   11.26    0.39
   1 -11   6    9.74    0.38
   0  10  -6    6.83    0.25
   0  10  -6    6.27    0.27
   0  10  -6    6.66    0.37
   0 -10   6    7.40    0.33
   0 -10   6    7.05    0.32
   0 -10   6    6.52    0.28
   0 -10   6    7.57    0.33
   1   9  -6   12.58    0.36
   1   9  -6   12.19    0.35
   1   9  -6   11.97    0.42
  -1  -9   6   12.41    0.40
  -1  -9   6   12.25    0.38
  -1  -9   6   12.04    0.36
  -1  -9   6   12.46    0.40
   2   8  -6    5.88    0.28
   2   8  -6    6.19    0.31
  -2  -8   6    7.77    0.33
  -2  -8   6    7.79    0.33
  -2  -8   6    5.79    0.24
  -2  -8   6    6.04    0.27
   3   7  -6    7.99    0.33
   3   7  -6    8.24    0.34
  -3  -7   6    7.69    0.33
  -3  -7   6    7.67    0.25
  -3  -7   6    8.06    0.31
  -3  -7   6    8.38    0.37
   4   6  -6   32.70    0.70
   4   6  -6   33.11    0.74
  -4  -6   6   34.42    0.76
  -4  -6   6   32.08    0.72
  -4  -6   6   31.99    0.60
  -4  -6   6   33.00    0.73
   5   5  -6   63.95    1.14
   5   5  -6   63.29    1.21
  -5  -5   6   59.48    1.05
  -5  -5   6   61.97    1.21
  -5  -5   6   60.69    1.17
  -5  -5   6   62.03    1.20
   6   4  -6   33.28    0.82
   6   4  -6   34.06    0.72
  -6  -4   6   33.12    0.80
  -6  -4   6   35.51    0.83
  -6  -4   6   33.81    0.77
   7   3  -6    6.42    0.31
   7   3  -6    6.18    0.42
  -7  -3   6    6.07    0.38
  -7  -3   6    5.59    0.45
  -7  -3   6    6.33    0.34
   8   2  -6    1.65    0.28
  -8  -2   6    2.33    0.24
  -8  -2   6    1.76    0.31
  -8  -2   6    2.00    0.27
   9   1  -6   22.79    0.77
  -9  -1   6   22.93    0.81
  -9  -1   6   23.95    0.72
  10   0  -6    2.83    0.38
 -10   0   6    2.49    0.38
  -4  16  -6    1.02    0.32
   4 -16   6    0.92    0.32
  -3  15  -6    0.97    0.29
   3 -15   6    1.28    0.29
  -2  14  -6    3.99    0.37
  -2  14  -6    3.46    0.34
   2 -14   6    4.06    0.33
   2 -14   6    3.55    0.29
   2 -14   6    4.17    0.36
  -1  13  -6   19.96    0.55
  -1  13  -6   20.37    0.65
   1 -13   6   21.17    0.59
   1 -13   6   19.31    0.58
   1 -13   6   19.62    0.61
   0  12  -6    6.97    0.39
   0  12  -6    6.25    0.31
   0 -12   6    5.97    0.36
   0 -12   6    6.05    0.35
   0 -12   6    6.18    0.30
   0 -12   6    6.41    0.34
   1  11  -6    7.43    0.32
   1  11  -6    7.21    0.38
  -1 -11   6    6.89    0.31
  -1 -11   6    8.09    0.36
  -1 -11   6    6.89    0.32
  -1 -11   6    7.30    0.36
   2  10  -6   13.21    0.39
   2  10  -6   13.75    0.47
  -2 -10   6   12.61    0.37
  -2 -10   6   12.37    0.44
  -2 -10   6   13.30    0.46
  -2 -10   6   13.24    0.41
   3   9  -6   10.24    0.38
   3   9  -6   10.76    0.41
  -3  -9   6   10.71    0.31
  -3  -9   6   10.84    0.38
  -3  -9   6   10.94    0.42
  -3  -9   6   11.06    0.41
   4   8  -6   -0.01    0.15
   4   8  -6   -0.19    0.16
  -4  -8   6    0.12    0.16
  -4  -8   6   -0.09    0.14
  -4  -8   6    0.21    0.19
   5   7  -6    3.30    0.26
   5   7  -6    3.02    0.28
  -5  -7   6    2.96    0.25
  -5  -7   6    2.86    0.28
  -5  -7   6    3.39    0.28
   6   6  -6   34.41    0.84
   6   6  -6   34.67    0.77
  -6  -6   6   34.52    0.84
  -6  -6   6   34.53    0.84
  -6  -6   6   33.24    0.79
   7   5  -6    0.65    0.18
   7   5  -6    0.85    0.25
  -7  -5   6    0.69    0.25
  -7  -5   6    0.85    0.20
  -7  -5   6    0.24    0.22
   8   4  -6    1.62    0.29
  -8  -4   6    1.10    0.25
  -8  -4   6    0.93    0.32
  -8  -4   6    1.61    0.22
   9   3  -6    2.17    0.34
  -9  -3   6    1.21    0.34
  -9  -3   6    2.07    0.30
  10   2  -6    3.52    0.40
 -10  -2   6    3.32    0.42
 -10  -2   6    3.37    0.35
  -3  17  -6    3.86    0.41
   3 -17   6    3.69    0.40
  -2  16  -6    2.32    0.34
   2 -16   6    2.05    0.28
   2 -16   6    2.66    0.34
   2 -16   6    2.15    0.29
  -1  15  -6    1.12    0.21
  -1  15  -6    0.65    0.26
   1 -15   6    0.63    0.20
   1 -15   6    0.91    0.25
   1 -15   6    0.66    0.22
   0  14  -6    0.54    0.18
   0  14  -6    0.85    0.24
   0 -14   6    1.17    0.20
   0 -14   6    0.71    0.20
   0 -14   6    0.93    0.22
   0 -14   6    0.81    0.20
   1  13  -6    4.99    0.34
   1  13  -6    4.47    0.30
  -1 -13   6    3.92    0.31
  -1 -13   6    4.29    0.29
  -1 -13   6    3.57    0.29
  -1 -13   6    3.99    0.32
   2  12  -6   12.92    0.44
   2  12  -6   12.66    0.50
  -2 -12   6   13.20    0.50
  -2 -12   6   12.73    0.44
  -2 -12   6   13.38    0.49
  -2 -12   6   13.57    0.40
   3  11  -6    0.75    0.17
   3  11  -6    0.60    0.20
  -3 -11   6    0.73    0.18
  -3 -11   6    0.72    0.21
  -3 -11   6    0.54    0.19
   4  10  -6    2.79    0.27
   4  10  -6    2.80    0.25
  -4 -10   6    2.15    0.24
  -4 -10   6    3.12    0.30
  -4 -10   6    2.74    0.26
   5   9  -6   17.42    0.56
   5   9  -6   17.76    0.55
  -5  -9   6   16.68    0.59
  -5  -9   6   17.74    0.55
  -5  -9   6   17.72    0.56
   6   8  -6    7.45    0.39
   6   8  -6    7.41    0.43
  -6  -8   6    7.34    0.42
  -6  -8   6    7.03    0.44
  -6  -8   6    7.34    0.40
   7   7  -6    3.69    0.34
   7   7  -6    3.53    0.30
  -7  -7   6    3.69    0.34
  -7  -7   6    3.55    0.34
  -7  -7   6    3.24    0.30
   8   6  -6   11.90    0.47
   8   6  -6   11.98    0.57
  -8  -6   6   12.59    0.49
  -8  -6   6   12.06    0.61
  -8  -6   6   12.83    0.57
   9   5  -6   13.52    0.62
  -9  -5   6   12.44    0.70
  -9  -5   6   12.74    0.57
  10   4  -6   -0.34    0.27
 -10  -4   6   -0.16    0.32
 -10  -4   6    0.30    0.25
  -2  18  -6    5.67    0.47
   2 -18   6    6.56    0.52
  -1  17  -6    7.25    0.51
   1 -17   6    6.59    0.47
   1 -17   6    6.21    0.47
   0  16  -6    0.57    0.21
   0  16  -6    0.46    0.26
   0 -16   6    0.63    0.22
   0 -16   6    0.33    0.19
   0 -16   6    0.87    0.25
   1  15  -6    1.49    0.23
   1  15  -6    1.11    0.27
  -1 -15   6    1.52    0.25
  -1 -15   6    1.10    0.22
  -1 -15   6    1.39    0.27
  -1 -15   6    1.34    0.22
   2  14  -6    2.28    0.26
   2  14  -6    1.83    0.27
  -2 -14   6    1.76    0.24
  -2 -14   6    2.34    0.27
  -2 -14   6    2.16    0.29
   3  13  -6    1.52    0.27
  -3 -13   6    1.56    0.24
  -3 -13   6    1.36    0.23
  -3 -13   6    1.40    0.26
   4  12  -6   11.78    0.43
   4  12  -6   11.48    0.49
  -4 -12   6   11.68    0.49
  -4 -12   6   12.37    0.49
  -4 -12   6   12.65    0.49
   5  11  -6    8.60    0.43
   5  11  -6    8.12    0.40
  -5 -11   6    7.21    0.41
  -5 -11   6    7.15    0.42
  -5 -11   6    8.05    0.48
   6  10  -6   13.72    0.52
   6  10  -6   13.95    0.53
  -6 -10   6   13.80    0.57
  -6 -10   6   13.66    0.57
  -6 -10   6   13.65    0.54
   7   9  -6    3.69    0.35
   7   9  -6    3.89    0.33
  -7  -9   6    3.58    0.38
  -7  -9   6    2.90    0.30
  -7  -9   6    3.35    0.35
   8   8  -6    0.17    0.20
   8   8  -6    0.43    0.26
  -8  -8   6   -0.16    0.27
  -8  -8   6    0.29    0.21
  -8  -8   6    0.22    0.26
   9   7  -6    2.00    0.34
  -9  -7   6    1.89    0.40
  -9  -7   6    2.04    0.33
   0  18  -6    3.35    0.39
   0  18  -6    2.91    0.35
   0 -18   6    2.94    0.39
   0 -18   6    3.14    0.36
   1  17  -6    4.06    0.35
   1  17  -6    4.30    0.39
  -1 -17   6    4.30    0.39
  -1 -17   6    4.28    0.35
   2  16  -6    0.56    0.26
   2  16  -6    0.14    0.21
  -2 -16   6    0.34    0.26
  -2 -16   6    0.33    0.21
   3  15  -6   -0.34    0.21
  -3 -15   6   -0.02    0.20
  -3 -15   6   -0.07    0.22
   4  14  -6    0.04    0.22
  -4 -14   6    0.00    0.24
  -4 -14   6    0.17    0.20
   5  13  -6   -0.06    0.21
  -5 -13   6   -0.04    0.20
  -5 -13   6    0.27    0.25
   6  12  -6    0.05    0.19
   6  12  -6    0.07    0.21
  -6 -12   6    0.05    0.23
  -6 -12   6   -0.44    0.24
   7  11  -6    4.49    0.38
   7  11  -6    3.94    0.36
  -7 -11   6    4.01    0.40
  -7 -11   6    4.78    0.41
   8  10  -6    2.40    0.33
   8  10  -6    2.24    0.31
  -8 -10   6    2.41    0.37
  -8 -10   6    2.48    0.36
   9   9  -6    5.90    0.47
   9   9  -6    5.34    0.41
  -9  -9   6    5.30    0.51
  -9  -9   6    5.14    0.45
   1  19  -6    2.76    0.35
   1  19  -6    3.10    0.39
  -1 -19   6    2.32    0.32
  -1 -19   6    2.80    0.39
   2  18  -6    2.66    0.37
   2  18  -6    3.25    0.35
  -2 -18   6    3.81    0.42
  -2 -18   6    3.53    0.36
   3  17  -6    1.00    0.30
  -3 -17   6    0.95    0.25
  -3 -17   6    0.61    0.29
   4  16  -6    0.05    0.24
  -4 -16   6    0.74    0.25
  -4 -16   6   -0.17    0.26
   5  15  -6    2.81    0.36
  -5 -15   6    2.31    0.32
  -5 -15   6    2.94    0.38
   6  14  -6    0.22    0.25
  -6 -14   6   -0.02    0.24
  -6 -14   6   -0.33    0.26
   7  13  -6    8.29    0.53
  -7 -13   6    8.58    0.55
  -7 -13   6    8.50    0.57
   8  12  -6    3.41    0.37
   8  12  -6    3.88    0.39
  -8 -12   6    4.08    0.43
  -8 -12   6    3.36    0.42
   4  18  -6    5.17    0.45
  -4 -18   6    5.43    0.44
  -4 -18   6    5.68    0.50
   5  17  -6    0.67    0.30
  -5 -17   6    0.23    0.30
  -5 -17   6    0.21    0.25
   6  16  -6    0.22    0.28
  -6 -16   6   -0.15    0.25
  -6 -16   6   -0.04    0.30
  -4 -16  -7    3.68    0.39
  -4 -16  -7    3.62    0.37
   4  16   7    3.00    0.37
  -3 -17  -7    0.10    0.23
  -3 -17  -7    0.43    0.26
   3  17   7    0.18    0.24
   3  17   7   -0.13    0.25
  -6 -12  -7   -0.03    0.24
  -6 -12  -7    0.02    0.28
   6  12   7   -0.28    0.21
   6  12   7    0.21    0.27
  -5 -13  -7    0.22    0.24
  -5 -13  -7    0.52    0.28
   5  13   7    0.38    0.24
   5  13   7    0.57    0.28
  -4 -14  -7    2.95    0.34
  -4 -14  -7    2.48    0.29
   4  14   7    3.04    0.35
  -3 -15  -7    1.90    0.28
  -3 -15  -7    1.67    0.29
   3  15   7    1.92    0.30
   3  15   7    1.75    0.31
  -2 -16  -7    0.33    0.24
  -2 -16  -7    0.40    0.23
   2  16   7    0.59    0.26
   2  16   7    0.43    0.23
  -1 -17  -7    1.26    0.29
  -1 -17  -7    0.86    0.28
   1  17   7    1.56    0.32
   1  17   7    1.40    0.27
   1  17   7    1.63    0.32
   0 -18  -7    0.47    0.28
   0  18   7    0.09    0.28
   0  18   7    0.56    0.27
  -7  -9  -7    3.32    0.41
  -7  -9  -7    2.28    0.36
   7   9   7    2.43    0.34
   7   9   7    2.93    0.39
  -6 -10  -7    1.46    0.30
  -6 -10  -7    1.21    0.26
   6  10   7    1.09    0.29
   6  10   7    1.12    0.28
  -5 -11  -7   10.10    0.53
  -5 -11  -7   11.05    0.51
   5  11   7   10.36    0.56
   5  11   7   10.05    0.51
  -4 -12  -7    4.57    0.33
  -4 -12  -7    5.15    0.41
   4  12   7    4.36    0.37
   4  12   7    4.85    0.38
  -3 -13  -7    1.69    0.26
  -3 -13  -7    1.78    0.24
  -3 -13  -7    1.48    0.21
   3  13   7    1.45    0.26
   3  13   7    1.23    0.25
  -2 -14  -7    6.71    0.43
  -2 -14  -7    7.00    0.41
  -2 -14  -7    6.45    0.37
   2  14   7    5.99    0.42
   2  14   7    6.53    0.43
   2  14   7    6.48    0.46
  -1 -15  -7    8.70    0.47
  -1 -15  -7    7.17    0.47
   1  15   7    8.48    0.45
   1  15   7    8.71    0.49
   1  15   7   10.11    0.53
   0 -16  -7   -0.01    0.19
   0 -16  -7    0.08    0.24
   0  16   7    0.19    0.23
   0  16   7    0.04    0.24
   1 -17  -7    0.02    0.24
   1 -17  -7   -0.10    0.22
  -1  17   7   -0.13    0.25
  -1  17   7    0.57    0.27
   2 -18  -7    0.66    0.31
   2 -18  -7   -0.06    0.27
  -2  18   7    0.38    0.27
  -2  18   7    0.38    0.30
  -8  -6  -7    1.79    0.37
   8   6   7    2.40    0.37
  -7  -7  -7    4.52    0.42
   7   7   7    4.69    0.42
   7   7   7    4.68    0.42
  -6  -8  -7   14.76    0.57
  -6  -8  -7   15.17    0.63
   6   8   7   14.80    0.61
   6   8   7   15.80    0.64
  -5  -9  -7    5.13    0.40
  -5  -9  -7    3.96    0.32
   5   9   7    4.44    0.38
   5   9   7    3.80    0.33
  -4 -10  -7    7.96    0.45
  -4 -10  -7    7.60    0.39
   4  10   7    7.29    0.42
   4  10   7    8.22    0.47
  -3 -11  -7    0.28    0.15
  -3 -11  -7    0.36    0.18
  -3 -11  -7    0.65    0.17
   3  11   7    0.70    0.20
   3  11   7    0.26    0.20
   3  11   7    0.25    0.18
  -2 -12  -7   -0.20    0.17
  -2 -12  -7    0.04    0.14
  -2 -12  -7   -0.03    0.14
  -2 -12  -7    0.08    0.16
   2  12   7    0.22    0.18
   2  12   7    0.08    0.18
   2  12   7    0.05    0.14
   2  12   7    0.15    0.16
   2  12   7    0.06    0.19
  -1 -13  -7    0.07    0.16
  -1 -13  -7    0.31    0.19
  -1 -13  -7   -0.09    0.15
   1  13   7   -0.03    0.20
   1  13   7   -0.27    0.19
   1  13   7   -0.13    0.17
   0 -14  -7    4.55    0.34
   0 -14  -7    4.35    0.35
   0 -14  -7    4.08    0.32
   0  14   7    5.12    0.41
   0  14   7    4.76    0.37
   0  14   7    3.90    0.32
   1 -15  -7    8.25    0.49
   1 -15  -7    8.04    0.44
  -1  15   7    8.55    0.50
  -1  15   7    7.87    0.48
   2 -16  -7    0.16    0.25
   2 -16  -7   -0.05    0.23
  -2  16   7   -0.30    0.23
  -2  16   7    0.03    0.23
   3 -17  -7    1.81    0.34
   3 -17  -7    1.38    0.33
  -3  17   7    2.23    0.35
  -3  17   7    1.76    0.34
  -8  -4  -7    0.08    0.29
   8   4   7    0.19    0.28
  -7  -5  -7    0.41    0.27
   7   5   7    0.77    0.28
  -6  -6  -7    8.18    0.49
  -6  -6  -7    8.35    0.43
   6   6   7    8.48    0.48
   6   6   7    7.57    0.47
  -5  -7  -7    2.87    0.31
  -5  -7  -7    3.03    0.27
   5   7   7    2.34    0.29
   5   7   7    2.20    0.28
  -4  -8  -7    2.85    0.25
  -4  -8  -7    3.21    0.29
   4   8   7    2.29    0.27
   4   8   7    2.80    0.28
  -3  -9  -7   15.18    0.43
  -3  -9  -7   14.10    0.51
  -3  -9  -7   15.97    0.49
  -3  -9  -7   15.82    0.46
   3   9   7   15.21    0.50
   3   9   7   14.59    0.54
   3   9   7   16.38    0.45
   3   9   7   16.33    0.52
  -2 -10  -7   12.02    0.40
  -2 -10  -7   11.64    0.43
  -2 -10  -7   10.95    0.41
  -2 -10  -7   11.50    0.39
   2  10   7   12.03    0.44
   2  10   7   10.81    0.42
   2  10   7   11.37    0.41
   2  10   7   11.77    0.39
   2  10   7   11.79    0.45
  -1 -11  -7    9.22    0.41
  -1 -11  -7    9.72    0.38
  -1 -11  -7   10.26    0.35
  -1 -11  -7    9.73    0.38
   1  11   7    9.48    0.42
   1  11   7    9.66    0.39
   1  11   7   10.26    0.38
   1  11   7    9.54    0.35
   1  11   7    9.47    0.41
   0 -12  -7   -0.01    0.15
   0 -12  -7   -0.20    0.15
   0 -12  -7    0.15    0.18
   0  12   7    0.32    0.20
   0  12   7    0.18    0.15
   0  12   7    0.27    0.19
   1 -13  -7   11.91    0.48
   1 -13  -7   12.63    0.48
  -1  13   7   12.79    0.52
  -1  13   7   12.55    0.51
  -1  13   7   11.20    0.52
   2 -14  -7    1.18    0.25
   2 -14  -7    0.83    0.21
  -2  14   7    0.92    0.25
  -2  14   7    1.05    0.26
   3 -15  -7    1.79    0.30
  -3  15   7    1.11    0.28
  -3  15   7    1.47    0.29
   4 -16  -7    0.57    0.30
  -4  16   7    0.64    0.29
  -4  16   7    1.02    0.30
  -8  -2  -7    0.14    0.28
   8   2   7    0.10    0.28
  -7  -3  -7    8.27    0.51
   7   3   7    7.68    0.50
  -6  -4  -7    2.17    0.27
  -6  -4  -7    2.39    0.32
   6   4   7    2.00    0.29
  -5  -5  -7    2.32    0.24
  -5  -5  -7    1.99    0.27
   5   5   7    2.05    0.27
   5   5   7    2.89    0.31
  -4  -6  -7    1.05    0.23
  -4  -6  -7    0.98    0.17
   4   6   7    1.37    0.17
   4   6   7    1.71    0.24
   4   6   7    1.55    0.24
  -3  -7  -7   37.42    0.75
  -3  -7  -7   36.56    0.85
  -3  -7  -7   37.47    0.79
  -3  -7  -7   36.95    0.73
   3   7   7   38.01    0.83
   3   7   7   38.05    0.85
   3   7   7   36.70    0.76
  -2  -8  -7   16.65    0.47
  -2  -8  -7   16.50    0.44
  -2  -8  -7   17.11    0.46
   2   8   7   16.73    0.45
   2   8   7   16.39    0.48
   2   8   7   16.79    0.48
   2   8   7   16.55    0.46
   2   8   7   17.11    0.50
  -1  -9  -7   18.11    0.49
  -1  -9  -7   17.75    0.48
  -1  -9  -7   17.59    0.48
   1   9   7   17.35    0.48
   1   9   7   17.65    0.48
   1   9   7   17.25    0.51
   1   9   7   17.82    0.50
   1   9   7   17.52    0.51
   0 -10  -7   10.20    0.34
   0 -10  -7   10.89    0.39
   0 -10  -7   10.22    0.38
   0  10   7   10.16    0.36
   0  10   7    9.88    0.38
   0  10   7    9.78    0.40
   0  10   7   10.30    0.38
   0  10   7   10.26    0.34
   0  10   7   10.16    0.40
   1 -11  -7   16.55    0.43
   1 -11  -7   16.35    0.52
   1 -11  -7   17.27    0.53
  -1  11   7   17.09    0.52
  -1  11   7   15.87    0.53
  -1  11   7   17.43    0.54
  -1  11   7   16.21    0.45
   2 -12  -7    0.41    0.19
   2 -12  -7    0.24    0.19
  -2  12   7    0.26    0.20
  -2  12   7    0.45    0.21
  -2  12   7    0.37    0.19
   3 -13  -7    3.59    0.31
   3 -13  -7    3.58    0.34
  -3  13   7    3.18    0.31
  -3  13   7    2.97    0.29
  -3  13   7    3.23    0.32
   4 -14  -7    1.99    0.33
  -4  14   7    2.55    0.32
  -4  14   7    2.27    0.32
   5 -15  -7    3.94    0.43
  -5  15   7    4.20    0.40
  -5  15   7    3.65    0.38
  -8   0  -7    0.11    0.27
   8   0   7   -0.37    0.25
  -7  -1  -7    4.03    0.39
   7   1   7    3.91    0.39
  -6  -2  -7   43.86    1.05
   6   2   7   43.53    1.04
  -5  -3  -7    7.11    0.35
  -5  -3  -7    6.95    0.41
   5   3   7    7.95    0.43
   5   3   7    7.05    0.32
  -4  -4  -7    0.41    0.19
  -4  -4  -7    0.49    0.14
   4   4   7    0.42    0.19
   4   4   7    0.34    0.14
   4   4   7    0.70    0.20
  -3  -5  -7    2.64    0.16
  -3  -5  -7    2.38    0.19
  -3  -5  -7    2.31    0.18
  -3  -5  -7    2.70    0.24
   3   5   7    2.75    0.25
   3   5   7    2.52    0.19
   3   5   7    2.92    0.25
  -2  -6  -7   14.61    0.37
  -2  -6  -7   15.18    0.40
  -2  -6  -7   14.23    0.38
  -2  -6  -7   13.90    0.43
   2   6   7   14.86    0.41
   2   6   7   14.45    0.41
   2   6   7   14.81    0.44
   2   6   7   14.39    0.39
   2   6   7   15.36    0.45
  -1  -7  -7   12.48    0.37
   1   7   7   13.14    0.39
   1   7   7   12.79    0.37
   1   7   7   12.52    0.39
   1   7   7   13.04    0.39
   1   7   7   12.74    0.39
   1   7   7   13.03    0.40
   0  -8  -7   21.70    0.53
   0  -8  -7   21.95    0.52
   0  -8  -7   21.49    0.54
   0   8   7   21.66    0.54
   0   8   7   21.71    0.51
   0   8   7   21.70    0.55
   0   8   7   21.22    0.50
   0   8   7   20.93    0.54
   0   8   7   21.32    0.54
   1  -9  -7   42.62    0.89
   1  -9  -7   43.47    0.89
   1  -9  -7   41.45    0.81
  -1   9   7   41.85    0.80
  -1   9   7   41.35    0.88
  -1   9   7   43.11    0.89
  -1   9   7   42.12    0.90
  -1   9   7   42.80    0.89
   2 -10  -7    0.25    0.17
   2 -10  -7    0.16    0.15
   2 -10  -7    0.52    0.13
  -2  10   7    0.20    0.15
  -2  10   7    0.15    0.18
  -2  10   7    0.18    0.19
   3 -11  -7   12.28    0.46
   3 -11  -7   12.30    0.49
  -3  11   7   11.42    0.47
  -3  11   7   12.48    0.50
  -3  11   7   12.22    0.46
   4 -12  -7    0.32    0.20
   4 -12  -7    0.30    0.19
  -4  12   7    0.33    0.23
  -4  12   7    0.51    0.19
  -4  12   7    0.40    0.22
   5 -13  -7    0.32    0.26
  -5  13   7    0.62    0.25
  -5  13   7    0.91    0.26
   6 -14  -7   -0.24    0.27
  -6  14   7    0.54    0.27
  -6  14   7    0.39    0.26
  -8   2  -7   -0.32    0.27
   8  -2   7    0.96    0.31
  -7   1  -7    3.77    0.38
   7  -1   7    4.43    0.39
   7  -1   7    3.73    0.31
  -6   0  -7    0.48    0.23
   6   0   7    0.19    0.17
   6   0   7    0.21    0.22
  -5  -1  -7    1.11    0.23
  -5  -1  -7    1.24    0.20
   5   1   7    1.60    0.25
   5   1   7    1.81    0.21
  -4  -2  -7    0.72    0.20
  -4  -2  -7    0.59    0.14
   4   2   7    0.68    0.19
   4   2   7    0.53    0.15
  -3  -3  -7   46.31    0.79
  -3  -3  -7   47.24    0.96
  -3  -3  -7   47.22    0.86
  -3  -3  -7   47.14    0.79
   3   3   7   44.94    0.90
   3   3   7   47.14    0.96
  -2  -4  -7   21.76    0.47
  -2  -4  -7   21.82    0.54
  -2  -4  -7   22.12    0.45
  -2  -4  -7   21.92    0.46
   2   4   7   21.55    0.52
   2   4   7   23.07    0.46
   2   4   7   21.81    0.46
   2   4   7   22.68    0.55
  -1  -5  -7   10.96    0.31
  -1  -5  -7   11.05    0.34
   1   5   7   10.18    0.34
   1   5   7   10.68    0.31
   1   5   7   10.57    0.35
   1   5   7   10.83    0.31
   1   5   7   10.54    0.32
   1   5   7   10.97    0.36
   0  -6  -7    2.68    0.21
   0  -6  -7    3.49    0.20
   0   6   7    3.12    0.19
   0   6   7    2.93    0.21
   0   6   7    3.22    0.22
   0   6   7    2.73    0.21
   0   6   7    3.18    0.23
   0   6   7    3.08    0.23
   1  -7  -7   24.68    0.55
   1  -7  -7   25.55    0.60
  -1   7   7   24.61    0.51
  -1   7   7   25.40    0.59
  -1   7   7   25.72    0.59
  -1   7   7   25.04    0.60
  -1   7   7   24.56    0.59
   2  -8  -7   69.14    1.25
   2  -8  -7   72.61    1.33
  -2   8   7   72.81    1.34
  -2   8   7   70.96    1.32
  -2   8   7   69.29    1.18
  -2   8   7   71.90    1.32
  -2   8   7   72.02    1.32
   3  -9  -7   11.77    0.44
   3  -9  -7   11.23    0.35
  -3   9   7   10.83    0.41
  -3   9   7   10.79    0.42
  -3   9   7    9.98    0.42
   4 -10  -7    3.73    0.31
   4 -10  -7    3.66    0.29
  -4  10   7    3.83    0.31
  -4  10   7    4.26    0.31
  -4  10   7    3.89    0.32
   5 -11  -7    2.57    0.29
   5 -11  -7    2.31    0.26
  -5  11   7    2.26    0.29
  -5  11   7    2.88    0.32
  -5  11   7    2.27    0.26
   6 -12  -7    1.67    0.31
  -6  12   7    2.16    0.33
  -6  12   7    1.68    0.29
   7 -13  -7    0.41    0.33
  -7  13   7    1.14    0.30
  -7  13   7    0.55    0.27
  -8   4  -7    0.15    0.31
   8  -4   7    0.28    0.26
   8  -4   7    0.21    0.25
  -7   3  -7    8.78    0.53
   7  -3   7    8.76    0.50
   7  -3   7    8.62    0.47
  -6   2  -7   44.45    1.06
   6  -2   7   44.50    1.03
   6  -2   7   43.60    0.97
  -5   1  -7    2.04    0.28
   5  -1   7    1.99    0.22
   5  -1   7    1.55    0.26
  -4   0  -7    0.12    0.16
  -4   0  -7   -0.04    0.12
   4   0   7   -0.08    0.14
   4   0   7   -0.16    0.16
  -3  -1  -7   51.36    1.03
  -3  -1  -7   50.26    0.90
   3   1   7   52.85    0.99
   3   1   7   52.75    1.03
  -2  -2  -7   34.46    0.63
  -2  -2  -7   34.59    0.62
  -2  -2  -7   35.01    0.74
   2   2   7   35.53    0.62
   2   2   7   35.79    0.75
   2   2   7   35.75    0.72
   2   2   7   35.49    0.62
  -1  -3  -7    9.63    0.30
  -1  -3  -7    9.12    0.24
   1   3   7    8.77    0.26
   1   3   7    8.95    0.31
   1   3   7    8.63    0.25
   1   3   7    9.32    0.33
   1   3   7    9.60    0.27
   0  -4  -7   10.08    0.29
   0  -4  -7   10.38    0.34
   0   4   7   10.11    0.33
   0   4   7   10.02    0.29
   0   4   7    9.50    0.30
   0   4   7   10.34    0.31
   0   4   7   10.66    0.34
   0   4   7    9.97    0.29
   1  -5  -7   13.58    0.38
   1  -5  -7   13.65    0.31
  -1   5   7   14.03    0.38
  -1   5   7   13.44    0.31
  -1   5   7   14.04    0.40
  -1   5   7   13.22    0.39
  -1   5   7   13.21    0.36
   2  -6  -7   29.20    0.66
   2  -6  -7   29.25    0.61
   2  -6  -7   28.31    0.51
  -2   6   7   28.88    0.65
  -2   6   7   28.69    0.64
  -2   6   7   27.98    0.51
  -2   6   7   29.59    0.66
  -2   6   7   29.06    0.63
   3  -7  -7   24.15    0.55
   3  -7  -7   23.92    0.60
  -3   7   7   23.83    0.59
  -3   7   7   23.82    0.61
  -3   7   7   23.34    0.59
   4  -8  -7   20.30    0.57
   4  -8  -7   19.91    0.52
  -4   8   7   21.10    0.59
  -4   8   7   20.10    0.59
  -4   8   7   19.71    0.56
   5  -9  -7   15.58    0.55
   5  -9  -7   14.26    0.46
  -5   9   7   14.74    0.54
  -5   9   7   14.11    0.53
  -5   9   7   14.27    0.51
   6 -10  -7    0.46    0.25
  -6  10   7    0.35    0.23
  -6  10   7    0.44    0.22
  -6  10   7    0.28    0.18
   7 -11  -7    3.38    0.38
  -7  11   7    2.77    0.33
  -7  11   7    3.00    0.37
   8 -12  -7    1.10    0.35
  -8  12   7    0.87    0.32
  -8  12   7    1.18    0.29
  -8   6  -7    2.34    0.38
   8  -6   7    2.66    0.34
   8  -6   7    1.79    0.32
  -7   5  -7    1.06    0.31
   7  -5   7    0.71    0.24
   7  -5   7    1.01    0.27
  -6   4  -7    2.21    0.32
   6  -4   7    2.08    0.27
   6  -4   7    1.93    0.27
  -5   3  -7    7.20    0.43
   5  -3   7    7.56    0.38
   5  -3   7    7.48    0.40
  -4   2  -7    0.88    0.13
  -4   2  -7    0.89    0.21
   4  -2   7    0.47    0.19
   4  -2   7    0.47    0.18
  -3   1  -7   53.31    1.04
  -3   1  -7   51.09    0.88
   3  -1   7   51.50    1.01
   3  -1   7   51.20    1.02
  -2   0  -7   -0.06    0.06
  -2   0  -7   -0.11    0.06
  -2   0  -7    0.24    0.14
   2   0   7   -0.05    0.04
   2   0   7    0.04    0.06
   2   0   7   -0.07    0.11
   2   0   7   -0.11    0.13
  -1  -1  -7   41.54    0.74
  -1  -1  -7   41.18    0.70
  -1  -1  -7   43.67    0.82
   1   1   7   43.13    0.82
   1   1   7   43.54    0.75
   1   1   7   42.95    0.74
   1   1   7   42.10    0.83
   0  -2  -7   21.87    0.47
   0  -2  -7   22.36    0.51
   0   2   7   22.11    0.51
   0   2   7   21.93    0.42
   0   2   7   22.63    0.51
   0   2   7   21.91    0.47
   0   2   7   22.52    0.47
   1  -3  -7   53.49    0.89
   1  -3  -7   52.18    0.97
  -1   3   7   52.68    0.92
  -1   3   7   53.42    0.96
  -1   3   7   53.72    0.98
  -1   3   7   52.58    0.96
   2  -4  -7   11.23    0.23
   2  -4  -7   11.83    0.36
  -2   4   7   11.89    0.36
  -2   4   7   12.11    0.34
  -2   4   7   11.51    0.35
  -2   4   7   12.30    0.37
   3  -5  -7    2.68    0.21
   3  -5  -7    2.86    0.23
  -3   5   7    2.39    0.21
  -3   5   7    2.96    0.24
  -3   5   7    2.72    0.21
  -3   5   7    2.36    0.20
   4  -6  -7    0.89    0.18
   4  -6  -7    1.56    0.20
  -4   6   7    1.54    0.21
  -4   6   7    1.27    0.19
  -4   6   7    1.17    0.19
   5  -7  -7   23.65    0.62
   5  -7  -7   24.44    0.65
  -5   7   7   24.12    0.66
  -5   7   7   23.57    0.63
  -5   7   7   24.27    0.66
   6  -8  -7   17.85    0.59
   6  -8  -7   16.97    0.54
  -6   8   7   17.52    0.60
  -6   8   7   16.88    0.58
  -6   8   7   16.42    0.53
   7  -9  -7    3.30    0.34
  -7   9   7    3.76    0.34
  -7   9   7    3.89    0.36
  -7   9   7    3.95    0.32
   8 -10  -7    2.46    0.37
  -8  10   7    2.68    0.36
  -8  10   7    2.08    0.32
  -7   7  -7    4.91    0.44
   7  -7   7    4.39    0.39
   7  -7   7    4.75    0.38
  -6   6  -7    8.39    0.50
   6  -6   7    8.10    0.44
   6  -6   7    7.92    0.48
  -5   5  -7    2.47    0.32
   5  -5   7    2.55    0.27
   5  -5   7    2.09    0.27
  -4   4  -7    0.23    0.18
   4  -4   7    0.38    0.18
   4  -4   7    0.51    0.17
  -3   3  -7   47.66    0.98
  -3   3  -7   44.74    0.80
   3  -3   7   48.90    0.96
   3  -3   7   47.20    0.95
  -2   2  -7   33.17    0.56
  -2   2  -7   34.30    0.59
  -2   2  -7   35.21    0.74
   2  -2   7   34.59    0.73
   2  -2   7   35.81    0.60
   2  -2   7   34.49    0.73
  -1   1  -7   42.08    0.75
  -1   1  -7   44.52    0.84
   1  -1   7   43.31    0.75
   1  -1   7   43.35    0.84
   1  -1   7   42.73    0.84
   1  -1   7   42.91    0.73
   0   0  -7   -0.10    0.09
   0   0  -7    0.06    0.11
   0   0  -7    0.09    0.11
   0   0   7   -0.02    0.04
   0   0   7   -0.09    0.08
   0   0   7    0.01    0.09
   0   0   7    0.03    0.11
   0   0   7    0.00    0.11
   1  -1  -7   18.01    0.37
   1  -1  -7   18.10    0.45
  -1   1   7   18.05    0.42
  -1   1   7   18.31    0.44
  -1   1   7   17.62    0.42
  -1   1   7   17.48    0.36
   2  -2  -7  204.73    3.18
   2  -2  -7  210.31    3.31
  -2   2   7  209.11    3.26
  -2   2   7  209.11    3.31
  -2   2   7  211.64    3.31
  -2   2   7  206.79    3.30
   3  -3  -7   38.21    0.77
   3  -3  -7   37.96    0.77
  -3   3   7   38.14    0.75
  -3   3   7   37.60    0.78
  -3   3   7   37.16    0.77
  -3   3   7   39.69    0.77
   4  -4  -7    4.85    0.28
   4  -4  -7    4.77    0.28
  -4   4   7    5.14    0.30
  -4   4   7    5.08    0.28
  -4   4   7    4.81    0.28
  -4   4   7    5.24    0.27
   5  -5  -7    2.48    0.25
   5  -5  -7    2.72    0.24
  -5   5   7    2.13    0.24
  -5   5   7    2.29    0.24
  -5   5   7    2.79    0.24
   6  -6  -7   30.75    0.75
   6  -6  -7   31.79    0.77
  -6   6   7   31.35    0.78
  -6   6   7   30.02    0.74
  -6   6   7   30.83    0.79
   7  -7  -7    3.93    0.32
   7  -7  -7    4.24    0.34
  -7   7   7    4.27    0.34
  -7   7   7    4.02    0.36
  -7   7   7    4.69    0.34
   8  -8  -7    2.09    0.32
   8  -8  -7    2.67    0.30
  -8   8   7    2.74    0.36
  -8   8   7    2.82    0.27
  -8   8   7    2.77    0.32
   9  -9  -7    3.37    0.41
  -9   9   7    4.88    0.41
  -9   9   7    4.92    0.44
  -7   9  -7    2.99    0.39
   7  -9   7    2.93    0.37
  -6   8  -7   15.02    0.65
   6  -8   7   16.39    0.62
   6  -8   7   15.25    0.60
  -5   7  -7    2.77    0.32
   5  -7   7    2.48    0.30
   5  -7   7    2.61    0.26
  -4   6  -7    1.22    0.24
   4  -6   7    1.22    0.20
   4  -6   7    0.87    0.22
  -3   5  -7    2.59    0.25
   3  -5   7    1.99    0.21
   3  -5   7    2.37    0.22
  -2   4  -7   21.61    0.55
  -2   4  -7   21.31    0.42
  -2   4  -7   20.53    0.38
   2  -4   7   21.88    0.53
   2  -4   7   21.79    0.43
   2  -4   7   21.12    0.40
   2  -4   7   22.13    0.55
  -1   3  -7    8.62    0.25
  -1   3  -7    9.78    0.34
  -1   3  -7    9.07    0.31
   1  -3   7    9.23    0.26
   1  -3   7    9.03    0.31
   1  -3   7    8.80    0.24
   1  -3   7    9.54    0.33
   0   2  -7   22.08    0.49
   0   2  -7   22.60    0.51
   0  -2   7   21.46    0.45
   0  -2   7   21.51    0.50
   0  -2   7   21.85    0.46
   1   1  -7   17.71    0.44
   1   1  -7   17.52    0.39
  -1  -1   7   17.79    0.43
  -1  -1   7   17.12    0.41
  -1  -1   7   17.06    0.33
  -1  -1   7   17.64    0.41
   2   0  -7    0.07    0.13
   2   0  -7   -0.01    0.07
  -2   0   7    0.04    0.11
  -2   0   7   -0.09    0.11
  -2   0   7   -0.14    0.08
  -2   0   7   -0.09    0.12
   3  -1  -7   16.47    0.30
   3  -1  -7   17.07    0.46
  -3   1   7   17.38    0.44
  -3   1   7   16.36    0.45
  -3   1   7   17.47    0.41
  -3   1   7   16.73    0.42
   4  -2  -7   22.47    0.54
   4  -2  -7   23.65    0.58
  -4   2   7   23.48    0.58
  -4   2   7   23.84    0.56
  -4   2   7   22.75    0.56
  -4   2   7   23.57    0.54
   5  -3  -7   30.25    0.72
   5  -3  -7   31.62    0.69
  -5   3   7   28.99    0.70
  -5   3   7   29.57    0.69
  -5   3   7   30.47    0.72
   6  -4  -7   18.08    0.57
   6  -4  -7   18.61    0.53
  -6   4   7   18.47    0.54
  -6   4   7   17.26    0.57
  -6   4   7   18.75    0.57
   7  -5  -7    1.82    0.24
   7  -5  -7    1.84    0.27
  -7   5   7    1.65    0.23
  -7   5   7    1.87    0.28
  -7   5   7    1.81    0.27
   8  -6  -7    0.40    0.23
   8  -6  -7    0.71    0.24
  -8   6   7    0.40    0.19
  -8   6   7    0.08    0.23
  -8   6   7    0.15    0.21
   9  -7  -7    5.66    0.44
   9  -7  -7    5.50    0.44
  -9   7   7    5.43    0.46
  -9   7   7    6.45    0.46
  -6  10  -7    0.92    0.31
   6 -10   7    1.17    0.29
  -5   9  -7    4.43    0.39
   5  -9   7    4.50    0.38
  -4   8  -7    3.37    0.33
   4  -8   7    3.25    0.25
   4  -8   7    3.20    0.31
  -3   7  -7   38.31    0.89
   3  -7   7   37.69    0.86
   3  -7   7   38.11    0.79
  -2   6  -7   14.04    0.31
  -2   6  -7   14.30    0.41
   2  -6   7   14.41    0.41
   2  -6   7   14.83    0.36
   2  -6   7   14.59    0.46
   2  -6   7   14.42    0.34
  -1   5  -7   10.03    0.22
  -1   5  -7   11.33    0.39
  -1   5  -7   10.23    0.33
   1  -5   7   10.90    0.29
   1  -5   7   10.90    0.33
   1  -5   7   11.45    0.31
   1  -5   7    9.88    0.36
   0   4  -7    9.35    0.31
   0   4  -7    9.83    0.33
   0  -4   7    9.39    0.19
   0  -4   7   10.05    0.29
   0  -4   7    9.80    0.30
   0  -4   7    9.90    0.34
   1   3  -7   52.94    0.95
   1   3  -7   53.59    0.97
  -1  -3   7   52.72    0.95
  -1  -3   7   52.59    0.95
  -1  -3   7   53.39    0.97
  -1  -3   7   52.46    0.87
   2   2  -7  211.48    3.33
   2   2  -7  207.04    3.26
  -2  -2   7  206.84    3.25
  -2  -2   7  211.02    3.31
  -2  -2   7  209.45    3.30
  -2  -2   7  209.80    3.32
   3   1  -7   15.98    0.45
   3   1  -7   16.32    0.34
  -3  -1   7   16.65    0.43
  -3  -1   7   15.89    0.44
  -3  -1   7   16.87    0.41
  -3  -1   7   16.47    0.41
   4   0  -7    0.00    0.06
   4   0  -7   -0.10    0.10
   4   0  -7   -0.09    0.14
  -4   0   7    0.06    0.11
  -4   0   7    0.11    0.13
  -4   0   7    0.16    0.14
  -4   0   7   -0.02    0.12
   5  -1  -7   33.29    0.70
   5  -1  -7   34.26    0.78
  -5   1   7   33.73    0.74
  -5   1   7   33.45    0.76
  -5   1   7   34.08    0.76
  -5   1   7   33.46    0.70
   6  -2  -7   61.72    1.17
   6  -2  -7   64.33    1.26
  -6   2   7   60.70    1.24
  -6   2   7   62.85    1.24
  -6   2   7   62.88    1.20
   7  -3  -7    3.30    0.32
   7  -3  -7    3.51    0.27
  -7   3   7    3.12    0.30
  -7   3   7    2.84    0.26
  -7   3   7    2.77    0.28
   8  -4  -7    1.84    0.26
   8  -4  -7    2.30    0.31
  -8   4   7    2.45    0.30
  -8   4   7    1.95    0.24
  -8   4   7    2.34    0.32
   9  -5  -7    1.17    0.28
  -9   5   7    1.31    0.30
  -9   5   7    1.25    0.27
  -6  12  -7    0.45    0.30
   6 -12   7   -0.37    0.26
  -5  11  -7   11.18    0.55
   5 -11   7    9.39    0.55
  -4  10  -7    7.76    0.46
   4 -10   7    8.14    0.47
  -3   9  -7   15.37    0.44
  -3   9  -7   15.47    0.55
   3  -9   7   16.58    0.45
   3  -9   7   15.25    0.53
  -2   8  -7   16.74    0.53
  -2   8  -7   15.73    0.39
  -2   8  -7   16.38    0.43
   2  -8   7   16.14    0.42
   2  -8   7   17.21    0.52
   2  -8   7   16.64    0.44
   2  -8   7   16.82    0.41
  -1   7  -7   12.34    0.30
  -1   7  -7   12.78    0.36
  -1   7  -7   12.69    0.44
   1  -7   7   13.41    0.43
   1  -7   7   12.70    0.36
   1  -7   7   12.21    0.35
   1  -7   7   12.19    0.35
   0   6  -7    2.67    0.20
   0   6  -7    2.83    0.14
   0   6  -7    2.93    0.23
   0  -6   7    2.99    0.22
   0  -6   7    3.04    0.24
   0  -6   7    3.00    0.21
   0  -6   7    2.75    0.13
   1   5  -7   13.29    0.38
   1   5  -7   13.24    0.37
  -1  -5   7   12.93    0.30
  -1  -5   7   13.67    0.38
  -1  -5   7   13.42    0.38
  -1  -5   7   14.20    0.39
   2   4  -7   12.81    0.37
   2   4  -7   12.29    0.34
  -2  -4   7   12.34    0.34
  -2  -4   7   11.15    0.37
  -2  -4   7   11.54    0.30
  -2  -4   7   11.83    0.37
   3   3  -7   38.82    0.72
  -3  -3   7   37.16    0.78
  -3  -3   7   38.47    0.74
  -3  -3   7   38.89    0.73
  -3  -3   7   38.31    0.78
   4   2  -7   24.65    0.61
   4   2  -7   22.92    0.48
  -4  -2   7   23.95    0.57
  -4  -2   7   24.11    0.51
  -4  -2   7   24.08    0.57
  -4  -2   7   24.03    0.59
   5   1  -7   32.77    0.62
   5   1  -7   32.57    0.67
   5   1  -7   33.24    0.78
  -5  -1   7   33.60    0.67
  -5  -1   7   35.02    0.77
  -5  -1   7   32.87    0.73
  -5  -1   7   34.00    0.77
   6   0  -7    0.42    0.22
   6   0  -7    0.29    0.14
  -6   0   7    0.29    0.20
  -6   0   7    0.40    0.18
  -6   0   7    0.45    0.16
   7  -1  -7   12.79    0.53
   7  -1  -7   13.08    0.42
  -7   1   7   11.88    0.51
  -7   1   7   12.56    0.49
  -7   1   7   12.54    0.45
   8  -2  -7    4.76    0.39
  -8   2   7    3.95    0.34
  -8   2   7    4.61    0.38
  -8   2   7    4.23    0.32
   9  -3  -7    9.56    0.53
  -9   3   7   10.12    0.56
  -9   3   7    9.01    0.49
  10  -4  -7    1.03    0.30
 -10   4   7    0.27    0.24
 -10   4   7    1.52    0.33
  -5  13  -7    0.14    0.28
   5 -13   7    0.23    0.29
  -4  12  -7    4.84    0.40
   4 -12   7    5.36    0.42
  -3  11  -7    0.86    0.25
   3 -11   7    0.55    0.24
  -2  10  -7   11.12    0.48
   2 -10   7   11.14    0.38
   2 -10   7   11.59    0.47
   2 -10   7   11.15    0.37
  -1   9  -7   17.37    0.41
  -1   9  -7   16.63    0.42
  -1   9  -7   17.40    0.54
   1  -9   7   17.34    0.46
   1  -9   7   17.37    0.47
   1  -9   7   17.46    0.52
   0   8  -7   21.48    0.56
   0   8  -7   20.45    0.45
   0   8  -7   21.18    0.49
   0  -8   7   21.95    0.55
   0  -8   7   20.86    0.52
   0  -8   7   20.83    0.51
   0  -8   7   20.90    0.45
   1   7  -7   23.69    0.54
   1   7  -7   24.66    0.60
  -1  -7   7   25.12    0.50
  -1  -7   7   24.80    0.57
  -1  -7   7   23.67    0.56
  -1  -7   7   23.69    0.55
   2   6  -7   29.17    0.63
   2   6  -7   29.00    0.62
  -2  -6   7   27.84    0.59
  -2  -6   7   27.62    0.64
  -2  -6   7   29.67    0.65
  -2  -6   7   28.03    0.57
   3   5  -7    2.68    0.22
   3   5  -7    2.43    0.20
  -3  -5   7    3.33    0.25
  -3  -5   7    3.26    0.22
  -3  -5   7    3.69    0.27
  -3  -5   7    2.61    0.19
   4   4  -7    5.06    0.24
   4   4  -7    4.63    0.31
  -4  -4   7    4.96    0.21
  -4  -4   7    5.15    0.31
  -4  -4   7    4.76    0.29
  -4  -4   7    5.18    0.29
   5   3  -7   30.26    0.75
   5   3  -7   30.83    0.63
   5   3  -7   30.42    0.61
  -5  -3   7   30.84    0.71
  -5  -3   7   31.15    0.73
  -5  -3   7   29.88    0.61
  -5  -3   7   32.29    0.73
   6   2  -7   61.63    1.26
   6   2  -7   62.76    1.11
   6   2  -7   62.96    1.11
  -6  -2   7   64.05    1.26
  -6  -2   7   61.61    1.24
  -6  -2   7   62.38    1.20
   7   1  -7   12.97    0.54
  -7  -1   7   12.94    0.53
  -7  -1   7   12.81    0.50
  -7  -1   7   13.14    0.46
   8   0  -7    0.14    0.24
  -8   0   7   -0.01    0.20
  -8   0   7    0.12    0.16
  -8   0   7   -0.20    0.22
   9  -1  -7    4.52    0.40
  -9   1   7    4.48    0.37
  -9   1   7    4.52    0.43
  10  -2  -7   12.72    0.65
 -10   2   7   14.09    0.68
 -10   2   7   13.43    0.58
  -4  14  -7    2.68    0.36
   4 -14   7    3.44    0.37
  -3  13  -7    1.30    0.28
   3 -13   7    1.11    0.28
  -2  12  -7   -0.12    0.21
   2 -12   7    0.05    0.18
   2 -12   7   -0.25    0.14
   2 -12   7    0.30    0.21
  -1  11  -7    9.63    0.33
  -1  11  -7    9.96    0.45
   1 -11   7    9.88    0.38
   1 -11   7    8.57    0.38
   1 -11   7    9.51    0.43
   0  10  -7    9.87    0.43
   0  10  -7   10.31    0.33
   0  10  -7    9.80    0.32
   0 -10   7   10.09    0.39
   0 -10   7   10.29    0.33
   0 -10   7   10.04    0.39
   0 -10   7    9.93    0.38
   1   9  -7   43.58    0.91
   1   9  -7   41.25    0.81
   1   9  -7   41.63    0.81
  -1  -9   7   43.02    0.88
  -1  -9   7   41.77    0.87
  -1  -9   7   40.80    0.80
  -1  -9   7   42.53    0.85
   2   8  -7   70.11    1.27
   2   8  -7   72.82    1.32
  -2  -8   7   71.71    1.26
  -2  -8   7   70.01    1.31
  -2  -8   7   71.75    1.32
  -2  -8   7   71.67    1.26
   3   7  -7   23.05    0.58
   3   7  -7   24.02    0.59
  -3  -7   7   23.52    0.55
  -3  -7   7   23.52    0.51
  -3  -7   7   23.82    0.60
  -3  -7   7   23.88    0.61
   4   6  -7    1.35    0.21
   4   6  -7    1.22    0.18
  -4  -6   7    1.55    0.13
  -4  -6   7    1.50    0.21
  -4  -6   7    1.24    0.20
  -4  -6   7    1.51    0.19
   5   5  -7    2.78    0.28
   5   5  -7    2.43    0.21
  -5  -5   7    2.62    0.25
  -5  -5   7    2.62    0.17
  -5  -5   7    2.90    0.25
  -5  -5   7    2.38    0.27
   6   4  -7   18.79    0.60
   6   4  -7   18.86    0.49
  -6  -4   7   18.74    0.59
  -6  -4   7   18.73    0.55
  -6  -4   7   19.10    0.60
   7   3  -7    3.44    0.33
  -7  -3   7    3.14    0.31
  -7  -3   7    3.07    0.34
  -7  -3   7    3.41    0.28
   8   2  -7    3.94    0.37
  -8  -2   7    4.52    0.36
  -8  -2   7    3.61    0.37
  -8  -2   7    3.78    0.30
   9   1  -7    3.70    0.38
  -9  -1   7    3.74    0.36
  -9  -1   7    3.80    0.40
  10   0  -7    0.79    0.30
 -10   0   7   -0.09    0.28
 -10   0   7   -0.25    0.21
  -4  16  -7    3.92    0.43
   4 -16   7    3.90    0.43
  -3  15  -7    1.29    0.31
   3 -15   7    1.27    0.30
  -2  14  -7    6.34    0.48
   2 -14   7    7.19    0.45
   2 -14   7    5.51    0.35
  -1  13  -7    0.13    0.20
   1 -13   7    0.00    0.16
   1 -13   7    0.01    0.18
   1 -13   7    0.13    0.20
   0  12  -7    0.18    0.19
   0  12  -7    0.20    0.14
   0 -12   7    0.03    0.13
   0 -12   7    0.20    0.18
   0 -12   7    0.23    0.18
   0 -12   7    0.03    0.17
   1  11  -7   16.77    0.47
   1  11  -7   17.26    0.55
  -1 -11   7   17.39    0.53
  -1 -11   7   16.63    0.51
  -1 -11   7   17.11    0.46
  -1 -11   7   17.15    0.49
   2  10  -7    0.31    0.15
   2  10  -7    0.14    0.18
  -2 -10   7    0.29    0.13
  -2 -10   7    0.33    0.14
  -2 -10   7    0.38    0.17
  -2 -10   7    0.33    0.18
   3   9  -7   10.00    0.39
   3   9  -7   10.80    0.41
  -3  -9   7   10.82    0.45
  -3  -9   7   10.98    0.38
  -3  -9   7   10.65    0.33
  -3  -9   7   11.43    0.44
   4   8  -7   20.41    0.57
   4   8  -7   19.45    0.55
  -4  -8   7   19.69    0.59
  -4  -8   7   18.75    0.56
  -4  -8   7   20.57    0.55
   5   7  -7   24.86    0.62
   5   7  -7   23.79    0.66
  -5  -7   7   23.29    0.64
  -5  -7   7   24.63    0.68
  -5  -7   7   23.31    0.64
   6   6  -7   32.04    0.82
   6   6  -7   31.08    0.73
  -6  -6   7   31.75    0.78
  -6  -6   7   32.05    0.80
  -6  -6   7   31.48    0.81
   7   5  -7    1.74    0.21
   7   5  -7    1.86    0.29
  -7  -5   7    1.95    0.25
  -7  -5   7    1.54    0.30
  -7  -5   7    1.71    0.28
   8   4  -7    2.23    0.33
  -8  -4   7    2.36    0.31
  -8  -4   7    2.08    0.36
  -8  -4   7    2.07    0.25
   9   3  -7   10.06    0.55
  -9  -3   7    9.41    0.59
  -9  -3   7    9.61    0.53
  10   2  -7   12.90    0.65
 -10  -2   7   12.60    0.67
 -10  -2   7   13.35    0.60
  -3  17  -7   -0.02    0.27
   3 -17   7   -0.01    0.28
  -2  16  -7    0.25    0.26
   2 -16   7    0.42    0.25
  -1  15  -7    8.78    0.51
   1 -15   7    8.89    0.46
   1 -15   7    8.16    0.43
   1 -15   7    8.99    0.46
   0  14  -7    4.43    0.32
   0  14  -7    5.10    0.41
   0 -14   7    4.11    0.34
   0 -14   7    4.06    0.32
   0 -14   7    4.58    0.33
   0 -14   7    4.45    0.32
   1  13  -7   12.26    0.44
   1  13  -7   12.75    0.52
  -1 -13   7   11.67    0.42
  -1 -13   7   12.47    0.49
  -1 -13   7   12.13    0.49
  -1 -13   7   12.52    0.44
   2  12  -7    0.54    0.21
  -2 -12   7    0.68    0.22
  -2 -12   7    0.22    0.19
  -2 -12   7    0.55    0.16
  -2 -12   7    0.42    0.16
   3  11  -7   11.76    0.49
   3  11  -7   11.58    0.41
  -3 -11   7   12.29    0.43
  -3 -11   7   11.68    0.48
  -3 -11   7   11.54    0.46
   4  10  -7    4.37    0.33
   4  10  -7    3.88    0.30
  -4 -10   7    3.95    0.32
  -4 -10   7    4.07    0.30
  -4 -10   7    3.09    0.30
   5   9  -7   14.01    0.52
   5   9  -7   15.19    0.52
  -5  -9   7   14.67    0.56
  -5  -9   7   13.88    0.51
  -5  -9   7   14.72    0.51
   6   8  -7   16.50    0.54
   6   8  -7   18.33    0.61
  -6  -8   7   19.18    0.62
  -6  -8   7   17.93    0.62
  -6  -8   7   17.53    0.57
   7   7  -7    4.65    0.38
   7   7  -7    3.60    0.30
  -7  -7   7    4.42    0.39
  -7  -7   7    4.25    0.33
  -7  -7   7    4.62    0.39
   8   6  -7    1.01    0.29
  -8  -6   7    0.54    0.26
  -8  -6   7    0.55    0.20
  -8  -6   7   -0.08    0.28
   9   5  -7    1.57    0.31
  -9  -5   7    0.70    0.34
  -9  -5   7    1.80    0.31
  10   4  -7    0.78    0.32
 -10  -4   7    1.33    0.28
 -10  -4   7    0.62    0.35
  -1  17  -7    1.99    0.33
   1 -17   7    1.11    0.27
   1 -17   7    1.04    0.27
   0  16  -7    0.06    0.24
   0 -16   7   -0.34    0.20
   0 -16   7    0.40    0.21
   1  15  -7    7.46    0.48
   1  15  -7    8.16    0.42
  -1 -15   7    8.44    0.40
  -1 -15   7    8.71    0.41
  -1 -15   7    7.46    0.49
  -1 -15   7    8.16    0.47
   2  14  -7    0.69    0.24
  -2 -14   7    0.75    0.20
  -2 -14   7    0.36    0.21
  -2 -14   7    1.21    0.27
   3  13  -7    3.76    0.33
  -3 -13   7    3.20    0.30
  -3 -13   7    3.63    0.35
  -3 -13   7    3.60    0.30
   4  12  -7    0.06    0.21
   4  12  -7    0.55    0.21
  -4 -12   7    0.15    0.20
  -4 -12   7    0.39    0.19
  -4 -12   7    0.31    0.21
   5  11  -7    2.70    0.30
   5  11  -7    2.27    0.27
  -5 -11   7    2.14    0.27
  -5 -11   7    2.13    0.31
  -5 -11   7    2.17    0.27
   6  10  -7    0.44    0.21
   6  10  -7    0.39    0.21
  -6 -10   7    0.26    0.22
  -6 -10   7    0.03    0.25
  -6 -10   7    0.34    0.22
   7   9  -7    3.93    0.36
   7   9  -7    3.12    0.30
  -7  -9   7    3.47    0.37
  -7  -9   7    3.74    0.37
  -7  -9   7    3.44    0.32
   8   8  -7    2.96    0.31
   8   8  -7    2.86    0.35
  -8  -8   7    2.59    0.36
  -8  -8   7    2.33    0.37
   9   7  -7    6.92    0.51
  -9  -7   7    5.54    0.50
  -9  -7   7    6.85    0.50
   0  18  -7    0.12    0.28
   0 -18   7    0.47    0.27
   1  17  -7    0.19    0.36
   1  17  -7   -0.41    0.24
  -1 -17   7   -0.07    0.26
   2  16  -7   -0.20    0.23
  -2 -16   7    0.16    0.19
  -2 -16   7    0.09    0.25
   3  15  -7    1.49    0.28
  -3 -15   7    1.18    0.28
  -3 -15   7    0.87    0.24
   4  14  -7    2.40    0.31
  -4 -14   7    1.87    0.30
  -4 -14   7    2.25    0.28
   5  13  -7    0.75    0.25
  -5 -13   7    0.95    0.24
  -5 -13   7    0.75    0.29
   6  12  -7    1.49    0.28
   6  12  -7    1.90    0.27
  -6 -12   7    2.06    0.34
  -6 -12   7    1.76    0.29
   7  11  -7    2.31    0.31
   7  11  -7    2.62    0.32
  -7 -11   7    2.81    0.37
  -7 -11   7    2.75    0.35
   8  10  -7    2.96    0.36
   8  10  -7    2.45    0.31
  -8 -10   7    2.65    0.37
  -8 -10   7    1.50    0.35
   9   9  -7    4.36    0.42
  -9  -9   7    4.30    0.46
  -9  -9   7    5.27    0.46
   2  18  -7    0.37    0.29
  -2 -18   7    0.48    0.23
  -2 -18   7   -0.13    0.27
   3  17  -7    2.22    0.36
  -3 -17   7    1.71    0.30
  -3 -17   7    1.92    0.34
   4  16  -7    0.56    0.26
  -4 -16   7    0.30    0.22
  -4 -16   7   -0.02    0.27
   5  15  -7    3.36    0.37
  -5 -15   7    3.16    0.35
  -5 -15   7    5.14    0.46
   6  14  -7    0.33    0.27
  -6 -14   7    0.37    0.29
  -6 -14   7    0.31    0.25
   7  13  -7    0.38    0.26
  -7 -13   7    0.89    0.29
  -7 -13   7    0.54    0.33
   8  12  -7    0.84    0.27
   8  12  -7    1.32    0.29
  -8 -12   7    0.89    0.33
  -8 -12   7    0.84    0.32
  -5 -13  -8    0.17    0.26
  -5 -13  -8    0.13    0.24
   5  13   8   -0.04    0.26
   5  13   8    0.09    0.27
  -4 -14  -8    2.13    0.32
  -4 -14  -8    1.34    0.30
   4  14   8    1.72    0.32
  -3 -15  -8    5.44    0.42
  -3 -15  -8    4.70    0.39
   3  15   8    5.35    0.43
   3  15   8    4.38    0.39
  -2 -16  -8    2.47    0.32
  -2 -16  -8    2.96    0.35
   2  16   8    3.40    0.37
   2  16   8    2.57    0.32
  -1 -17  -8    1.54    0.31
  -1 -17  -8    1.33    0.30
   1  17   8    1.50    0.32
   1  17   8    1.79    0.33
   0 -18  -8    3.54    0.40
   0  18   8    2.89    0.37
   0  18   8    3.43    0.40
  -7  -9  -8    0.52    0.31
  -6 -10  -8    2.87    0.38
   6  10   8    3.25    0.40
   6  10   8    3.09    0.36
  -5 -11  -8    0.73    0.23
  -5 -11  -8    0.70    0.27
   5  11   8    0.74    0.27
   5  11   8    0.07    0.23
  -4 -12  -8    9.60    0.52
  -4 -12  -8   10.18    0.49
   4  12   8   10.02    0.52
   4  12   8    9.79    0.47
  -3 -13  -8   -0.05    0.17
  -3 -13  -8    0.14    0.19
   3  13   8    0.32    0.22
   3  13   8    0.12    0.22
  -2 -14  -8    0.40    0.22
  -2 -14  -8    0.18    0.20
  -2 -14  -8    0.42    0.17
   2  14   8    0.61    0.23
   2  14   8    0.37    0.22
   2  14   8    0.13    0.22
  -1 -15  -8    2.27    0.31
  -1 -15  -8    2.29    0.31
   1  15   8    2.22    0.31
   1  15   8    1.98    0.27
   1  15   8    2.41    0.32
   0 -16  -8    0.91    0.27
   0 -16  -8    1.20    0.24
   0  16   8    1.25    0.31
   0  16   8    1.04    0.28
   1 -17  -8    2.56    0.32
   1 -17  -8    2.70    0.36
  -1  17   8    2.61    0.37
  -1  17   8    2.59    0.34
   2 -18  -8    8.48    0.58
   2 -18  -8    7.28    0.53
  -2  18   8    8.08    0.56
  -2  18   8    9.23    0.59
  -7  -7  -8    6.92    0.53
   7   7   8    6.53    0.53
  -6  -8  -8    1.07    0.30
   6   8   8    1.02    0.27
   6   8   8    0.96    0.28
  -5  -9  -8   14.58    0.61
  -5  -9  -8   14.94    0.54
   5   9   8   13.95    0.60
   5   9   8   14.82    0.58
  -4 -10  -8    0.20    0.18
  -4 -10  -8    0.38    0.23
   4  10   8    0.13    0.22
   4  10   8    0.10    0.21
  -3 -11  -8   14.05    0.49
  -3 -11  -8   14.70    0.55
  -3 -11  -8   15.10    0.52
   3  11   8   14.85    0.54
   3  11   8   14.87    0.52
   3  11   8   14.66    0.57
  -2 -12  -8    4.27    0.30
  -2 -12  -8    4.31    0.35
  -2 -12  -8    4.44    0.32
  -2 -12  -8    4.17    0.33
   2  12   8    4.20    0.34
   2  12   8    4.88    0.32
   2  12   8    4.31    0.32
   2  12   8    4.85    0.35
   2  12   8    4.43    0.36
  -1 -13  -8    3.25    0.27
  -1 -13  -8    2.94    0.27
  -1 -13  -8    2.78    0.29
   1  13   8    2.82    0.27
   1  13   8    3.03    0.32
   1  13   8    2.90    0.30
   0 -14  -8    0.56    0.23
   0 -14  -8    0.38    0.19
   0 -14  -8    0.68    0.19
   0  14   8    1.00    0.26
   0  14   8    0.24    0.22
   1 -15  -8    7.26    0.47
   1 -15  -8    5.91    0.41
  -1  15   8    6.88    0.48
  -1  15   8    7.13    0.47
   2 -16  -8    8.50    0.52
   2 -16  -8    8.37    0.52
  -2  16   8    8.53    0.53
  -2  16   8    8.47    0.53
   3 -17  -8    1.08    0.31
   3 -17  -8    1.67    0.32
  -3  17   8    2.02    0.34
  -3  17   8    1.54    0.32
  -7  -5  -8    0.75    0.29
   7   5   8    1.04    0.30
  -6  -6  -8   16.72    0.64
   6   6   8   15.32    0.63
  -5  -7  -8    1.27    0.21
  -5  -7  -8    0.50    0.24
   5   7   8    0.83    0.25
   5   7   8    0.97    0.25
  -4  -8  -8    4.60    0.37
  -4  -8  -8    4.60    0.31
   4   8   8    3.97    0.34
   4   8   8    4.73    0.37
  -3  -9  -8    5.00    0.36
  -3  -9  -8    4.28    0.35
  -3  -9  -8    4.96    0.29
  -3  -9  -8    3.88    0.28
   3   9   8    4.11    0.27
   3   9   8    4.54    0.35
   3   9   8    4.38    0.33
  -2 -10  -8   22.12    0.61
  -2 -10  -8   22.79    0.60
  -2 -10  -8   22.78    0.58
  -2 -10  -8   23.11    0.59
   2  10   8   23.72    0.60
   2  10   8   23.10    0.61
   2  10   8   23.18    0.62
   2  10   8   23.27    0.63
   2  10   8   22.13    0.63
  -1 -11  -8   10.67    0.41
  -1 -11  -8   11.14    0.43
  -1 -11  -8   10.68    0.39
  -1 -11  -8   10.28    0.40
   1  11   8   10.29    0.40
   1  11   8   10.74    0.44
   1  11   8   10.47    0.39
   1  11   8   10.47    0.42
   1  11   8   10.24    0.44
   0 -12  -8   14.66    0.50
   0 -12  -8   13.03    0.48
   0  12   8   13.51    0.51
   0  12   8   15.24    0.55
   0  12   8   13.80    0.45
   1 -13  -8    1.80    0.25
   1 -13  -8    1.96    0.25
  -1  13   8    1.34    0.26
  -1  13   8    2.04    0.26
  -1  13   8    2.05    0.28
   2 -14  -8    0.30    0.21
  -2  14   8   -0.09    0.21
  -2  14   8    0.29    0.23
   3 -15  -8    0.26    0.25
  -3  15   8    0.50    0.26
  -3  15   8    0.83    0.26
   4 -16  -8    0.78    0.31
  -4  16   8    0.80    0.29
  -4  16   8    0.54    0.29
  -8  -2  -8    0.52    0.31
   8   2   8    0.95    0.32
  -7  -3  -8   -0.06    0.25
   7   3   8    0.37    0.27
  -6  -4  -8    1.85    0.30
   6   4   8    1.88    0.30
  -5  -5  -8   17.93    0.62
   5   5   8   18.42    0.63
  -4  -6  -8    9.44    0.44
  -4  -6  -8    9.28    0.36
   4   6   8    9.11    0.44
   4   6   8    9.19    0.44
   4   6   8    9.20    0.35
  -3  -7  -8    7.59    0.38
  -3  -7  -8    7.00    0.32
  -3  -7  -8    7.30    0.29
  -3  -7  -8    6.34    0.31
   3   7   8    6.84    0.30
   3   7   8    6.99    0.40
   3   7   8    7.91    0.33
   3   7   8    7.27    0.38
  -2  -8  -8    0.79    0.18
  -2  -8  -8    1.08    0.17
  -2  -8  -8    1.24    0.16
  -2  -8  -8    1.04    0.16
   2   8   8    1.10    0.18
   2   8   8    1.07    0.20
   2   8   8    1.27    0.19
   2   8   8    1.47    0.19
   2   8   8    1.22    0.20
  -1  -9  -8    0.41    0.15
  -1  -9  -8    0.58    0.16
  -1  -9  -8    0.35    0.14
   1   9   8    0.51    0.16
   1   9   8    0.44    0.17
   1   9   8    0.66    0.18
   1   9   8    0.38    0.16
   1   9   8    0.52    0.16
   1   9   8    0.34    0.15
   0 -10  -8    3.75    0.29
   0 -10  -8    3.41    0.25
   0 -10  -8    3.07    0.24
   0  10   8    3.33    0.26
   0  10   8    3.61    0.25
   0  10   8    3.24    0.27
   0  10   8    2.72    0.24
   0  10   8    3.33    0.25
   0  10   8    3.55    0.28
   1 -11  -8   14.70    0.50
   1 -11  -8   14.98    0.43
   1 -11  -8   14.23    0.50
  -1  11   8   14.34    0.53
  -1  11   8   16.02    0.52
  -1  11   8   15.92    0.51
  -1  11   8   15.70    0.53
  -1  11   8   15.17    0.50
   2 -12  -8   55.98    1.18
   2 -12  -8   56.23    1.19
  -2  12   8   55.86    1.20
  -2  12   8   55.43    1.18
  -2  12   8   58.03    1.21
   3 -13  -8    2.46    0.31
   3 -13  -8    2.25    0.27
  -3  13   8    1.84    0.26
  -3  13   8    2.39    0.31
  -3  13   8    2.15    0.30
   4 -14  -8    1.69    0.30
  -4  14   8    1.63    0.30
  -4  14   8    1.88    0.32
   5 -15  -8    3.88    0.41
  -5  15   8    4.21    0.41
  -5  15   8    4.56    0.42
  -8   0  -8    1.67    0.36
   8   0   8    1.70    0.35
  -7  -1  -8    4.80    0.42
   7   1   8    4.64    0.41
  -6  -2  -8    7.59    0.48
   6   2   8    8.27    0.49
  -5  -3  -8    5.52    0.37
   5   3   8    5.48    0.39
   5   3   8    5.40    0.31
  -4  -4  -8    1.36    0.24
  -4  -4  -8    1.28    0.17
   4   4   8    1.49    0.25
   4   4   8    1.55    0.19
  -3  -5  -8   24.36    0.66
  -3  -5  -8   28.32    0.69
  -3  -5  -8   25.85    0.58
   3   5   8   26.45    0.61
   3   5   8   26.08    0.68
   3   5   8   27.20    0.68
  -2  -6  -8   61.29    1.12
  -2  -6  -8   61.87    1.18
  -2  -6  -8   61.67    1.11
  -2  -6  -8   61.81    1.10
   2   6   8   62.67    1.19
   2   6   8   61.46    1.19
   2   6   8   62.29    1.11
   2   6   8   61.23    1.15
   2   6   8   61.63    1.13
   2   6   8   61.21    1.09
  -1  -7  -8    6.39    0.32
  -1  -7  -8    6.68    0.28
  -1  -7  -8    6.47    0.30
   1   7   8    6.03    0.30
   1   7   8    6.59    0.28
   1   7   8    6.52    0.31
   1   7   8    6.72    0.30
   1   7   8    6.49    0.29
   1   7   8    6.13    0.31
   0  -8  -8    3.08    0.24
   0  -8  -8    3.53    0.25
   0  -8  -8    3.06    0.24
   0  -8  -8    3.68    0.22
   0   8   8    3.21    0.23
   0   8   8    3.14    0.25
   0   8   8    3.09    0.25
   0   8   8    3.10    0.25
   0   8   8    2.76    0.22
   0   8   8    2.96    0.23
   1  -9  -8   11.51    0.41
   1  -9  -8   11.96    0.43
   1  -9  -8   11.27    0.37
  -1   9   8   11.62    0.42
  -1   9   8   11.51    0.42
  -1   9   8   11.66    0.43
  -1   9   8   11.04    0.41
  -1   9   8   11.49    0.34
   2 -10  -8    4.26    0.34
   2 -10  -8    4.42    0.25
   2 -10  -8    4.67    0.33
  -2  10   8    5.01    0.33
  -2  10   8    4.68    0.33
  -2  10   8    4.41    0.33
  -2  10   8    4.72    0.35
   3 -11  -8    3.18    0.30
   3 -11  -8    2.43    0.26
  -3  11   8    3.00    0.30
  -3  11   8    2.71    0.28
  -3  11   8    2.66    0.26
   4 -12  -8   15.02    0.59
   4 -12  -8   13.52    0.53
  -4  12   8   15.09    0.59
  -4  12   8   15.41    0.59
   5 -13  -8   14.52    0.63
  -5  13   8   14.95    0.62
  -5  13   8   12.83    0.59
   6 -14  -8    0.61    0.31
  -6  14   8    0.54    0.28
  -6  14   8    0.23    0.26
  -8   2  -8    0.51    0.31
   8  -2   8    1.53    0.32
  -7   1  -8    3.82    0.40
   7  -1   8    3.84    0.39
   7  -1   8    4.35    0.43
  -6   0  -8   15.44    0.61
   6   0   8   14.90    0.52
   6   0   8   15.58    0.61
  -5  -1  -8   37.81    0.94
   5   1   8   37.39    0.85
   5   1   8   39.41    0.93
  -4  -2  -8    3.72    0.30
   4   2   8    3.42    0.28
   4   2   8    4.37    0.33
  -3  -3  -8    0.49    0.11
  -3  -3  -8    0.80    0.19
   3   3   8    0.49    0.15
   3   3   8    0.47    0.18
  -2  -4  -8   21.54    0.45
  -2  -4  -8   21.48    0.55
  -2  -4  -8   21.23    0.47
   2   4   8   21.21    0.45
   2   4   8   21.25    0.54
   2   4   8   21.10    0.56
   2   4   8   21.75    0.46
  -1  -5  -8   14.48    0.37
  -1  -5  -8   14.98    0.42
   1   5   8   14.40    0.44
   1   5   8   14.42    0.41
   1   5   8   14.86    0.38
   1   5   8   14.53    0.42
   1   5   8   14.59    0.38
   1   5   8   14.15    0.38
   0  -6  -8   26.49    0.60
   0  -6  -8   26.01    0.56
   0   6   8   26.13    0.61
   0   6   8   25.77    0.58
   0   6   8   26.18    0.57
   0   6   8   24.62    0.59
   0   6   8   25.67    0.56
   0   6   8   25.68    0.58
   1  -7  -8   29.72    0.59
   1  -7  -8   30.72    0.69
   1  -7  -8   30.20    0.66
  -1   7   8   29.62    0.67
  -1   7   8   29.91    0.66
  -1   7   8   30.40    0.59
  -1   7   8   30.18    0.69
  -1   7   8   28.90    0.67
   2  -8  -8   16.14    0.44
   2  -8  -8   15.59    0.49
  -2   8   8   16.74    0.49
  -2   8   8   15.98    0.49
  -2   8   8   16.47    0.49
  -2   8   8   16.07    0.50
   3  -9  -8    4.78    0.27
   3  -9  -8    4.76    0.34
  -3   9   8    4.38    0.31
  -3   9   8    4.60    0.34
  -3   9   8    5.10    0.33
   4 -10  -8    0.01    0.19
   4 -10  -8    0.17    0.16
  -4  10   8    0.32    0.21
  -4  10   8    0.21    0.18
  -4  10   8    0.26    0.19
   5 -11  -8   18.90    0.66
  -5  11   8   18.77    0.61
  -5  11   8   19.27    0.66
  -5  11   8   18.60    0.65
   6 -12  -8    2.98    0.36
  -6  12   8    3.65    0.39
  -6  12   8    3.23    0.35
   7 -13  -8    3.75    0.42
  -7  13   8    4.28    0.41
  -7  13   8    3.70    0.39
  -7   3  -8    0.29    0.28
   7  -3   8    0.74    0.27
   7  -3   8    0.28    0.22
  -6   2  -8    7.83    0.50
   6  -2   8    8.49    0.47
   6  -2   8    8.34    0.44
  -5   1  -8   37.39    0.93
   5  -1   8   37.84    0.91
   5  -1   8   37.22    0.86
  -4   0  -8   11.87    0.47
   4   0   8   11.99    0.42
   4   0   8   11.84    0.47
  -3  -1  -8   32.82    0.63
  -3  -1  -8   33.96    0.78
   3   1   8   34.05    0.78
   3   1   8   34.52    0.74
  -2  -2  -8    6.37    0.31
  -2  -2  -8    6.70    0.21
  -2  -2  -8    6.56    0.20
   2   2   8    5.83    0.29
   2   2   8    6.93    0.33
   2   2   8    6.23    0.19
   2   2   8    6.48    0.21
  -1  -3  -8    3.57    0.16
  -1  -3  -8    3.95    0.24
   1   3   8    3.91    0.19
   1   3   8    3.49    0.17
   1   3   8    3.77    0.19
   1   3   8    3.18    0.24
   0  -4  -8    0.55    0.15
   0  -4  -8    0.46    0.11
   0   4   8    0.66    0.12
   0   4   8    0.29    0.13
   0   4   8    0.57    0.11
   0   4   8    0.55    0.14
   0   4   8    0.56    0.13
   1  -5  -8   15.25    0.35
   1  -5  -8   15.84    0.44
  -1   5   8   15.67    0.45
  -1   5   8   15.75    0.43
  -1   5   8   15.35    0.43
  -1   5   8   14.93    0.40
   2  -6  -8   50.59    1.00
   2  -6  -8   49.20    0.84
   2  -6  -8   50.56    0.97
  -2   6   8   51.19    1.00
  -2   6   8   50.68    0.97
  -2   6   8   50.96    1.00
  -2   6   8   50.60    0.99
   3  -7  -8   12.65    0.40
   3  -7  -8   12.63    0.44
  -3   7   8   12.72    0.45
  -3   7   8   13.14    0.45
  -3   7   8   12.94    0.43
  -3   7   8   12.94    0.43
   4  -8  -8    6.34    0.32
   4  -8  -8    6.23    0.35
  -4   8   8    6.15    0.37
  -4   8   8    5.76    0.34
  -4   8   8    5.95    0.35
   5  -9  -8    5.23    0.37
   5  -9  -8    5.05    0.34
  -5   9   8    4.84    0.36
  -5   9   8    4.89    0.40
  -5   9   8    3.99    0.30
   6 -10  -8    7.77    0.48
  -6  10   8    7.71    0.48
  -6  10   8    7.37    0.46
  -6  10   8    7.78    0.43
   7 -11  -8    1.69    0.33
  -7  11   8    2.74    0.35
  -7  11   8    2.23    0.34
  -8  12   8    5.47    0.46
  -8  12   8    4.69    0.45
  -7   5  -8    0.66    0.31
   7  -5   8    0.73    0.27
   7  -5   8    1.23    0.28
  -6   4  -8    2.27    0.35
   6  -4   8    1.44    0.27
   6  -4   8    2.27    0.28
  -5   3  -8    5.47    0.42
   5  -3   8    5.55    0.39
   5  -3   8    5.03    0.37
  -4   2  -8    3.10    0.29
   4  -2   8    4.08    0.32
   4  -2   8    3.65    0.29
  -3   1  -8   33.21    0.78
   3  -1   8   33.18    0.75
   3  -1   8   33.09    0.76
  -2   0  -8  239.07    3.71
  -2   0  -8  250.28    3.88
  -2   0  -8  237.31    3.69
   2   0   8  229.68    3.68
   2   0   8  249.56    3.88
   2   0   8  243.00    3.71
   2   0   8  244.51    3.86
  -1  -1  -8   25.53    0.57
  -1  -1  -8   24.74    0.58
  -1  -1  -8   23.49    0.42
   1   1   8   23.98    0.57
   1   1   8   24.49    0.49
   1   1   8   24.26    0.48
   0  -2  -8   11.22    0.32
   0   2   8   12.02    0.37
   0   2   8   11.21    0.26
   0   2   8   11.34    0.36
   0   2   8   11.29    0.32
   0   2   8   11.06    0.31
   1  -3  -8    0.17    0.14
   1  -3  -8    0.27    0.08
  -1   3   8    0.28    0.12
  -1   3   8    0.13    0.09
  -1   3   8    0.35    0.14
  -1   3   8    0.20    0.12
   2  -4  -8    3.77    0.25
   2  -4  -8    3.32    0.13
  -2   4   8    3.39    0.21
  -2   4   8    3.78    0.24
  -2   4   8    4.29    0.25
  -2   4   8    4.25    0.25
   3  -5  -8    2.75    0.23
   3  -5  -8    2.75    0.23
  -3   5   8    2.76    0.22
  -3   5   8    2.32    0.21
  -3   5   8    2.35    0.21
  -3   5   8    2.83    0.23
   4  -6  -8   14.29    0.47
   4  -6  -8   14.59    0.46
  -4   6   8   15.02    0.47
  -4   6   8   13.64    0.46
  -4   6   8   13.97    0.45
  -4   6   8   14.63    0.49
   5  -7  -8   22.11    0.62
   5  -7  -8   21.20    0.59
  -5   7   8   21.51    0.60
  -5   7   8   20.91    0.63
  -5   7   8   20.33    0.61
   6  -8  -8    0.58    0.23
   6  -8  -8    0.40    0.21
  -6   8   8    0.74    0.20
  -6   8   8    0.41    0.21
  -6   8   8    0.40    0.21
   7  -9  -8    1.00    0.28
  -7   9   8    1.05    0.22
  -7   9   8    1.35    0.27
  -7   9   8    1.59    0.30
   8 -10  -8   -0.19    0.27
  -8  10   8   -0.02    0.26
  -8  10   8    0.06    0.24
  -7   7  -8    5.95    0.48
   7  -7   8    7.11    0.53
   7  -7   8    6.84    0.45
  -6   6  -8   15.54    0.65
   6  -6   8   15.51    0.57
   6  -6   8   16.24    0.63
  -5   5  -8   18.77    0.66
   5  -5   8   19.33    0.63
   5  -5   8   18.03    0.58
  -4   4  -8    1.87    0.28
   4  -4   8    1.38    0.23
   4  -4   8    1.30    0.22
  -3   3  -8    0.53    0.20
   3  -3   8    0.69    0.17
   3  -3   8    0.52    0.17
  -2   2  -8    6.63    0.19
  -2   2  -8    6.81    0.33
   2  -2   8    6.90    0.32
   2  -2   8    6.59    0.32
   2  -2   8    6.76    0.20
  -1   1  -8   24.64    0.49
  -1   1  -8   24.91    0.58
  -1   1  -8   25.26    0.59
   1  -1   8   26.00    0.59
   1  -1   8   25.02    0.59
   1  -1   8   25.21    0.50
   1  -1   8   24.20    0.47
   0   0  -8   49.14    0.95
   0   0  -8   51.29    0.92
   0   0   8   48.97    0.88
   0   0   8   48.38    0.94
   0   0   8   49.31    0.94
   0   0   8   50.45    0.89
   1  -1  -8   54.11    0.94
   1  -1  -8   55.14    1.03
  -1   1   8   54.42    0.99
  -1   1   8   56.02    1.02
  -1   1   8   54.95    0.99
  -1   1   8   52.61    0.90
   2  -2  -8   37.56    0.76
   2  -2  -8   36.11    0.62
  -2   2   8   36.61    0.74
  -2   2   8   36.28    0.75
  -2   2   8   36.79    0.75
  -2   2   8   36.22    0.69
   3  -3  -8   -0.02    0.14
  -3   3   8    0.00    0.13
  -3   3   8   -0.02    0.13
  -3   3   8   -0.02    0.12
  -3   3   8    0.05    0.12
   4  -4  -8    4.86    0.29
   4  -4  -8    4.65    0.29
  -4   4   8    4.91    0.29
  -4   4   8    4.95    0.31
  -4   4   8    4.80    0.28
  -4   4   8    4.73    0.29
   5  -5  -8    0.06    0.17
   5  -5  -8    0.10    0.19
  -5   5   8    0.02    0.17
  -5   5   8   -0.20    0.15
  -5   5   8   -0.07    0.16
   6  -6  -8   24.50    0.67
   6  -6  -8   23.23    0.67
  -6   6   8   24.57    0.70
  -6   6   8   25.01    0.66
  -6   6   8   23.06    0.68
   7  -7  -8    2.13    0.29
   7  -7  -8    1.84    0.28
  -7   7   8    2.26    0.30
  -7   7   8    2.17    0.27
  -7   7   8    2.05    0.29
   8  -8  -8    3.37    0.33
   8  -8  -8    2.98    0.34
  -8   8   8    3.45    0.35
  -8   8   8    3.94    0.40
   9  -9  -8    0.24    0.29
  -9   9   8    0.56    0.26
  -9   9   8    0.72    0.29
  -6   8  -8    1.12    0.32
   6  -8   8    0.69    0.27
  -5   7  -8    0.86    0.29
   5  -7   8    1.41    0.28
   5  -7   8    0.91    0.22
  -4   6  -8    8.71    0.47
   4  -6   8    8.71    0.40
   4  -6   8    9.53    0.45
  -3   5  -8   27.36    0.72
   3  -5   8   26.06    0.68
   3  -5   8   27.98    0.67
  -2   4  -8   19.83    0.42
  -2   4  -8   20.85    0.57
   2  -4   8   21.08    0.54
   2  -4   8   20.88    0.43
   2  -4   8   20.89    0.56
  -1   3  -8    3.65    0.24
  -1   3  -8    3.76    0.26
   1  -3   8    3.71    0.17
   1  -3   8    3.95    0.25
   1  -3   8    3.31    0.26
   1  -3   8    3.46    0.19
   0   2  -8   11.66    0.36
   0   2  -8   11.21    0.36
   0  -2   8   11.30    0.30
   0  -2   8   10.85    0.32
   0  -2   8   11.48    0.36
   0  -2   8   10.89    0.36
   1   1  -8   54.22    1.01
   1   1  -8   53.54    0.95
  -1  -1   8   53.40    0.87
  -1  -1   8   54.37    0.97
  -1  -1   8   53.78    0.99
  -1  -1   8   53.80    0.97
   2   0  -8   14.15    0.31
   2   0  -8   14.59    0.42
  -2   0   8   14.06    0.39
  -2   0   8   13.71    0.33
  -2   0   8   13.55    0.39
  -2   0   8   14.22    0.40
   3  -1  -8   27.83    0.63
   3  -1  -8   25.09    0.45
  -3   1   8   26.39    0.56
  -3   1   8   25.11    0.59
  -3   1   8   25.68    0.61
  -3   1   8   27.50    0.60
   4  -2  -8    7.80    0.35
   4  -2  -8    7.49    0.31
  -4   2   8    7.53    0.33
  -4   2   8    7.87    0.31
  -4   2   8    7.25    0.32
  -4   2   8    6.69    0.31
   5  -3  -8   19.80    0.53
   5  -3  -8   20.17    0.58
  -5   3   8   20.46    0.56
  -5   3   8   19.51    0.56
  -5   3   8   19.61    0.56
  -5   3   8   19.58    0.52
   6  -4  -8    1.37    0.25
   6  -4  -8    1.33    0.21
  -6   4   8    1.36    0.21
  -6   4   8    1.42    0.24
  -6   4   8    1.36    0.23
   7  -5  -8    0.77    0.21
   7  -5  -8    0.93    0.25
  -7   5   8    0.86    0.24
  -7   5   8    0.46    0.19
  -7   5   8    0.88    0.23
   8  -6  -8    3.25    0.33
   8  -6  -8    3.95    0.37
  -8   6   8    3.93    0.37
  -8   6   8    3.72    0.31
  -8   6   8    3.31    0.34
   9  -7  -8    5.75    0.45
   9  -7  -8    6.52    0.45
  -9   7   8    5.38    0.46
  -9   7   8    6.04    0.47
  -6  10  -8    2.84    0.37
   6 -10   8    3.05    0.38
  -5   9  -8   13.31    0.62
   5  -9   8   14.72    0.62
  -4   8  -8    4.43    0.38
   4  -8   8    4.87    0.37
   4  -8   8    4.69    0.31
  -3   7  -8    6.97    0.41
   3  -7   8    7.17    0.34
   3  -7   8    7.11    0.40
  -2   6  -8   61.10    1.21
  -2   6  -8   60.08    1.13
   2  -6   8   60.70    1.14
   2  -6   8   61.41    1.06
   2  -6   8   60.96    1.20
  -1   5  -8   14.14    0.42
  -1   5  -8   14.29    0.45
   1  -5   8   14.50    0.41
   1  -5   8   14.60    0.37
   1  -5   8   14.86    0.45
   1  -5   8   13.91    0.35
   0   4  -8    0.51    0.14
   0   4  -8    0.60    0.16
   0  -4   8    0.52    0.12
   0  -4   8    0.37    0.12
   0  -4   8    0.40    0.14
   1   3  -8    0.22    0.12
   1   3  -8    0.33    0.14
  -1  -3   8    0.25    0.12
  -1  -3   8    0.16    0.12
  -1  -3   8    0.08    0.12
  -1  -3   8    0.16    0.07
   2   2  -8   36.94    0.70
   2   2  -8   37.93    0.77
  -2  -2   8   36.56    0.67
  -2  -2   8   37.35    0.74
  -2  -2   8   37.72    0.75
  -2  -2   8   36.88    0.75
   3   1  -8   25.57    0.50
   3   1  -8   26.96    0.62
  -3  -1   8   26.72    0.58
  -3  -1   8   26.28    0.56
  -3  -1   8   25.79    0.61
  -3  -1   8   27.02    0.60
   4   0  -8   14.33    0.30
   4   0  -8   14.87    0.47
  -4   0   8   15.33    0.46
  -4   0   8   14.97    0.44
  -4   0   8   15.26    0.41
  -4   0   8   15.12    0.43
   5  -1  -8    0.42    0.19
   5  -1  -8    0.40    0.14
  -5   1   8    0.55    0.18
  -5   1   8    0.64    0.14
  -5   1   8    0.74    0.18
  -5   1   8    0.61    0.16
   6  -2  -8    3.15    0.25
   6  -2  -8    2.95    0.30
  -6   2   8    3.73    0.31
  -6   2   8    3.03    0.29
  -6   2   8    3.00    0.26
   7  -3  -8    3.03    0.27
   7  -3  -8    3.61    0.34
  -7   3   8    3.50    0.28
  -7   3   8    3.60    0.32
  -7   3   8    2.91    0.30
   8  -4  -8    1.94    0.27
   8  -4  -8    2.43    0.32
  -8   4   8    2.21    0.26
  -8   4   8    2.52    0.31
  -8   4   8    2.32    0.32
   9  -5  -8    0.99    0.28
  -9   5   8    0.91    0.28
  -9   5   8    0.60    0.25
  -5  11  -8    0.16    0.26
   5 -11   8   -0.11    0.24
  -4  10  -8    0.10    0.25
   4 -10   8    0.42    0.25
  -3   9  -8    4.73    0.28
  -3   9  -8    5.24    0.38
   3  -9   8    4.91    0.37
   3  -9   8    4.10    0.27
  -2   8  -8    1.31    0.24
  -2   8  -8    1.04    0.17
   2  -8   8    1.09    0.16
   2  -8   8    1.07    0.23
   2  -8   8    1.20    0.17
  -1   7  -8    6.40    0.29
  -1   7  -8    6.98    0.36
   1  -7   8    5.91    0.32
   1  -7   8    5.87    0.26
   1  -7   8    5.94    0.28
   1  -7   8    6.45    0.29
   0   6  -8   25.61    0.62
   0   6  -8   25.01    0.57
   0  -6   8   25.54    0.56
   0  -6   8   24.26    0.46
   0  -6   8   26.10    0.61
   0  -6   8   26.38    0.58
   1   5  -8   15.51    0.43
   1   5  -8   15.24    0.42
  -1  -5   8   14.87    0.42
  -1  -5   8   15.12    0.42
  -1  -5   8   14.63    0.32
  -1  -5   8   15.72    0.42
   2   4  -8    3.58    0.24
   2   4  -8    3.85    0.22
  -2  -4   8    3.98    0.25
  -2  -4   8    3.66    0.22
  -2  -4   8    3.38    0.19
  -2  -4   8    3.61    0.24
   3   3  -8    0.00    0.10
   3   3  -8    0.06    0.14
  -3  -3   8   -0.02    0.12
  -3  -3   8    0.00    0.15
  -3  -3   8    0.00    0.13
  -3  -3   8    0.17    0.11
   4   2  -8    7.81    0.36
   4   2  -8    7.49    0.24
  -4  -2   8    7.15    0.32
  -4  -2   8    7.23    0.34
  -4  -2   8    7.68    0.28
  -4  -2   8    7.80    0.33
   5   1  -8    0.70    0.21
   5   1  -8    0.64    0.10
   5   1  -8    0.66    0.14
  -5  -1   8    0.56    0.16
  -5  -1   8    0.53    0.18
  -5  -1   8    0.45    0.13
  -5  -1   8    1.03    0.20
   6   0  -8   64.98    1.20
   6   0  -8   66.53    1.32
  -6   0   8   63.20    1.25
  -6   0   8   66.29    1.29
  -6   0   8   64.75    1.28
   7  -1  -8    1.83    0.21
   7  -1  -8    1.74    0.28
  -7   1   8    2.25    0.28
  -7   1   8    2.06    0.28
  -7   1   8    2.07    0.24
   8  -2  -8    1.64    0.31
  -8   2   8    1.22    0.27
  -8   2   8    1.50    0.23
  -8   2   8    1.14    0.26
   9  -3  -8    0.20    0.25
  -9   3   8    0.30    0.24
  -9   3   8    0.54    0.21
  -9   3   8    0.06    0.24
  10  -4  -8    1.21    0.31
 -10   4   8    0.98    0.28
 -10   4   8    2.05    0.35
  -5  13  -8    0.36    0.29
   5 -13   8    0.63    0.29
  -4  12  -8   10.69    0.56
   4 -12   8    9.07    0.54
  -3  11  -8   14.58    0.59
   3 -11   8   14.17    0.56
  -2  10  -8   23.89    0.70
   2 -10   8   22.43    0.67
   2 -10   8   22.64    0.57
  -1   9  -8    0.40    0.14
  -1   9  -8    0.22    0.20
   1  -9   8    0.47    0.19
   1  -9   8    0.16    0.15
   1  -9   8    0.12    0.14
   0   8  -8    3.37    0.27
   0   8  -8    3.18    0.23
   0   8  -8    3.07    0.17
   0  -8   8    3.01    0.16
   0  -8   8    3.08    0.23
   0  -8   8    3.25    0.25
   0  -8   8    3.01    0.24
   1   7  -8   30.45    0.66
   1   7  -8   31.54    0.71
  -1  -7   8   30.54    0.68
  -1  -7   8   30.50    0.67
  -1  -7   8   29.64    0.68
  -1  -7   8   29.47    0.58
   2   6  -8   49.89    0.97
   2   6  -8   49.74    0.97
  -2  -6   8   49.31    0.90
  -2  -6   8   49.65    0.94
  -2  -6   8   50.86    0.98
  -2  -6   8   51.28    1.00
   3   5  -8    3.00    0.24
   3   5  -8    2.81    0.22
  -3  -5   8    2.55    0.18
  -3  -5   8    2.78    0.21
  -3  -5   8    3.13    0.26
  -3  -5   8    2.99    0.24
   4   4  -8    4.96    0.33
   4   4  -8    4.79    0.23
  -4  -4   8    5.03    0.31
  -4  -4   8    5.03    0.24
  -4  -4   8    4.63    0.29
  -4  -4   8    4.78    0.32
   5   3  -8   19.94    0.46
   5   3  -8   20.34    0.59
  -5  -3   8   19.87    0.56
  -5  -3   8   18.63    0.54
  -5  -3   8   18.69    0.46
   6   2  -8    3.43    0.33
   6   2  -8    2.91    0.21
  -6  -2   8    2.14    0.24
  -6  -2   8    2.95    0.21
  -6  -2   8    2.72    0.24
  -6  -2   8    3.13    0.30
   7   1  -8    2.20    0.31
  -7  -1   8    2.33    0.30
  -7  -1   8    1.98    0.24
  -7  -1   8    1.94    0.27
   8   0  -8    3.80    0.38
  -8   0   8    4.33    0.36
  -8   0   8    4.17    0.37
  -8   0   8    3.97    0.31
   9  -1  -8    4.85    0.44
  -9   1   8    4.35    0.33
  -9   1   8    4.48    0.40
  -9   1   8    4.56    0.38
  10  -2  -8    3.92    0.42
 -10   2   8    3.81    0.40
 -10   2   8    3.61    0.37
  -4  14  -8    1.41    0.33
   4 -14   8    2.16    0.36
  -3  13  -8    0.63    0.27
   3 -13   8    0.56    0.25
  -2  12  -8    4.07    0.36
   2 -12   8    4.76    0.37
  -1  11  -8   10.11    0.48
   1 -11   8   10.26    0.40
   1 -11   8   10.55    0.40
   1 -11   8   10.88    0.46
   0  10  -8    3.19    0.26
   0  10  -8    3.85    0.32
   0  10  -8    2.92    0.23
   0 -10   8    3.26    0.25
   0 -10   8    3.79    0.27
   0 -10   8    3.30    0.27
   1   9  -8   11.56    0.44
   1   9  -8   11.09    0.37
  -1  -9   8   11.14    0.39
  -1  -9   8   10.53    0.40
  -1  -9   8   11.69    0.42
  -1  -9   8   10.92    0.33
   2   8  -8   17.10    0.50
   2   8  -8   15.65    0.46
  -2  -8   8   16.42    0.50
  -2  -8   8   16.05    0.42
  -2  -8   8   16.86    0.50
  -2  -8   8   16.46    0.45
   3   7  -8   13.49    0.43
   3   7  -8   13.21    0.43
  -3  -7   8   13.94    0.46
  -3  -7   8   13.97    0.40
  -3  -7   8   13.41    0.38
  -3  -7   8   13.62    0.47
   4   6  -8   14.96    0.50
   4   6  -8   13.94    0.43
  -4  -6   8   15.36    0.51
  -4  -6   8   14.93    0.48
  -4  -6   8   15.12    0.45
  -4  -6   8   14.80    0.38
   5   5  -8    0.26    0.21
   5   5  -8   -0.10    0.13
  -5  -5   8    0.09    0.10
  -5  -5   8    0.18    0.18
  -5  -5   8   -0.12    0.19
  -5  -5   8   -0.06    0.17
   6   4  -8    0.77    0.16
   6   4  -8    1.35    0.26
  -6  -4   8    0.99    0.23
  -6  -4   8    1.44    0.26
  -6  -4   8    1.02    0.21
   7   3  -8    3.40    0.34
  -7  -3   8    3.35    0.28
  -7  -3   8    3.29    0.34
  -7  -3   8    3.03    0.31
   8   2  -8    1.34    0.29
  -8  -2   8    1.30    0.31
  -8  -2   8    1.31    0.27
  -8  -2   8    1.34    0.23
   9   1  -8    4.20    0.41
  -9  -1   8    4.33    0.34
  -9  -1   8    4.36    0.39
  -9  -1   8    6.15    0.49
  10   0  -8    7.15    0.55
 -10   0   8    7.32    0.50
 -10   0   8    8.33    0.57
  -3  15  -8    5.54    0.46
   3 -15   8    6.10    0.47
  -2  14  -8    0.35    0.26
   2 -14   8    0.56    0.24
  -1  13  -8    2.89    0.33
   1 -13   8    2.74    0.31
   1 -13   8    2.55    0.26
   1 -13   8    2.75    0.27
   0  12  -8   13.17    0.54
   0 -12   8   14.59    0.51
   0 -12   8   14.32    0.49
   0 -12   8   15.23    0.51
   1  11  -8   15.08    0.54
  -1 -11   8   15.00    0.43
  -1 -11   8   15.07    0.49
  -1 -11   8   14.94    0.48
  -1 -11   8   14.99    0.51
   2  10  -8    4.48    0.28
   2  10  -8    4.75    0.33
  -2 -10   8    4.44    0.33
  -2 -10   8    4.57    0.28
  -2 -10   8    4.95    0.28
  -2 -10   8    4.20    0.32
   3   9  -8    4.65    0.32
   3   9  -8    4.97    0.33
  -3  -9   8    4.90    0.25
  -3  -9   8    4.09    0.27
  -3  -9   8    4.53    0.35
  -3  -9   8    4.20    0.32
   4   8  -8    6.23    0.37
   4   8  -8    5.85    0.34
  -4  -8   8    5.84    0.33
  -4  -8   8    6.51    0.40
  -4  -8   8    5.17    0.24
  -4  -8   8    5.82    0.35
   5   7  -8   22.25    0.64
   5   7  -8   21.93    0.58
  -5  -7   8   21.71    0.66
  -5  -7   8   21.53    0.62
  -5  -7   8   21.25    0.61
   6   6  -8   23.75    0.70
   6   6  -8   23.30    0.60
  -6  -6   8   23.44    0.67
  -6  -6   8   23.63    0.68
  -6  -6   8   23.43    0.70
   7   5  -8    0.67    0.25
  -7  -5   8    0.44    0.26
  -7  -5   8    0.77    0.21
  -7  -5   8    0.79    0.25
   8   4  -8    2.26    0.32
  -8  -4   8    2.07    0.31
  -8  -4   8    1.79    0.33
  -8  -4   8    2.60    0.27
   9   3  -8    0.48    0.27
  -9  -3   8    0.17    0.25
  -9  -3   8    0.72    0.31
  -9  -3   8    0.31    0.22
  10   2  -8    3.56    0.41
 -10  -2   8    4.17    0.44
 -10  -2   8    3.63    0.37
  -2  16  -8    2.64    0.37
   2 -16   8    2.33    0.34
  -1  15  -8    2.45    0.34
   1 -15   8    2.40    0.28
   1 -15   8    2.01    0.28
   1 -15   8    1.80    0.29
   0  14  -8    0.29    0.24
   0 -14   8    0.42    0.22
   0 -14   8    0.03    0.19
   0 -14   8    0.79    0.22
   1  13  -8    1.80    0.29
   1  13  -8    2.01    0.23
  -1 -13   8    1.67    0.31
  -1 -13   8    1.69    0.24
  -1 -13   8    1.85    0.23
  -1 -13   8    2.29    0.28
   2  12  -8   53.87    1.17
  -2 -12   8   56.05    1.17
  -2 -12   8   54.29    1.07
  -2 -12   8   54.18    1.08
  -2 -12   8   54.06    1.14
   3  11  -8    3.33    0.27
   3  11  -8    3.70    0.31
  -3 -11   8    3.55    0.27
  -3 -11   8    3.03    0.31
  -3 -11   8    2.85    0.28
   4  10  -8    0.33    0.19
   4  10  -8    0.15    0.19
  -4 -10   8    0.53    0.24
  -4 -10   8    0.37    0.18
  -4 -10   8    0.19    0.19
   5   9  -8    5.06    0.36
   5   9  -8    4.76    0.36
  -5  -9   8    4.14    0.33
  -5  -9   8    4.80    0.36
  -5  -9   8    5.42    0.42
   6   8  -8    0.47    0.19
   6   8  -8    0.68    0.24
  -6  -8   8   -0.05    0.24
  -6  -8   8    0.56    0.21
  -6  -8   8    0.49    0.22
   7   7  -8    2.25    0.31
   7   7  -8    2.27    0.25
  -7  -7   8    2.58    0.33
  -7  -7   8    2.61    0.29
  -7  -7   8    1.87    0.31
   8   6  -8    3.81    0.38
  -8  -6   8    3.62    0.32
  -8  -6   8    3.20    0.40
  -8  -6   8    4.31    0.39
   9   5  -8    0.69    0.28
  -9  -5   8    0.86    0.28
  -9  -5   8    0.47    0.33
  10   4  -8    1.64    0.35
 -10  -4   8    1.15    0.29
 -10  -4   8    1.09    0.37
  -1  17  -8    1.76    0.33
   1 -17   8    1.43    0.29
   0  16  -8    1.14    0.29
   0 -16   8    1.37    0.28
   0 -16   8    0.87    0.25
   1  15  -8    6.35    0.46
  -1 -15   8    6.14    0.46
  -1 -15   8    5.85    0.38
   2  14  -8    0.22    0.23
  -2 -14   8    0.08    0.17
  -2 -14   8   -0.02    0.19
  -2 -14   8   -0.03    0.22
   3  13  -8    2.14    0.29
  -3 -13   8    2.26    0.30
  -3 -13   8    2.13    0.27
  -3 -13   8    2.36    0.25
   4  12  -8   14.33    0.55
  -4 -12   8   14.97    0.60
  -4 -12   8   13.88    0.54
  -4 -12   8   13.70    0.51
   5  11  -8   18.72    0.60
   5  11  -8   18.77    0.61
  -5 -11   8   20.32    0.69
  -5 -11   8   18.87    0.61
  -5 -11   8   17.22    0.61
   6  10  -8    7.89    0.44
   6  10  -8    7.04    0.45
  -6 -10   8    7.46    0.50
  -6 -10   8    8.12    0.47
  -6 -10   8    7.35    0.45
   7   9  -8    1.75    0.29
   7   9  -8    0.96    0.23
  -7  -9   8    1.37    0.30
  -7  -9   8    0.99    0.30
   8   8  -8    3.28    0.37
  -8  -8   8    3.20    0.39
  -8  -8   8    3.47    0.40
   9   7  -8    5.46    0.46
  -9  -7   8    6.23    0.53
  -9  -7   8    6.76    0.50
   0  18  -8    3.35    0.40
   0 -18   8    3.49    0.39
   1  17  -8    2.72    0.37
  -1 -17   8    2.46    0.33
   2  16  -8    8.22    0.52
  -2 -16   8    8.11    0.53
   3  15  -8    0.72    0.27
  -3 -15   8    0.91    0.23
  -3 -15   8    0.62    0.27
   4  14  -8    0.83    0.25
  -4 -14   8    0.69    0.27
  -4 -14   8    1.43    0.25
   5  13  -8   14.40    0.60
  -5 -13   8   13.95    0.63
  -5 -13   8   14.45    0.57
   6  12  -8    3.70    0.36
   6  12  -8    3.97    0.34
  -6 -12   8    3.21    0.35
  -6 -12   8    2.89    0.36
   7  11  -8    2.56    0.32
   7  11  -8    2.06    0.29
  -7 -11   8    1.63    0.31
  -7 -11   8    2.01    0.34
   8  10  -8    0.46    0.26
   8  10  -8   -0.16    0.19
  -8 -10   8   -0.36    0.28
  -8 -10   8   -0.14    0.29
   9   9  -8    0.87    0.30
  -9  -9   8    0.56    0.30
  -9  -9   8   -0.34    0.33
   2  18  -8    8.56    0.58
  -2 -18   8    8.20    0.59
   3  17  -8    1.45    0.31
  -3 -17   8    1.31    0.32
  -3 -17   8    1.31    0.31
   4  16  -8    0.71    0.28
  -4 -16   8    0.86    0.25
  -4 -16   8    0.51    0.29
   5  15  -8    4.70    0.42
  -5 -15   8    4.29    0.38
  -5 -15   8    4.92    0.47
   6  14  -8    0.34    0.25
  -6 -14   8    0.30    0.25
  -6 -14   8   -0.10    0.30
   7  13  -8    3.90    0.38
  -7 -13   8    4.66    0.47
  -7 -13   8    3.59    0.40
   8  12  -8    4.89    0.42
  -8 -12   8    4.67    0.47
  -8 -12   8    4.23    0.44
  -4 -14  -9    1.11    0.30
  -4 -14  -9    1.65    0.29
   4  14   9    1.87    0.34
  -3 -15  -9    0.44    0.23
  -3 -15  -9    0.10    0.24
   3  15   9    0.47    0.25
   3  15   9    0.57    0.27
  -2 -16  -9    1.14    0.28
  -2 -16  -9    0.86    0.25
   2  16   9    0.49    0.27
   2  16   9    0.82    0.26
  -1 -17  -9    0.50    0.27
  -1 -17  -9    0.87    0.29
   1  17   9    1.06    0.31
   1  17   9    0.58    0.28
  -6 -10  -9    3.35    0.40
   6  10   9    2.95    0.37
   6  10   9    2.94    0.37
  -5 -11  -9    0.42    0.27
   5  11   9    0.40    0.28
   5  11   9    0.60    0.27
  -4 -12  -9    0.95    0.24
  -4 -12  -9    1.05    0.28
   4  12   9    0.26    0.23
   4  12   9    0.62    0.26
  -3 -13  -9    0.49    0.23
  -3 -13  -9    0.39    0.32
  -3 -13  -9    0.21    0.19
   3  13   9    0.45    0.22
   3  13   9    0.12    0.24
  -2 -14  -9    6.20    0.42
  -2 -14  -9    6.22    0.37
  -2 -14  -9    6.26    0.44
   2  14   9    7.00    0.47
   2  14   9    7.31    0.46
   2  14   9    7.14    0.44
  -1 -15  -9    0.93    0.26
  -1 -15  -9    0.68    0.25
   1  15   9    0.51    0.26
   1  15   9    0.87    0.27
   0 -16  -9    1.52    0.26
   0 -16  -9    1.48    0.31
   0  16   9    1.55    0.32
   0  16   9    1.15    0.29
   1 -17  -9    0.92    0.26
   1 -17  -9    0.45    0.28
  -1  17   9    0.59    0.28
  -1  17   9    0.68    0.28
  -7  -7  -9    0.64    0.32
   7   7   9    0.77    0.30
  -6  -8  -9   19.05    0.73
   6   8   9   17.74    0.70
   6   8   9   18.30    0.71
  -5  -9  -9    8.74    0.52
   5   9   9    9.20    0.51
   5   9   9    9.07    0.52
  -4 -10  -9    3.43    0.30
  -4 -10  -9    3.26    0.34
   4  10   9    3.92    0.35
   4  10   9    3.91    0.37
  -3 -11  -9    0.15    0.20
  -3 -11  -9    0.06    0.17
   3  11   9   -0.16    0.18
   3  11   9    0.00    0.18
   3  11   9    0.29    0.21
  -2 -12  -9    4.06    0.31
  -2 -12  -9    3.91    0.33
  -2 -12  -9    4.00    0.29
  -2 -12  -9    4.12    0.31
  -2 -12  -9    4.44    0.35
  -2 -12  -9    4.02    0.34
   2  12   9    3.87    0.33
   2  12   9    4.06    0.33
   2  12   9    4.18    0.34
   2  12   9    4.44    0.35
  -1 -13  -9    0.21    0.16
  -1 -13  -9    0.02    0.17
  -1 -13  -9    0.16    0.19
  -1 -13  -9   -0.33    0.17
   1  13   9    0.14    0.18
   1  13   9    0.20    0.18
   1  13   9    0.10    0.22
   1  13   9    0.03    0.20
   0 -14  -9    0.89    0.25
   0 -14  -9    0.37    0.25
   0 -14  -9    0.55    0.20
   0  14   9    0.38    0.23
   0  14   9    0.66    0.25
   1 -15  -9   -0.08    0.22
   1 -15  -9   -0.12    0.20
  -1  15   9   -0.13    0.23
  -1  15   9   -0.27    0.22
   2 -16  -9    1.36    0.30
  -2  16   9    1.11    0.30
  -2  16   9    1.55    0.31
   3 -17  -9    2.30    0.36
  -3  17   9    2.56    0.35
  -3  17   9    2.48    0.37
  -7  -5  -9    2.90    0.39
   7   5   9    3.22    0.38
  -6  -6  -9    0.22    0.25
   6   6   9    0.18    0.25
  -5  -7  -9   18.20    0.67
   5   7   9   17.42    0.64
   5   7   9   18.32    0.66
  -4  -8  -9    5.04    0.40
  -4  -8  -9    4.29    0.30
   4   8   9    5.40    0.43
   4   8   9    5.09    0.39
  -3  -9  -9   11.14    0.42
  -3  -9  -9   11.05    0.49
   3   9   9   11.01    0.41
   3   9   9   12.52    0.50
   3   9   9   12.46    0.50
  -2 -10  -9   11.28    0.42
  -2 -10  -9   10.58    0.39
  -2 -10  -9   10.98    0.41
  -2 -10  -9   11.10    0.46
  -2 -10  -9   11.06    0.42
   2  10   9   11.11    0.44
   2  10   9   10.39    0.44
   2  10   9   11.35    0.42
   2  10   9   10.68    0.43
   2  10   9   10.52    0.45
  -1 -11  -9    0.39    0.15
  -1 -11  -9    0.32    0.17
  -1 -11  -9    0.35    0.17
  -1 -11  -9    0.28    0.16
   1  11   9    0.26    0.17
   1  11   9    0.22    0.17
   1  11   9    0.19    0.18
   1  11   9    0.22    0.20
   1  11   9    0.24    0.17
   0 -12  -9    2.60    0.26
   0 -12  -9    2.29    0.25
   0  12   9    3.10    0.29
   0  12   9    2.83    0.32
   0  12   9    2.47    0.28
   0  12   9    2.49    0.26
   0  12   9    2.87    0.28
   1 -13  -9    5.32    0.37
   1 -13  -9    5.35    0.39
  -1  13   9    5.57    0.42
  -1  13   9    4.88    0.37
  -1  13   9    6.08    0.43
   2 -14  -9    7.22    0.47
  -2  14   9    6.18    0.46
  -2  14   9    7.11    0.45
   3 -15  -9    3.78    0.39
  -3  15   9    3.50    0.37
  -3  15   9    3.42    0.36
   4 -16  -9    1.54    0.35
  -4  16   9    1.86    0.34
  -4  16   9    2.40    0.36
  -7  -3  -9    2.94    0.40
   7   3   9    2.62    0.37
  -6  -4  -9    4.03    0.40
   6   4   9    4.07    0.40
  -5  -5  -9    2.15    0.31
   5   5   9    1.16    0.26
  -4  -6  -9    0.19    0.20
   4   6   9   -0.04    0.15
   4   6   9    0.33    0.22
   4   6   9    0.13    0.20
  -3  -7  -9   31.29    0.70
  -3  -7  -9   31.21    0.79
   3   7   9   29.65    0.77
   3   7   9   29.46    0.70
   3   7   9   30.99    0.78
  -2  -8  -9   26.26    0.61
  -2  -8  -9   26.81    0.64
  -2  -8  -9   26.01    0.68
  -2  -8  -9   27.51    0.63
   2   8   9   26.13    0.64
   2   8   9   25.98    0.68
   2   8   9   25.38    0.64
   2   8   9   26.17    0.63
   2   8   9   26.66    0.69
  -1  -9  -9   12.61    0.43
  -1  -9  -9   12.68    0.42
  -1  -9  -9   12.29    0.43
  -1  -9  -9   12.61    0.44
   1   9   9   12.79    0.45
   1   9   9   12.55    0.44
   1   9   9   12.84    0.43
   1   9   9   12.74    0.45
   1   9   9   12.62    0.45
   1   9   9   12.65    0.43
   0 -10  -9    2.84    0.24
   0 -10  -9    2.42    0.23
   0 -10  -9    2.02    0.23
   0 -10  -9    2.48    0.21
   0  10   9    2.61    0.24
   0  10   9    2.57    0.23
   0  10   9    3.02    0.26
   0  10   9    2.78    0.23
   0  10   9    2.88    0.26
   0  10   9    2.36    0.25
   1 -11  -9    3.29    0.25
   1 -11  -9    3.87    0.30
   1 -11  -9    3.32    0.29
  -1  11   9    3.32    0.31
  -1  11   9    3.47    0.29
  -1  11   9    3.20    0.29
  -1  11   9    3.30    0.29
   2 -12  -9    0.84    0.21
   2 -12  -9    0.43    0.22
  -2  12   9    0.35    0.19
  -2  12   9    0.49    0.22
  -2  12   9    0.52    0.22
   3 -13  -9    1.93    0.29
  -3  13   9    2.32    0.31
  -3  13   9    1.66    0.29
   4 -14  -9    1.64    0.31
  -4  14   9    2.10    0.33
  -4  14   9    1.50    0.30
   5 -15  -9    4.92    0.45
  -5  15   9    6.64    0.50
  -5  15   9    6.57    0.52
  -7  -1  -9   -0.13    0.27
   7   1   9    0.03    0.26
  -6  -2  -9    8.27    0.52
   6   2   9    8.16    0.51
  -5  -3  -9   24.54    0.75
   5   3   9   24.27    0.64
   5   3   9   24.46    0.74
  -4  -4  -9    2.92    0.29
   4   4   9    3.07    0.25
   4   4   9    2.47    0.27
  -3  -5  -9    2.22    0.19
  -3  -5  -9    2.57    0.26
   3   5   9    3.21    0.29
   3   5   9    2.42    0.23
  -2  -6  -9    6.56    0.28
  -2  -6  -9    6.18    0.33
  -2  -6  -9    5.49    0.26
  -2  -6  -9    6.51    0.27
   2   6   9    6.67    0.35
   2   6   9    6.29    0.34
   2   6   9    6.74    0.27
   2   6   9    6.05    0.28
   2   6   9    6.30    0.33
   2   6   9    6.51    0.28
  -1  -7  -9   35.11    0.79
  -1  -7  -9   35.43    0.75
  -1  -7  -9   36.58    0.74
  -1  -7  -9   36.94    0.78
   1   7   9   36.92    0.81
   1   7   9   36.28    0.77
   1   7   9   35.89    0.76
   1   7   9   35.29    0.79
   1   7   9   35.02    0.74
   1   7   9   36.01    0.76
   0  -8  -9    8.20    0.31
   0  -8  -9    7.78    0.33
   0  -8  -9    7.98    0.35
   0   8   9    7.40    0.30
   0   8   9    7.80    0.34
   0   8   9    8.78    0.35
   0   8   9    8.31    0.37
   0   8   9    8.21    0.38
   0   8   9    8.22    0.35
   1  -9  -9   17.37    0.48
   1  -9  -9   16.67    0.42
   1  -9  -9   16.62    0.51
   1  -9  -9   16.98    0.53
  -1   9   9   16.38    0.51
  -1   9   9   15.71    0.50
  -1   9   9   16.88    0.52
  -1   9   9   16.62    0.52
  -1   9   9   16.16    0.55
   2 -10  -9    9.04    0.43
   2 -10  -9    8.67    0.35
   2 -10  -9    8.50    0.39
  -2  10   9    8.25    0.41
  -2  10   9    9.38    0.41
  -2  10   9    8.14    0.42
  -2  10   9    8.45    0.41
   3 -11  -9   17.57    0.58
   3 -11  -9   17.98    0.62
  -3  11   9   18.30    0.60
  -3  11   9   18.63    0.59
  -3  11   9   19.08    0.63
   4 -12  -9    4.22    0.38
   4 -12  -9    3.94    0.41
  -4  12   9    3.85    0.40
  -4  12   9    4.12    0.36
  -4  12   9    3.94    0.38
   5 -13  -9   -0.29    0.24
  -5  13   9   -0.08    0.23
  -5  13   9    0.17    0.24
   6 -14  -9   11.55    0.63
  -6  14   9   10.59    0.61
  -6  14   9   12.52    0.61
  -7   1  -9    0.05    0.29
   7  -1   9   -0.15    0.25
  -6   0  -9    0.02    0.26
   6   0   9    0.11    0.24
   6   0   9   -0.04    0.18
  -5  -1  -9    9.88    0.50
   5   1   9    9.22    0.42
   5   1   9   10.19    0.50
  -4  -2  -9    4.13    0.33
   4   2   9    4.21    0.31
   4   2   9    3.75    0.33
  -3  -3  -9   27.60    0.70
   3   3   9   27.21    0.71
   3   3   9   27.65    0.66
  -2  -4  -9   25.37    0.53
  -2  -4  -9   25.24    0.63
  -2  -4  -9   25.16    0.53
   2   4   9   25.83    0.53
   2   4   9   25.95    0.63
   2   4   9   25.28    0.53
  -1  -5  -9    2.95    0.25
  -1  -5  -9    2.98    0.23
  -1  -5  -9    2.66    0.19
   1   5   9    2.85    0.21
   1   5   9    3.40    0.26
   1   5   9    2.77    0.21
   1   5   9    3.05    0.20
   1   5   9    2.87    0.25
   0  -6  -9    0.48    0.16
   0  -6  -9    0.65    0.14
   0   6   9    0.66    0.14
   0   6   9    0.32    0.14
   0   6   9    0.61    0.16
   0   6   9    0.56    0.14
   0   6   9    0.58    0.13
   0   6   9    0.70    0.17
   1  -7  -9   31.99    0.71
   1  -7  -9   32.14    0.63
  -1   7   9   30.99    0.62
  -1   7   9   31.33    0.69
  -1   7   9   31.53    0.71
  -1   7   9   32.09    0.74
  -1   7   9   32.22    0.73
   2  -8  -9   31.24    0.70
   2  -8  -9   31.26    0.76
  -2   8   9   32.01    0.73
  -2   8   9   31.85    0.74
  -2   8   9   30.75    0.75
  -2   8   9   31.55    0.76
   3  -9  -9   14.63    0.45
   3  -9  -9   14.53    0.52
  -3   9   9   14.21    0.51
  -3   9   9   15.35    0.53
  -3   9   9   14.64    0.50
  -3   9   9   15.23    0.51
   4 -10  -9    8.69    0.38
   4 -10  -9    8.59    0.45
  -4  10   9    8.90    0.44
  -4  10   9    8.80    0.44
  -4  10   9    9.57    0.48
   5 -11  -9    8.11    0.49
  -5  11   9    8.25    0.48
  -5  11   9    7.68    0.48
  -5  11   9    7.89    0.48
   6 -12  -9    0.49    0.28
  -6  12   9    1.19    0.29
  -6  12   9    1.24    0.29
   7 -13  -9   -0.43    0.27
  -7  13   9   -0.26    0.26
  -7  13   9   -0.19    0.24
  -7   3  -9    3.19    0.41
   7  -3   9    3.15    0.37
   7  -3   9    2.61    0.32
  -6   2  -9    8.37    0.55
   6  -2   9    8.00    0.46
   6  -2   9    9.01    0.51
  -5   1  -9    9.20    0.50
   5  -1   9    9.17    0.43
   5  -1   9   10.61    0.51
  -4   0  -9   -0.11    0.20
   4   0   9    0.16    0.19
   4   0   9   -0.08    0.17
  -3  -1  -9   34.99    0.82
   3   1   9   34.53    0.82
   3   1   9   35.48    0.79
  -2  -2  -9   18.29    0.53
   2   2   9   18.35    0.51
   2   2   9   18.40    0.40
   2   2   9   18.29    0.54
  -1  -3  -9   40.37    0.85
  -1  -3  -9   38.18    0.70
  -1  -3  -9   39.90    0.81
   1   3   9   40.02    0.75
   1   3   9   40.89    0.84
   1   3   9   40.41    0.85
   1   3   9   38.83    0.71
   1   3   9   39.61    0.75
   0  -4  -9    1.50    0.20
   0  -4  -9    1.74    0.16
   0   4   9    1.50    0.16
   0   4   9    1.27    0.18
   0   4   9    1.25    0.15
   0   4   9    1.74    0.21
   0   4   9    1.55    0.14
   1  -5  -9    4.38    0.27
   1  -5  -9    4.11    0.20
  -1   5   9    4.17    0.26
  -1   5   9    4.62    0.28
  -1   5   9    4.14    0.22
  -1   5   9    4.15    0.28
   2  -6  -9    1.42    0.19
   2  -6  -9    1.78    0.20
  -2   6   9    1.57    0.18
  -2   6   9    1.32    0.18
  -2   6   9    1.53    0.21
  -2   6   9    1.67    0.21
   3  -7  -9    4.18    0.30
   3  -7  -9    4.15    0.29
  -3   7   9    3.95    0.29
  -3   7   9    3.39    0.28
  -3   7   9    4.38    0.30
  -3   7   9    3.95    0.28
   4  -8  -9    2.44    0.25
   4  -8  -9    3.08    0.26
  -4   8   9    2.51    0.25
  -4   8   9    2.87    0.30
  -4   8   9    2.72    0.27
   5  -9  -9   12.72    0.47
   5  -9  -9   12.97    0.53
  -5   9   9   12.92    0.54
  -5   9   9   13.45    0.55
  -5   9   9   12.54    0.50
   6 -10  -9   28.83    0.83
  -6  10   9   26.98    0.81
  -6  10   9   27.68    0.84
   7 -11  -9    3.21    0.37
  -7  11   9    3.96    0.39
  -7  11   9    3.80    0.40
  -7   5  -9    2.98    0.41
   7  -5   9    3.43    0.38
   7  -5   9    3.85    0.38
  -6   4  -9    4.22    0.41
   6  -4   9    4.31    0.38
   6  -4   9    4.84    0.39
  -5   3  -9   25.97    0.78
   5  -3   9   25.10    0.74
   5  -3   9   26.05    0.73
  -4   2  -9    3.99    0.34
   4  -2   9    3.81    0.31
   4  -2   9    3.55    0.29
  -3   1  -9   35.33    0.84
   3  -1   9   36.00    0.81
   3  -1   9   35.74    0.83
  -2   0  -9    0.03    0.16
   2   0   9    0.11    0.08
   2   0   9    0.19    0.16
   2   0   9   -0.03    0.14
  -1  -1  -9   46.30    0.93
  -1  -1  -9   46.23    0.90
  -1  -1  -9   41.91    0.74
   1   1   9   45.84    0.93
   1   1   9   45.03    0.80
   1   1   9   46.35    0.92
   1   1   9   45.48    0.82
   0  -2  -9    8.73    0.30
   0  -2  -9    8.64    0.35
   0   2   9    8.54    0.33
   0   2   9    8.36    0.22
   0   2   9    8.75    0.34
   0   2   9    9.00    0.30
   0   2   9    8.70    0.29
   1  -3  -9   54.49    1.03
   1  -3  -9   52.81    0.93
  -1   3   9   52.61    0.99
  -1   3   9   52.43    0.93
  -1   3   9   54.15    1.00
  -1   3   9   53.05    1.03
   2  -4  -9    2.76    0.23
   2  -4  -9    2.33    0.13
  -2   4   9    1.86    0.19
  -2   4   9    2.65    0.21
  -2   4   9    3.03    0.23
  -2   4   9    2.73    0.21
   3  -5  -9   11.30    0.41
   3  -5  -9   11.67    0.42
  -3   5   9   11.89    0.41
  -3   5   9   11.15    0.40
  -3   5   9   11.20    0.39
  -3   5   9   11.38    0.42
   4  -6  -9    1.83    0.23
   4  -6  -9    1.76    0.23
  -4   6   9    1.60    0.22
  -4   6   9    1.72    0.21
  -4   6   9    1.55    0.22
  -4   6   9    1.58    0.23
   5  -7  -9    2.24    0.26
   5  -7  -9    2.31    0.28
  -5   7   9    2.41    0.27
  -5   7   9    2.24    0.26
  -5   7   9    2.86    0.28
   6  -8  -9    3.53    0.31
   6  -8  -9    3.29    0.32
  -6   8   9    3.12    0.29
  -6   8   9    3.13    0.32
  -6   8   9    3.49    0.33
   7  -9  -9    7.60    0.49
  -7   9   9    8.58    0.49
  -7   9   9    7.50    0.50
   8 -10  -9    3.55    0.39
  -8  10   9    3.31    0.37
  -8  10   9    4.74    0.44
  -7   7  -9    0.75    0.34
   7  -7   9    1.41    0.33
   7  -7   9    1.37    0.33
  -6   6  -9   -0.18    0.26
   6  -6   9    0.38    0.25
   6  -6   9   -0.02    0.22
  -5   5  -9    0.99    0.28
   5  -5   9    1.52    0.28
   5  -5   9    1.51    0.26
  -4   4  -9    2.55    0.30
   4  -4   9    3.69    0.31
   4  -4   9    3.52    0.30
  -3   3  -9   29.50    0.76
   3  -3   9   28.39    0.72
   3  -3   9   29.03    0.72
  -2   2  -9   18.85    0.55
   2  -2   9   18.35    0.53
   2  -2   9   18.63    0.39
  -1   1  -9   45.82    0.93
  -1   1  -9   46.59    0.93
   1  -1   9   45.81    0.83
   1  -1   9   44.97    0.80
   1  -1   9   46.23    0.93
   0   0  -9    0.07    0.14
   0   0  -9    0.24    0.13
   0   0   9   -0.01    0.10
   0   0   9    0.06    0.10
   0   0   9   -0.17    0.13
   0   0   9   -0.11    0.12
   1  -1  -9   14.60    0.36
   1  -1  -9   14.42    0.44
  -1   1   9   15.08    0.44
  -1   1   9   15.25    0.41
  -1   1   9   14.44    0.31
  -1   1   9   15.03    0.41
   2  -2  -9   15.80    0.34
   2  -2  -9   16.46    0.47
  -2   2   9   16.07    0.38
  -2   2   9   16.06    0.45
  -2   2   9   16.72    0.46
  -2   2   9   16.37    0.45
   3  -3  -9    7.97    0.35
  -3   3   9    7.79    0.34
  -3   3   9    8.45    0.34
  -3   3   9    8.29    0.35
  -3   3   9    7.91    0.30
   4  -4  -9    1.04    0.19
   4  -4  -9    0.76    0.19
  -4   4   9    0.59    0.18
  -4   4   9    0.86    0.17
  -4   4   9    0.72    0.18
  -4   4   9    0.67    0.17
   5  -5  -9    7.74    0.40
   5  -5  -9    7.42    0.38
  -5   5   9    7.18    0.38
  -5   5   9    7.99    0.38
  -5   5   9    7.00    0.36
  -5   5   9    7.29    0.39
   6  -6  -9    3.99    0.32
   6  -6  -9    3.65    0.33
  -6   6   9    4.56    0.33
  -6   6   9    5.04    0.38
  -6   6   9    3.63    0.33
   7  -7  -9    2.12    0.29
   7  -7  -9    1.75    0.27
  -7   7   9    1.96    0.26
  -7   7   9    2.44    0.31
  -7   7   9    1.87    0.29
   8  -8  -9    0.42    0.24
   8  -8  -9    0.02    0.24
  -8   8   9    0.49    0.25
  -8   8   9    0.57    0.26
  -6   8  -9   17.86    0.73
   6  -8   9   19.33    0.72
  -5   7  -9   17.25    0.67
   5  -7   9   17.46    0.65
   5  -7   9   16.89    0.59
  -4   6  -9    0.02    0.22
   4  -6   9    0.28    0.19
   4  -6   9    0.31    0.22
  -3   5  -9    3.00    0.31
   3  -5   9    2.33    0.25
   3  -5   9    2.27    0.25
  -2   4  -9   26.05    0.67
  -2   4  -9   25.17    0.64
   2  -4   9   25.79    0.64
   2  -4   9   25.82    0.52
   2  -4   9   25.75    0.66
  -1   3  -9   40.94    0.84
  -1   3  -9   39.79    0.83
   1  -3   9   39.11    0.72
   1  -3   9   38.97    0.74
   1  -3   9   39.20    0.83
   1  -3   9   40.30    0.85
   0   2  -9    8.82    0.33
   0   2  -9    8.45    0.34
   0  -2   9    9.33    0.35
   0  -2   9    8.18    0.29
   0  -2   9    9.01    0.35
   0  -2   9    8.83    0.28
   1   1  -9   14.87    0.38
   1   1  -9   15.56    0.44
  -1  -1   9   14.05    0.28
  -1  -1   9   14.53    0.40
  -1  -1   9   15.60    0.44
  -1  -1   9   14.62    0.39
   2   0  -9    0.20    0.09
   2   0  -9    0.04    0.15
  -2   0   9    0.10    0.08
  -2   0   9    0.03    0.13
  -2   0   9    0.01    0.12
  -2   0   9    0.04    0.11
   3  -1  -9    2.42    0.24
   3  -1  -9    2.03    0.11
  -3   1   9    2.07    0.19
  -3   1   9    2.45    0.23
  -3   1   9    2.06    0.19
  -3   1   9    2.11    0.17
   4  -2  -9   -0.08    0.16
   4  -2  -9    0.17    0.14
  -4   2   9    0.04    0.13
  -4   2   9    0.06    0.14
  -4   2   9    0.02    0.13
  -4   2   9    0.02    0.15
   5  -3  -9    2.22    0.27
   5  -3  -9    1.84    0.22
  -5   3   9    1.38    0.20
  -5   3   9    1.97    0.22
  -5   3   9    2.09    0.24
  -5   3   9    2.25    0.22
   6  -4  -9    7.13    0.39
   6  -4  -9    7.04    0.43
  -6   4   9    7.31    0.39
  -6   4   9    6.84    0.40
  -6   4   9    7.46    0.38
   7  -5  -9    4.24    0.33
   7  -5  -9    4.34    0.37
  -7   5   9    4.81    0.40
  -7   5   9    5.08    0.38
  -7   5   9    4.84    0.35
   8  -6  -9    2.08    0.31
   8  -6  -9    1.87    0.29
  -8   6   9    1.80    0.29
  -8   6   9    1.97    0.32
   9  -7  -9    0.61    0.28
   9  -7  -9    0.39    0.27
  -9   7   9    0.86    0.28
  -9   7   9    0.81    0.29
  -6  10  -9    2.97    0.40
   6 -10   9    2.74    0.38
  -5   9  -9    8.98    0.55
   5  -9   9    9.20    0.53
  -4   8  -9    5.02    0.34
  -4   8  -9    5.75    0.44
   4  -8   9    4.97    0.39
   4  -8   9    5.28    0.35
  -3   7  -9   29.65    0.72
  -3   7  -9   31.01    0.82
   3  -7   9   29.87    0.73
   3  -7   9   31.65    0.80
  -2   6  -9    6.58    0.32
  -2   6  -9    6.34    0.38
   2  -6   9    6.03    0.36
   2  -6   9    5.71    0.31
   2  -6   9    6.60    0.33
  -1   5  -9    2.93    0.25
  -1   5  -9    2.78    0.23
   1  -5   9    2.79    0.23
   1  -5   9    2.52    0.23
   1  -5   9    2.67    0.21
   1  -5   9    3.07    0.20
   0   4  -9    1.52    0.18
   0   4  -9    1.47    0.19
   0  -4   9    1.43    0.15
   0  -4   9    1.51    0.16
   0  -4   9    1.29    0.18
   1   3  -9   54.93    1.04
   1   3  -9   53.12    0.99
  -1  -3   9   53.25    0.99
  -1  -3   9   53.64    1.02
  -1  -3   9   54.64    1.00
  -1  -3   9   51.53    0.85
   2   2  -9   16.27    0.47
   2   2  -9   16.10    0.40
  -2  -2   9   16.09    0.36
  -2  -2   9   16.20    0.45
  -2  -2   9   16.67    0.45
  -2  -2   9   15.99    0.44
   3   1  -9    1.93    0.14
   3   1  -9    2.41    0.24
  -3  -1   9    1.91    0.19
  -3  -1   9    2.56    0.20
  -3  -1   9    1.97    0.18
  -3  -1   9    1.68    0.19
   4   0  -9   -0.06    0.10
   4   0  -9    0.06    0.18
  -4   0   9    0.10    0.13
  -4   0   9   -0.05    0.12
  -4   0   9    0.01    0.15
  -4   0   9    0.05    0.14
   5  -1  -9    8.14    0.35
   5  -1  -9    7.91    0.42
  -5   1   9    8.39    0.37
  -5   1   9    8.74    0.40
  -5   1   9    8.31    0.34
  -5   1   9    8.53    0.38
   6  -2  -9    2.46    0.29
   6  -2  -9    2.79    0.25
  -6   2   9    3.25    0.30
  -6   2   9    2.76    0.26
  -6   2   9    3.17    0.28
   7  -3  -9    0.93    0.20
   7  -3  -9    0.97    0.27
  -7   3   9    1.18    0.25
  -7   3   9    1.09    0.25
  -7   3   9    1.30    0.23
   8  -4  -9    0.58    0.26
   8  -4  -9   -0.04    0.19
  -8   4   9    0.41    0.25
  -8   4   9    0.20    0.23
  -8   4   9    0.34    0.19
   9  -5  -9    4.25    0.40
  -9   5   9    3.03    0.36
  -9   5   9    3.89    0.40
  -5  11  -9    0.14    0.28
   5 -11   9    0.54    0.30
  -4  10  -9    4.94    0.42
   4 -10   9    3.02    0.35
  -3   9  -9   11.25    0.53
  -3   9  -9   11.03    0.41
   3  -9   9   11.58    0.42
   3  -9   9   11.40    0.51
  -2   8  -9   24.84    0.70
  -2   8  -9   25.04    0.62
   2  -8   9   26.47    0.63
   2  -8   9   25.97    0.70
  -1   7  -9   36.06    0.78
  -1   7  -9   35.86    0.84
   1  -7   9   37.40    0.84
   1  -7   9   35.72    0.77
   1  -7   9   36.67    0.73
   1  -7   9   37.29    0.75
   0   6  -9    0.39    0.17
   0   6  -9    0.63    0.16
   0  -6   9    0.53    0.15
   0  -6   9    0.71    0.15
   0  -6   9    0.74    0.18
   1   5  -9    4.38    0.27
   1   5  -9    4.38    0.28
  -1  -5   9    4.78    0.26
  -1  -5   9    4.03    0.18
  -1  -5   9    4.71    0.29
  -1  -5   9    4.30    0.27
   2   4  -9    2.73    0.22
   2   4  -9    2.45    0.22
  -2  -4   9    2.27    0.20
  -2  -4   9    2.41    0.18
  -2  -4   9    2.83    0.23
  -2  -4   9    2.86    0.22
[truncated: 1,598,248 more chars]
