# Supplementary material for: Crystal structures of a series of bis­(acetyl­aceto­nato)oxovanadium(IV) complexes containing N-donor pyridyl ligands
Source: Acta Crystallogr E Crystallogr Commun. 2020 May 15;76(Pt 6):826–30. doi: 10.1107/S2056989020006246 (PMC7273989; doi:10.1107/S2056989020006246)
Supplement: Supplementary file 2 [file e-76-00826-compound1sup2.hkl]

data_compound1                                                                  
_shelx_title ' Compound1 in C2/c'                                               
_shelx_refln_list_code          4                                               
_shelx_F_calc_maximum      295.35                                               
_exptl_crystal_F_000       716.00                                               
_reflns_d_resolution_high  0.7497                                               
                                                                                
loop_                                                                           
 _space_group_symop_operation_xyz                                               
 'x, y, z'                                                                      
 '-x, y, -z+1/2'                                                                
 'x+1/2, y+1/2, z'                                                              
 '-x+1/2, y+1/2, -z+1/2'                                                        
 '-x, -y, -z'                                                                   
 'x, -y, z-1/2'                                                                 
 '-x+1/2, -y+1/2, -z'                                                           
 'x+1/2, -y+1/2, z-1/2'                                                         
                                                                                
_cell_length_a     7.8820                                                       
_cell_length_b    15.2092                                                       
_cell_length_c    13.9871                                                       
_cell_angle_alpha  90.000                                                       
_cell_angle_beta  103.367                                                       
_cell_angle_gamma  90.000                                                       
                                                                                
_shelx_F_squared_multiplier     1.000                                           
                                                                                
loop_                                                                           
 _refln_index_h                                                                 
 _refln_index_k                                                                 
 _refln_index_l                                                                 
 _refln_F_squared_calc                                                          
 _refln_F_squared_meas                                                          
 _refln_F_squared_sigma                                                         
 _refln_observed_status                                                         
   2   0   0      33170.15      33479.60       187.07 o                         
   4   0   0      22090.82      22685.83       160.01 o                         
   6   0   0       2142.54       2088.73        20.14 o                         
   8   0   0       4494.31       4258.68        72.11 o                         
  10   0   0         34.35         22.52        17.88 o                         
   1   1   0      10588.85      10978.18        56.59 o                         
   3   1   0      19757.07      20206.88        80.62 o                         
   5   1   0       2162.71       2185.75        12.59 o                         
   7   1   0        374.45        447.82         9.93 o                         
   9   1   0        311.95        299.52        13.64 o                         
   0   2   0       3282.82       3518.96        23.22 o                         
   2   2   0       2556.01       2517.06        12.05 o                         
   4   2   0       4459.61       4377.46        20.87 o                         
   6   2   0        387.84        383.50         9.20 o                         
   8   2   0         71.30         56.94         8.15 o                         
  10   2   0         23.02         27.87        15.57 o                         
   1   3   0         69.08         87.40         2.14 o                         
   3   3   0       2387.37       2673.66        13.54 o                         
   5   3   0          1.63          3.99         2.55 o                         
   7   3   0        326.19        264.09         8.23 o                         
   9   3   0         44.96         54.99         9.65 o                         
   0   4   0      87229.85      89794.32       526.34 o                         
   2   4   0        850.73        769.25         5.90 o                         
   4   4   0       4690.67       4737.14        24.80 o                         
   6   4   0         19.95         24.13         3.83 o                         
   8   4   0        175.58        157.03         8.85 o                         
  10   4   0        327.83        359.54        17.29 o                         
   1   5   0       4349.63       4248.51        20.43 o                         
   3   5   0       5259.46       5082.68        24.83 o                         
   5   5   0         46.88         34.14         3.74 o                         
   7   5   0         66.79        100.50         6.84 o                         
   9   5   0        149.04        158.90        11.46 o                         
   0   6   0      25290.56      26467.54       204.92 o                         
   2   6   0       2897.94       2806.34        14.97 o                         
   4   6   0       6147.04       6020.71        31.07 o                         
   6   6   0        816.18        778.94         9.51 o                         
   8   6   0        997.32        941.13        16.21 o                         
   1   7   0        303.29        252.23         7.43 o                         
   3   7   0        507.96        441.20         6.25 o                         
   5   7   0       1000.00        951.16         9.75 o                         
   7   7   0        443.38        417.27        12.21 o                         
   9   7   0         50.69         57.47         9.36 o                         
   0   8   0      14213.09      16246.25       106.01 o                         
   2   8   0         11.69          3.42         2.41 o                         
   4   8   0        256.55        298.73         6.28 o                         
   6   8   0        132.43        133.55         6.35 o                         
   8   8   0          1.90         14.53         8.98 o                         
   1   9   0        127.45        151.60         4.45 o                         
   3   9   0       2877.64       2889.07        16.92 o                         
   5   9   0         34.94         40.91         4.57 o                         
   7   9   0        244.31        237.44        10.52 o                         
   9   9   0         46.98         60.06        10.92 o                         
   0  10   0       6928.83       7883.45        69.08 o                         
   2  10   0         96.93        138.46         4.47 o                         
   4  10   0        699.54        693.54        10.66 o                         
   6  10   0          0.56         10.52         5.69 o                         
   8  10   0        157.47        146.98        12.73 o                         
   1  11   0       1317.46       1285.66        12.07 o                         
   3  11   0        157.15        181.59         5.84 o                         
   5  11   0        113.58        124.84         6.57 o                         
   7  11   0        477.96        484.81        16.08 o                         
   0  12   0        235.05        267.18        10.69 o                         
   2  12   0       1145.98       1088.63        11.41 o                         
   4  12   0       1887.26       1812.40        16.22 o                         
   6  12   0        819.62        789.79        15.34 o                         
   8  12   0        211.38        217.13        14.53 o                         
   1  13   0        601.70        576.53         9.69 o                         
   3  13   0         52.84         45.15         5.53 o                         
   5  13   0        800.51        807.08        12.97 o                         
   7  13   0        911.25        875.63        20.62 o                         
   0  14   0        266.27        307.88        15.52 o                         
   2  14   0        239.48        223.77         7.46 o                         
   4  14   0         33.41         31.64         6.08 o                         
   6  14   0        204.39        210.30        12.72 o                         
   1  15   0        186.35        169.14         6.95 o                         
   3  15   0         49.20         60.19         6.30 o                         
   5  15   0          0.74          2.86         7.11 o                         
   0  16   0          6.10          8.36         8.06 o                         
   2  16   0         40.11         47.22         6.28 o                         
   4  16   0        116.34        127.59        10.32 o                         
   6  16   0         38.46         26.71        11.61 o                         
   1  17   0        318.84        364.40        13.86 o                         
   3  17   0         97.38        119.50         9.49 o                         
   5  17   0        507.02        481.57        19.99 o                         
   0  18   0          6.00         11.79        12.72 o                         
   2  18   0        629.80        685.82        19.32 o                         
   4  18   0        626.30        658.58        18.13 o                         
   1  19   0        434.31        428.82        14.30 o                         
   3  19   0        151.15        149.99        10.80 o                         
   0  20   0        381.01        383.66        19.41 o                         
  -9   1   1        256.28        271.81        12.66 o                         
  -7   1   1        195.57        276.77         7.59 o                         
  -5   1   1         73.64         96.16         3.37 o                         
  -3   1   1        317.44        402.02         4.33 o                         
  -1   1   1      25117.33      25331.76       106.13 o                         
   1   1   1       4315.77       4373.68        18.53 o                         
   3   1   1       5566.02       5751.87        24.59 o                         
   5   1   1        150.25        130.92         3.17 o                         
   7   1   1       1854.90       1860.38        20.90 o                         
   9   1   1        721.67        661.54        18.14 o                         
 -10   2   1          4.85         -0.80        12.89 o                         
  -8   2   1         20.49         25.36         7.31 o                         
  -6   2   1         73.05         84.98         4.21 o                         
  -4   2   1      17564.17      19113.34        80.05 o                         
  -2   2   1       1110.49        995.82         6.27 o                         
   0   2   1      16358.15      16816.69        65.99 o                         
   2   2   1        696.43        583.69         4.26 o                         
   4   2   1       5256.91       5023.50        22.64 o                         
   6   2   1        255.58        243.96         6.12 o                         
   8   2   1        425.44        330.27        12.86 o                         
  10   2   1         20.15         41.21        15.84 o                         
  -9   3   1         56.62         57.12         9.78 o                         
  -7   3   1          3.50          6.11         4.88 o                         
  -5   3   1        352.05        377.44         5.90 o                         
  -3   3   1        568.36        508.48         5.47 o                         
  -1   3   1      14777.31      14719.67        58.79 o                         
   1   3   1          7.90          5.59         1.69 o                         
   3   3   1      13309.21      13785.44        55.94 o                         
   5   3   1       1388.17       1262.53         8.63 o                         
   7   3   1       1784.39       1725.67        19.00 o                         
   9   3   1        332.63        336.45        14.26 o                         
 -10   4   1         48.19         34.07        11.76 o                         
  -8   4   1        616.60        601.96        13.32 o                         
  -6   4   1        149.01        167.38         5.79 o                         
  -4   4   1        891.04        843.46         8.39 o                         
  -2   4   1        107.56         92.08         2.91 o                         
   0   4   1      11665.78      11685.33        52.62 o                         
   2   4   1       1181.75       1117.08         6.86 o                         
   4   4   1       1215.18       1080.36         7.36 o                         
   6   4   1        319.77        316.92         7.34 o                         
   8   4   1        855.62        818.40        15.42 o                         
  -9   5   1        373.37        373.45        14.64 o                         
  -7   5   1        998.39        938.01        12.67 o                         
  -5   5   1       1083.79       1129.11        11.09 o                         
  -3   5   1       2994.05       3189.09        18.60 o                         
  -1   5   1        487.93        434.01         4.25 o                         
   1   5   1       8445.22       8404.96        32.87 o                         
   3   5   1        655.45        675.06         6.27 o                         
   5   5   1       1521.60       1616.17        12.43 o                         
   7   5   1        174.86        169.39         8.37 o                         
   9   5   1        171.89        167.29        11.36 o                         
  -8   6   1          4.53         -1.52         7.34 o                         
  -6   6   1         15.08         18.57         4.27 o                         
  -4   6   1       2522.90       2602.03        16.99 o                         
  -2   6   1          5.10          4.40         2.17 o                         
   0   6   1       8082.33       8249.57        35.89 o                         
   2   6   1         62.32         68.90         2.75 o                         
   4   6   1         30.78         27.26         3.27 o                         
   6   6   1         61.00         72.52         5.72 o                         
   8   6   1         88.25         62.47         8.08 o                         
  -9   7   1        102.00        104.48        11.01 o                         
  -7   7   1         22.54         45.50         7.39 o                         
  -5   7   1        216.46        264.13         6.10 o                         
  -3   7   1        750.37        787.50         7.81 o                         
  -1   7   1      14011.54      14259.15        68.49 o                         
   1   7   1       1884.94       1807.11        11.72 o                         
   3   7   1       6651.68       6798.83        33.86 o                         
   5   7   1        646.77        641.74         8.84 o                         
   7   7   1       1502.38       1453.49        17.69 o                         
   9   7   1        498.31        500.24        15.89 o                         
  -8   8   1        327.48        341.53        13.40 o                         
  -6   8   1        454.19        454.05         8.33 o                         
  -4   8   1       6503.81       6575.98        34.34 o                         
  -2   8   1       1589.99       1516.91        10.27 o                         
   0   8   1       9150.70       9218.64        42.52 o                         
   2   8   1       3328.39       3114.67        16.93 o                         
   4   8   1       6891.86       6674.42        36.36 o                         
   6   8   1       1187.82       1209.51        14.61 o                         
   8   8   1        656.59        648.92        16.88 o                         
  -9   9   1        511.54        488.60        16.87 o                         
  -7   9   1       1138.91       1143.40        20.36 o                         
  -5   9   1       1252.45       1199.00        11.58 o                         
  -3   9   1       3439.21       3345.75        18.22 o                         
  -1   9   1       3096.97       2978.40        17.73 o                         
   1   9   1       6715.77       6610.51        32.35 o                         
   3   9   1       3888.60       3914.16        22.74 o                         
   5   9   1       2365.12       2334.51        17.73 o                         
   7   9   1        808.65        802.00        16.49 o                         
   9   9   1        407.92        386.79        17.40 o                         
  -8  10   1       1238.20       1110.31        21.96 o                         
  -6  10   1        516.29        499.39        10.60 o                         
  -4  10   1         82.53        100.39         5.51 o                         
  -2  10   1        777.80        772.10         8.82 o                         
   0  10   1       1379.31       1357.73        11.84 o                         
   2  10   1       1652.30       1668.54        12.24 o                         
   4  10   1        672.72        659.94         9.44 o                         
   6  10   1        708.35        687.38        14.05 o                         
   8  10   1        726.69        750.76        19.85 o                         
  -7  11   1        827.45        845.16        19.30 o                         
  -5  11   1       2361.83       2309.74        21.95 o                         
  -3  11   1       2565.30       2412.58        18.04 o                         
  -1  11   1          5.83         32.21         9.34 o                         
   1  11   1       1816.03       1907.42        15.03 o                         
   3  11   1        384.47        361.35         8.00 o                         
   5  11   1       1859.18       1788.77        16.06 o                         
   7  11   1         95.61        105.82        10.63 o                         
  -8  12   1         18.91         25.40        13.09 o                         
  -6  12   1        140.67        145.25         8.54 o                         
  -4  12   1         73.14         72.88         5.77 o                         
  -2  12   1        594.16        565.60         8.82 o                         
   0  12   1        872.62        878.34        11.05 o                         
   2  12   1         25.45         28.08         4.32 o                         
   4  12   1         23.74         29.48         5.02 o                         
   6  12   1         36.51         38.30         7.93 o                         
   8  12   1         14.82         24.06        11.32 o                         
  -7  13   1          3.70          3.83         9.46 o                         
  -5  13   1        110.44         94.30         7.31 o                         
  -3  13   1        693.53        660.79        10.89 o                         
  -1  13   1         74.88         97.28         5.59 o                         
   1  13   1        230.54        256.28         9.94 o                         
   3  13   1       1161.46       1167.51        13.49 o                         
   5  13   1        886.66        870.64        14.25 o                         
   7  13   1         44.23         43.97        10.01 o                         
  -6  14   1         62.85         71.01         9.13 o                         
  -4  14   1          7.87         11.81         6.74 o                         
  -2  14   1        128.50        123.22         6.53 o                         
   0  14   1        712.44        692.44        10.89 o                         
   2  14   1        524.24        538.27        10.47 o                         
   4  14   1        848.78        867.74        13.39 o                         
   6  14   1        320.77        354.39        15.84 o                         
  -5  15   1        510.37        498.35        13.69 o                         
  -3  15   1        277.39        298.22         8.77 o                         
  -1  15   1         89.23        101.10         6.02 o                         
   1  15   1       1239.68       1266.92        15.10 o                         
   3  15   1         97.08        126.23         7.14 o                         
   5  15   1        355.54        330.45        13.85 o                         
  -6  16   1         55.70         55.20        12.23 o                         
  -4  16   1         13.92         22.42        10.80 o                         
  -2  16   1        188.29        198.26         8.07 o                         
   0  16   1        225.85        169.72         7.63 o                         
   2  16   1         14.67         30.94         6.49 o                         
   4  16   1         37.53         46.58         7.53 o                         
   6  16   1         41.09         58.56        12.72 o                         
  -5  17   1        397.53        387.00        14.34 o                         
  -3  17   1        125.16        145.34         9.26 o                         
  -1  17   1         74.16         87.50         7.92 o                         
   1  17   1         27.76         42.22         7.76 o                         
   3  17   1          0.41         -0.40         7.63 o                         
   5  17   1         18.05         14.28        11.37 o                         
  -4  18   1          3.15          4.62         9.35 o                         
  -2  18   1         42.19         53.00         8.17 o                         
   0  18   1         51.60         37.71         9.27 o                         
   2  18   1          9.02         16.27         8.03 o                         
   4  18   1        254.48        225.19        12.09 o                         
  -3  19   1        125.82        155.01        10.87 o                         
  -1  19   1          2.39          5.56         7.99 o                         
   1  19   1        242.76        205.32        11.00 o                         
   3  19   1        155.55        157.87        10.74 o                         
   0  20   1        162.20        194.99        12.05 o                         
 -10   0   2        917.10        996.47        39.34 o                         
  -8   0   2       3322.43       3286.21        39.63 o                         
  -6   0   2       3170.74       2936.40        23.84 o                         
  -4   0   2       5725.93       5395.70        33.17 o                         
  -2   0   2         12.25         16.06         2.85 o                         
   0   0   2      15634.70      16416.52        97.41 o                         
   2   0   2      10909.76      11385.94        73.00 o                         
   4   0   2       1139.32       1121.50        15.08 o                         
   6   0   2       2620.73       2781.47        32.37 o                         
   8   0   2       4329.41       4304.16        58.21 o                         
  -9   1   2        232.14        218.02        13.43 o                         
  -7   1   2        154.17        128.75         5.20 o                         
  -5   1   2       1342.49       1252.84         9.61 o                         
  -3   1   2        223.27        163.39         3.80 o                         
  -1   1   2       7442.05       7693.99        34.86 o                         
   1   1   2       1229.60       1201.87         5.70 o                         
   3   1   2      12501.96      13502.10        58.93 o                         
   5   1   2       4983.47       5116.09        27.67 o                         
   7   1   2       2910.50       2817.47        26.95 o                         
   9   1   2        344.32        384.22        14.73 o                         
 -10   2   2        139.25        170.18        21.78 o                         
  -8   2   2        118.65        118.87         7.78 o                         
  -6   2   2        188.90        191.70         5.16 o                         
  -4   2   2       3492.26       3515.90        19.88 o                         
  -2   2   2       2227.93       2251.43        11.32 o                         
   0   2   2       1152.06       1235.90         6.32 o                         
   2   2   2       1124.36       1195.78         6.80 o                         
   4   2   2       2983.59       3056.06        14.25 o                         
   6   2   2        696.18        736.74        13.01 o                         
   8   2   2        200.71        210.11        11.52 o                         
  -9   3   2        147.57        127.15        10.50 o                         
  -7   3   2        588.13        633.27         9.15 o                         
  -5   3   2        142.55        150.51         4.25 o                         
  -3   3   2        864.98        920.98         7.64 o                         
  -1   3   2       1408.41       1471.64         7.55 o                         
   1   3   2      12680.49      13473.10        50.59 o                         
   3   3   2        180.98        187.14         3.79 o                         
   5   3   2        346.50        382.63         5.65 o                         
   7   3   2         21.89         20.06         6.45 o                         
   9   3   2         82.71         64.55        10.30 o                         
 -10   4   2         64.08         93.20        14.05 o                         
  -8   4   2          9.28         14.37         6.61 o                         
  -6   4   2         12.83         20.06         4.36 o                         
  -4   4   2          0.91          8.59         3.13 o                         
  -2   4   2       6163.20       6652.62        29.31 o                         
   0   4   2       6707.86       7143.13        28.81 o                         
   2   4   2        479.41        548.91         4.36 o                         
   4   4   2        534.16        573.00         5.52 o                         
   6   4   2         30.35         52.29         6.08 o                         
   8   4   2        257.56        247.29        10.16 o                         
  -9   5   2         87.14        103.41        13.23 o                         
  -7   5   2         66.41         65.87         5.66 o                         
  -5   5   2         29.66         19.39         3.73 o                         
  -3   5   2       1401.87       1687.68        11.85 o                         
  -1   5   2       3493.03       3314.56        15.48 o                         
   1   5   2        910.83       1171.27         6.55 o                         
   3   5   2       4294.27       4382.51        20.98 o                         
   5   5   2       1284.49       1265.61        10.95 o                         
   7   5   2       2227.31       2151.93        22.28 o                         
   9   5   2        350.08        364.03        13.83 o                         
  -8   6   2       1392.55       1374.47        18.74 o                         
  -6   6   2        480.36        446.41         8.43 o                         
  -4   6   2       4363.12       4541.77        25.95 o                         
  -2   6   2        559.73        476.82         5.59 o                         
   0   6   2      11961.79      11933.30        54.80 o                         
   2   6   2       3813.41       3877.86        17.07 o                         
   4   6   2       4101.58       4144.72        24.03 o                         
   6   6   2       1411.23       1469.24        15.92 o                         
   8   6   2       1853.09       1819.78        22.19 o                         
  -9   7   2        282.64        284.77        12.43 o                         
  -7   7   2        332.52        358.10         9.73 o                         
  -5   7   2       1282.25       1267.63        11.95 o                         
  -3   7   2       2686.46       2522.26        15.62 o                         
  -1   7   2       2149.12       1955.87        11.31 o                         
   1   7   2       2245.25       2420.25        13.63 o                         
   3   7   2       2059.62       2103.97        12.28 o                         
   5   7   2        781.08        800.46         9.46 o                         
   7   7   2        426.75        418.75        11.64 o                         
   9   7   2        116.68        101.35        12.68 o                         
  -8   8   2         72.17         79.71        10.10 o                         
  -6   8   2         32.75         39.23         4.61 o                         
  -4   8   2        471.26        457.28         7.26 o                         
  -2   8   2       2545.42       2644.76        14.68 o                         
   0   8   2       2225.09       2283.28        14.08 o                         
   2   8   2        265.34        262.59         4.80 o                         
   4   8   2       2041.16       2080.87        14.55 o                         
   6   8   2         81.99         88.30         6.94 o                         
   8   8   2          0.46          5.32         8.56 o                         
  -9   9   2         40.63         37.38        10.54 o                         
  -7   9   2        138.99        125.99         9.13 o                         
  -5   9   2         24.11         28.64         4.23 o                         
  -3   9   2          0.57          5.91         2.74 o                         
  -1   9   2        479.15        458.69         6.92 o                         
   1   9   2       2191.56       2375.09        14.61 o                         
   3   9   2       1788.66       1796.62        11.95 o                         
   5   9   2       1576.47       1543.00        14.77 o                         
   7   9   2        619.34        585.75        16.60 o                         
  -8  10   2        357.47        367.82        16.93 o                         
  -6  10   2         22.46         29.37         5.53 o                         
  -4  10   2        321.57        342.36         7.76 o                         
  -2  10   2        315.40        305.19         8.33 o                         
   0  10   2       1829.66       1830.99        12.11 o                         
   2  10   2        486.37        517.58         7.17 o                         
   4  10   2        507.16        507.30         8.69 o                         
   6  10   2         76.93         87.27         8.12 o                         
   8  10   2        769.41        749.53        19.96 o                         
  -7  11   2        388.12        393.39        16.49 o                         
  -5  11   2        294.67        294.49         7.77 o                         
  -3  11   2         87.62         83.33         5.02 o                         
  -1  11   2       1986.08       2011.68        15.61 o                         
   1  11   2       1918.93       2022.37        15.18 o                         
   3  11   2       1396.31       1413.71        12.80 o                         
   5  11   2        206.90        233.65         8.76 o                         
   7  11   2        760.87        766.63        18.82 o                         
  -8  12   2        342.47        300.53        14.55 o                         
  -6  12   2        167.72        163.51         8.99 o                         
  -4  12   2       3109.18       3053.97        23.21 o                         
  -2  12   2       2845.15       2979.88        20.00 o                         
   0  12   2       3651.68       3816.71        24.49 o                         
   2  12   2       1271.26       1312.15        12.40 o                         
   4  12   2       5715.03       5580.00        33.76 o                         
   6  12   2        956.87        953.02        17.64 o                         
  -7  13   2        341.27        365.66        17.34 o                         
  -5  13   2        550.63        563.57        13.35 o                         
  -3  13   2        956.86        966.48        12.38 o                         
  -1  13   2        326.86        314.70         8.13 o                         
   1  13   2       2264.01       2239.03        18.83 o                         
   3  13   2        127.94        146.49         7.52 o                         
   5  13   2          1.70         10.69         6.91 o                         
   7  13   2          9.98         16.01        10.52 o                         
  -6  14   2        447.41        404.79        14.98 o                         
  -4  14   2         30.86         31.45         6.31 o                         
  -2  14   2        877.61        875.02        12.88 o                         
   0  14   2        211.25        210.86         7.01 o                         
   2  14   2        140.61        138.29         6.95 o                         
   4  14   2          6.61          5.51         5.64 o                         
   6  14   2         21.74         28.62        10.56 o                         
  -7  15   2         21.49         34.61        12.33 o                         
  -5  15   2          3.06          3.91         7.84 o                         
  -3  15   2         15.45         18.12         5.92 o                         
  -1  15   2        503.79        466.81        10.08 o                         
   1  15   2        303.11        279.99        11.13 o                         
   3  15   2        515.86        503.90        11.69 o                         
   5  15   2         76.82         90.62        10.53 o                         
  -6  16   2         49.35         45.85         9.67 o                         
  -4  16   2        120.08        122.22        10.08 o                         
  -2  16   2         44.91         50.00         6.73 o                         
   0  16   2       1115.37       1100.43        14.32 o                         
   2  16   2        114.55        132.12         7.76 o                         
   4  16   2        889.78        841.58        16.44 o                         
  -5  17   2        253.29        289.16        13.33 o                         
  -3  17   2        300.89        291.72        15.22 o                         
  -1  17   2        172.59        202.23         9.38 o                         
   1  17   2        738.23        767.13        15.88 o                         
   3  17   2        210.24        216.97        10.64 o                         
   5  17   2          4.01          8.25         9.83 o                         
  -4  18   2        411.83        457.40        15.41 o                         
  -2  18   2       1367.31       1405.57        19.72 o                         
   0  18   2        580.66        544.63        22.42 o                         
   2  18   2        391.75        419.59        13.18 o                         
   4  18   2        675.77        715.76        22.62 o                         
  -3  19   2        452.55        426.25        16.25 o                         
  -1  19   2        147.49        181.07        10.59 o                         
   1  19   2        363.26        407.86        13.32 o                         
   3  19   2         44.41         61.18         9.39 o                         
   0  20   2         11.59         23.60         9.33 o                         
  -9   1   3        662.90        627.65        22.65 o                         
  -7   1   3       2814.68       2636.83        18.89 o                         
  -5   1   3       1188.23       1134.98         8.74 o                         
  -3   1   3        110.87        112.05         2.67 o                         
  -1   1   3      11171.76      11255.16        48.54 o                         
   1   1   3      23130.12      23702.56        97.73 o                         
   3   1   3       3225.79       3416.34        20.29 o                         
   5   1   3       1582.65       1523.45        16.06 o                         
   7   1   3       2083.79       2040.99        22.66 o                         
   9   1   3        763.32        752.03        19.72 o                         
 -10   2   3       1376.25       1509.08        47.71 o                         
  -8   2   3       1021.42       1041.22        15.50 o                         
  -6   2   3          6.94          5.30         3.36 o                         
  -4   2   3       1938.67       1934.38        12.90 o                         
  -2   2   3         45.41         79.60         2.71 o                         
   0   2   3       7825.17       8303.47        39.10 o                         
   2   2   3        336.45        282.82         3.12 o                         
   4   2   3       5620.44       5554.38        25.69 o                         
   6   2   3       2169.13       2254.69        19.60 o                         
   8   2   3       1075.64       1101.13        20.58 o                         
  -9   3   3        638.99        588.91        16.60 o                         
  -7   3   3       1264.65       1150.06        11.79 o                         
  -5   3   3       2027.70       1829.35        12.75 o                         
  -3   3   3          5.28          4.18         2.63 o                         
  -1   3   3       6990.01       6789.02        29.41 o                         
   1   3   3       2961.15       2708.81        12.16 o                         
   3   3   3       6006.23       5820.16        23.69 o                         
   5   3   3       4005.41       3943.89        23.52 o                         
   7   3   3       2873.02       2755.61        25.55 o                         
   9   3   3        249.48        239.72        15.94 o                         
 -10   4   3        110.37        123.41        15.24 o                         
  -8   4   3        764.52        769.88        13.37 o                         
  -6   4   3        125.76        124.74         5.21 o                         
  -4   4   3        130.25         73.24         3.11 o                         
  -2   4   3        801.44        958.75         7.28 o                         
   0   4   3        229.41        205.75         3.69 o                         
   2   4   3        501.36        370.75         3.72 o                         
   4   4   3        521.74        397.61         5.13 o                         
   6   4   3        197.40        218.20         8.33 o                         
   8   4   3        779.76        755.21        15.67 o                         
  -9   5   3        197.17        204.83        12.11 o                         
  -7   5   3          1.00          5.70         4.92 o                         
  -5   5   3        686.30        705.06         8.85 o                         
  -3   5   3       1113.70       1179.40         8.88 o                         
  -1   5   3       1329.12       1333.26         8.92 o                         
   1   5   3         54.36         36.02         2.20 o                         
   3   5   3        686.68        618.11         5.79 o                         
   5   5   3          1.13          0.01         3.93 o                         
   7   5   3         68.25         79.17         7.63 o                         
   9   5   3         76.86         75.11        10.92 o                         
 -10   6   3        286.38        317.11        19.10 o                         
  -8   6   3        373.28        363.52        11.25 o                         
  -6   6   3         91.88        103.33         5.25 o                         
  -4   6   3         40.38         59.67         3.87 o                         
  -2   6   3       1238.90       1335.12         9.81 o                         
   0   6   3       2143.60       2421.06        12.92 o                         
   2   6   3        232.78        263.12         4.02 o                         
   4   6   3        402.01        396.83         5.39 o                         
   6   6   3        154.95        188.25         8.68 o                         
   8   6   3        322.24        352.47        11.83 o                         
  -9   7   3        563.38        506.73        14.73 o                         
  -7   7   3       1572.04       1433.17        15.49 o                         
  -5   7   3       1409.07       1318.42        12.27 o                         
  -3   7   3        160.28        174.61         5.12 o                         
  -1   7   3       3049.04       3303.84        17.46 o                         
   1   7   3       3019.66       3134.18        15.51 o                         
   3   7   3       3414.18       3262.80        17.14 o                         
   5   7   3       2568.59       2545.88        20.42 o                         
   7   7   3       2330.54       2245.33        23.52 o                         
   9   7   3        312.26        288.56        15.73 o                         
  -8   8   3        557.08        584.40        17.35 o                         
  -6   8   3         31.76         25.08         5.22 o                         
  -4   8   3       2537.68       2488.43        16.61 o                         
  -2   8   3        269.86        258.20         4.79 o                         
   0   8   3        143.43        126.33         3.46 o                         
   2   8   3        591.08        519.25         5.62 o                         
   4   8   3       3170.03       2966.36        18.56 o                         
   6   8   3       1107.34       1109.91        15.97 o                         
   8   8   3        829.32        824.55        18.31 o                         
  -9   9   3        618.51        614.63        18.88 o                         
  -7   9   3        122.71        127.93         8.41 o                         
  -5   9   3       1527.80       1478.60        13.25 o                         
  -3   9   3        742.62        733.79         7.59 o                         
  -1   9   3       3925.54       3970.42        21.87 o                         
   1   9   3        300.26        300.56         5.20 o                         
   3   9   3       2552.03       2492.43        15.00 o                         
   5   9   3        182.56        182.40         7.67 o                         
   7   9   3        808.52        814.28        17.42 o                         
  -8  10   3        372.64        369.75        17.89 o                         
  -6  10   3       1194.58       1191.36        14.60 o                         
  -4  10   3        558.89        560.14         9.17 o                         
  -2  10   3       1659.26       1678.66        12.40 o                         
   0  10   3       8273.33       8270.58        48.55 o                         
   2  10   3       1236.77       1145.34        10.56 o                         
   4  10   3         56.97         61.02         4.72 o                         
   6  10   3         47.14         50.55         7.84 o                         
   8  10   3        297.46        293.28        14.37 o                         
  -7  11   3          1.78         -2.32        10.08 o                         
  -5  11   3       1114.35       1117.72        13.89 o                         
  -3  11   3       6544.67       6290.80        35.95 o                         
  -1  11   3       1488.13       1324.33        11.89 o                         
   1  11   3        795.08        707.13         8.64 o                         
   3  11   3        822.92        809.11         9.96 o                         
   5  11   3        275.72        294.48         9.72 o                         
   7  11   3          7.39         16.26         8.92 o                         
  -8  12   3          0.66         -9.69         9.69 o                         
  -6  12   3        745.67        722.38        13.27 o                         
  -4  12   3        265.26        260.81         7.48 o                         
  -2  12   3       2228.61       2094.41        16.73 o                         
   0  12   3       1068.52       1037.69        11.55 o                         
   2  12   3        464.97        436.82         9.92 o                         
   4  12   3         52.33         55.69         5.24 o                         
   6  12   3         83.17         96.19         9.03 o                         
  -7  13   3        194.64        207.68        11.44 o                         
  -5  13   3        210.19        201.06         9.27 o                         
  -3  13   3          1.95          2.97         5.12 o                         
  -1  13   3        239.06        258.55         6.88 o                         
   1  13   3        717.70        641.54        10.80 o                         
   3  13   3        335.13        360.56        10.91 o                         
   5  13   3         35.63         30.46         7.29 o                         
   7  13   3        220.30        207.33        14.06 o                         
  -6  14   3        251.79        265.47        13.07 o                         
  -4  14   3        322.76        305.54        10.47 o                         
  -2  14   3        317.61        320.52         8.37 o                         
   0  14   3       2164.21       2046.38        17.64 o                         
   2  14   3        190.66        177.70         8.28 o                         
   4  14   3        118.80        140.05         8.67 o                         
   6  14   3         46.63         41.07         9.80 o                         
  -7  15   3         32.81         30.30        13.23 o                         
  -5  15   3        418.05        429.45        15.22 o                         
  -3  15   3        981.22        967.98        14.32 o                         
  -1  15   3        622.78        610.76        10.57 o                         
   1  15   3        373.94        354.69        10.98 o                         
   3  15   3        433.90        443.06        11.01 o                         
   5  15   3          8.80          8.79         9.01 o                         
  -6  16   3        471.36        473.77        15.63 o                         
  -4  16   3        194.62        171.82        10.90 o                         
  -2  16   3        949.98        946.88        15.74 o                         
   0  16   3        694.20        725.27        12.36 o                         
   2  16   3        176.60        189.01         8.95 o                         
   4  16   3         70.06         81.52        10.27 o                         
  -5  17   3        105.63        105.53        10.85 o                         
  -3  17   3        968.06       1018.43        18.61 o                         
  -1  17   3         45.70         72.49         7.83 o                         
   1  17   3        734.85        710.63        15.55 o                         
   3  17   3         67.85         85.00         8.81 o                         
  -4  18   3         30.02         24.96         9.69 o                         
  -2  18   3          4.43         26.26         8.36 o                         
   0  18   3        140.66        121.90        10.01 o                         
   2  18   3         39.74         43.73         8.62 o                         
   4  18   3          1.36         -3.32        12.07 o                         
  -3  19   3        426.05        440.72        14.57 o                         
  -1  19   3        177.36        173.32        10.01 o                         
   1  19   3          0.31          9.27         8.13 o                         
   0  20   3       1260.50       1213.78        33.96 o                         
 -10   0   4        411.29        415.77        28.62 o                         
  -8   0   4       5881.46       5865.14        70.46 o                         
  -6   0   4       1204.23       1292.02        14.63 o                         
  -4   0   4       2913.27       2972.86        24.03 o                         
  -2   0   4         10.34         35.66         3.22 o                         
   0   0   4      24722.10      25638.35       140.81 o                         
   2   0   4      14600.00      14441.58       114.13 o                         
   4   0   4       7412.44       6981.69        61.70 o                         
   6   0   4        981.88        922.50        28.94 o                         
   8   0   4       3605.91       3639.28        71.56 o                         
  -9   1   4       1407.60       1378.60        25.33 o                         
  -7   1   4        777.72        809.23         9.87 o                         
  -5   1   4       5116.55       5277.32        26.67 o                         
  -3   1   4       1716.38       1748.21         9.61 o                         
  -1   1   4       8725.24       8705.01        38.39 o                         
   1   1   4        618.21        552.36         4.25 o                         
   3   1   4       3358.49       3109.50        20.03 o                         
   5   1   4       1390.77       1364.51        14.71 o                         
   7   1   4       1334.89       1244.68        18.30 o                         
   9   1   4         14.19         -4.82        13.87 o                         
 -10   2   4        224.49        242.45        19.65 o                         
  -8   2   4        189.65        214.92         8.89 o                         
  -6   2   4        150.43        170.66         5.48 o                         
  -4   2   4       1766.18       1771.42        11.17 o                         
  -2   2   4       2696.68       2806.75        14.21 o                         
   0   2   4        187.89        188.89         2.96 o                         
   2   2   4        323.09        275.04         3.35 o                         
   4   2   4       1685.38       1630.80        12.95 o                         
   6   2   4        653.88        640.29        12.01 o                         
   8   2   4        111.17        113.66        10.50 o                         
  -9   3   4          5.64         17.12         9.97 o                         
  -7   3   4        119.31        127.28         5.95 o                         
  -5   3   4          1.12          4.99         3.54 o                         
  -3   3   4          6.59         21.19         2.34 o                         
  -1   3   4         43.97         65.74         2.52 o                         
   1   3   4        952.87        973.42         5.83 o                         
   3   3   4         45.85         59.24         2.43 o                         
   5   3   4         94.27        108.86         5.65 o                         
   7   3   4          6.62          0.81         9.82 o                         
   9   3   4        262.30        269.56        15.51 o                         
 -10   4   4          0.87         21.30        13.21 o                         
  -8   4   4        466.80        496.05        12.98 o                         
  -6   4   4        921.02        835.54        11.83 o                         
  -4   4   4        124.64        175.67         4.68 o                         
  -2   4   4       3736.73       4287.36        21.09 o                         
   0   4   4        232.21        271.20         4.07 o                         
   2   4   4        237.57        288.56         3.75 o                         
   4   4   4        842.74        742.00         6.60 o                         
   6   4   4         22.00         23.27         6.09 o                         
   8   4   4        341.13        354.09        12.50 o                         
  -9   5   4        910.25        903.77        18.16 o                         
  -7   5   4        484.51        488.33        10.12 o                         
  -5   5   4       2215.96       2195.64        15.91 o                         
  -3   5   4        673.16        906.17         7.82 o                         
  -1   5   4       1873.89       1676.37        10.12 o                         
   1   5   4         46.24         38.76         2.71 o                         
   3   5   4        688.50        619.18         6.05 o                         
   5   5   4          3.53         -4.44         4.44 o                         
   7   5   4        643.59        599.18        13.62 o                         
   9   5   4          1.35        -14.51        17.09 o                         
 -10   6   4        443.85        451.85        20.94 o                         
  -8   6   4       1721.30       1659.55        21.02 o                         
  -6   6   4        760.83        713.38        11.42 o                         
  -4   6   4       2027.83       2090.97        13.80 o                         
  -2   6   4       1223.82       1210.36         9.50 o                         
   0   6   4       2078.51       1935.65        11.11 o                         
   2   6   4       2041.15       1885.39        10.93 o                         
   4   6   4       1920.59       1854.42        17.85 o                         
   6   6   4        917.79        903.33        14.51 o                         
   8   6   4        893.85        878.24        18.73 o                         
  -9   7   4        323.22        351.99        12.20 o                         
  -7   7   4         80.27         92.86         7.02 o                         
  -5   7   4       1267.93       1253.31        13.09 o                         
  -3   7   4        559.88        562.48         7.21 o                         
  -1   7   4       1326.65       1218.84         8.64 o                         
   1   7   4         85.02        173.00         3.72 o                         
   3   7   4        931.66        828.82         8.05 o                         
   5   7   4        226.40        224.92         7.47 o                         
   7   7   4        693.47        655.66        17.50 o                         
  -8   8   4         17.79          9.68         7.82 o                         
  -6   8   4       1156.97       1182.13        17.29 o                         
  -4   8   4        533.74        526.98         8.08 o                         
  -2   8   4       2166.66       2093.22        13.16 o                         
   0   8   4        148.41        122.17         3.76 o                         
   2   8   4        245.43        214.45         4.51 o                         
   4   8   4         11.73         15.05         3.79 o                         
   6   8   4        375.52        378.76        10.81 o                         
   8   8   4         18.21         24.12        11.45 o                         
  -9   9   4        183.01        196.69        12.81 o                         
  -7   9   4         29.59         38.95         6.02 o                         
  -5   9   4        639.71        628.94        10.33 o                         
  -3   9   4          0.24          2.21         3.08 o                         
  -1   9   4        304.07        271.97         5.08 o                         
   1   9   4        377.02        354.66         5.81 o                         
   3   9   4         42.70         46.57         3.40 o                         
   5   9   4        115.38        131.02         8.04 o                         
   7   9   4        131.50        155.81        11.32 o                         
  -8  10   4        578.37        564.32        19.61 o                         
  -6  10   4          1.52          1.42         5.46 o                         
  -4  10   4          0.95          3.50         4.46 o                         
  -2  10   4         37.42         34.23         3.29 o                         
   0  10   4          1.38         -0.27         2.77 o                         
   2  10   4         33.15         28.44         3.66 o                         
   4  10   4         85.24         82.39         5.87 o                         
   6  10   4          0.58         19.10         7.98 o                         
   8  10   4        178.09        163.15        12.70 o                         
  -7  11   4        307.98        298.92         9.56 o                         
  -5  11   4       1225.94       1197.31        16.49 o                         
  -3  11   4        111.45        109.92         5.64 o                         
  -1  11   4        791.49        831.87         9.99 o                         
   1  11   4         13.89         15.91         3.72 o                         
   3  11   4        524.67        504.59         9.10 o                         
   5  11   4         55.77         69.66         7.87 o                         
   7  11   4        657.71        665.29        19.61 o                         
  -8  12   4        177.66        158.85        12.58 o                         
  -6  12   4       1526.60       1472.96        19.53 o                         
  -4  12   4       3116.55       3032.21        26.90 o                         
  -2  12   4       3943.56       3818.31        24.90 o                         
   0  12   4        785.57        835.70        11.08 o                         
   2  12   4        657.72        650.54         9.58 o                         
   4  12   4        713.07        704.00        13.25 o                         
   6  12   4       1681.50       1680.87        28.06 o                         
  -7  13   4        301.88        303.58        12.86 o                         
  -5  13   4        155.09        157.58         8.24 o                         
  -3  13   4        990.63        991.74        14.28 o                         
  -1  13   4        565.98        562.98         9.30 o                         
   1  13   4        429.45        441.02         9.14 o                         
   3  13   4        739.90        692.87        11.73 o                         
   5  13   4        281.65        287.51        11.39 o                         
   7  13   4        175.08        163.86        16.30 o                         
  -6  14   4        624.08        620.34        18.26 o                         
  -4  14   4        152.64        147.09         8.78 o                         
  -2  14   4        286.17        297.42         8.31 o                         
   0  14   4       1142.21       1125.64        13.78 o                         
   2  14   4        613.01        619.15        11.80 o                         
   4  14   4          8.28         17.90         7.33 o                         
   6  14   4         93.10         75.67        14.01 o                         
  -7  15   4         26.06         22.54        10.58 o                         
  -5  15   4        472.34        473.06        18.65 o                         
  -3  15   4        200.57        178.40         8.81 o                         
  -1  15   4        141.76        149.18         6.60 o                         
   1  15   4         87.81         96.68         6.37 o                         
   3  15   4         46.08         51.96         6.99 o                         
   5  15   4        136.17        154.04        13.03 o                         
  -6  16   4        380.52        348.60        15.45 o                         
  -4  16   4        216.38        209.34        11.40 o                         
  -2  16   4        185.73        185.58        10.58 o                         
   0  16   4         28.96         39.05         6.33 o                         
   2  16   4         20.00         25.75         6.88 o                         
   4  16   4          5.83         -0.73         8.89 o                         
  -5  17   4        189.99        209.93        12.45 o                         
  -3  17   4        380.89        367.10        13.63 o                         
  -1  17   4        315.92        335.11        11.66 o                         
   1  17   4         12.49         17.25         7.43 o                         
   3  17   4        387.56        389.81        13.12 o                         
  -4  18   4       1011.81       1074.87        21.87 o                         
  -2  18   4        975.45       1053.96        19.20 o                         
   0  18   4       1109.55       1070.75        22.60 o                         
   2  18   4        602.06        631.21        16.27 o                         
  -3  19   4        641.33        671.70        18.86 o                         
  -1  19   4        280.50        284.92        12.14 o                         
   1  19   4       1021.43       1054.95        19.55 o                         
  -9   1   5        685.59        695.25        18.15 o                         
  -7   1   5        582.02        554.49         9.19 o                         
  -5   1   5       5205.78       5049.92        25.84 o                         
  -3   1   5        603.41        742.41         6.45 o                         
  -1   1   5       2121.09       2166.44        12.41 o                         
   1   1   5       1826.69       1744.55        10.06 o                         
   3   1   5        591.45        571.00         8.45 o                         
   5   1   5       1952.26       1897.25        18.03 o                         
   7   1   5        167.11        168.73         9.23 o                         
   9   1   5         33.77         45.31        13.87 o                         
 -10   2   5         26.04         12.23        13.11 o                         
  -8   2   5        521.05        534.25        12.55 o                         
  -6   2   5          8.45         17.01         3.72 o                         
  -4   2   5       2252.99       2284.09        13.54 o                         
  -2   2   5       5854.53       5780.45        29.78 o                         
   0   2   5        193.50        148.32         3.69 o                         
   2   2   5       1315.86       1748.93         8.97 o                         
   4   2   5       1183.39       1171.46        10.98 o                         
   6   2   5         87.66        119.93         7.21 o                         
   8   2   5          7.64         -0.69        10.24 o                         
  -9   3   5       1391.76       1405.06        23.41 o                         
  -7   3   5         79.90         91.94         5.95 o                         
  -5   3   5       7911.40       7617.83        38.50 o                         
  -3   3   5        128.83         71.60         3.51 o                         
  -1   3   5       5407.66       5467.25        31.61 o                         
   1   3   5        370.11        468.50         4.30 o                         
   3   3   5        474.61        485.56         6.20 o                         
   5   3   5       1080.44       1013.17        12.43 o                         
   7   3   5        520.54        512.66        13.95 o                         
   9   3   5         27.67         51.14        13.76 o                         
 -10   4   5        108.11         69.24        14.32 o                         
  -8   4   5        839.24        864.18        12.46 o                         
  -6   4   5       1312.35       1336.61        13.83 o                         
  -4   4   5        557.73        485.84         5.93 o                         
  -2   4   5       1048.36        938.65         7.32 o                         
   0   4   5       1519.53       1407.23         8.30 o                         
   2   4   5        955.90        942.58         6.24 o                         
   4   4   5        166.09        176.64         5.69 o                         
   6   4   5        148.30        151.95         7.86 o                         
   8   4   5        209.30        206.04        12.28 o                         
  -9   5   5        277.37        307.11        13.47 o                         
  -7   5   5       1041.44        977.84        12.96 o                         
  -5   5   5        351.61        356.99         8.07 o                         
  -3   5   5       3793.37       3987.39        22.95 o                         
  -1   5   5       1695.06       1748.98        10.86 o                         
   1   5   5       2541.62       2688.95        13.66 o                         
   3   5   5       1738.75       1865.22        10.34 o                         
   5   5   5       2849.69       2871.13        24.48 o                         
   7   5   5        550.79        537.29        15.04 o                         
 -10   6   5        240.52        299.62        32.86 o                         
  -8   6   5         78.23         84.74         7.45 o                         
  -6   6   5        186.08        189.11         6.94 o                         
  -4   6   5         21.10         32.03         3.01 o                         
  -2   6   5        316.30        365.31         5.35 o                         
   0   6   5        177.32        190.69         4.24 o                         
   2   6   5        699.08        884.26         7.33 o                         
   4   6   5         11.93          7.52         3.52 o                         
   6   6   5        338.29        332.87        10.28 o                         
   8   6   5         29.27         35.09        11.67 o                         
  -9   7   5       1198.21       1123.34        20.45 o                         
  -7   7   5        248.84        221.48         7.96 o                         
  -5   7   5       6132.48       6016.11        36.48 o                         
  -3   7   5        170.68        150.75         4.35 o                         
  -1   7   5       4231.26       4175.16        20.84 o                         
   1   7   5        428.38        453.00         5.45 o                         
   3   7   5        574.45        585.87         7.13 o                         
   5   7   5       1231.12       1204.75        15.53 o                         
   7   7   5        382.15        393.32        15.68 o                         
  -8   8   5        934.56        977.17        15.95 o                         
  -6   8   5       1356.93       1397.47        16.56 o                         
  -4   8   5       3558.45       3476.77        23.81 o                         
  -2   8   5       7116.61       6897.52        34.97 o                         
   0   8   5       1690.06       1542.09        10.07 o                         
   2   8   5        632.51        591.41         6.21 o                         
   4   8   5       1462.33       1448.97        14.55 o                         
   6   8   5       1236.17       1252.37        19.02 o                         
   8   8   5        187.90        169.67        12.58 o                         
  -9   9   5       1083.70       1119.91        23.36 o                         
  -7   9   5       1475.82       1464.16        17.84 o                         
  -5   9   5       2375.11       2299.36        19.24 o                         
  -3   9   5       2712.81       2613.06        16.91 o                         
  -1   9   5       3733.93       3711.93        19.76 o                         
   1   9   5       1769.60       1743.26        12.10 o                         
   3   9   5       2927.14       2940.08        17.08 o                         
   5   9   5       1726.53       1743.16        19.90 o                         
   7   9   5        985.86       1014.21        21.26 o                         
  -8  10   5        600.36        560.42        17.47 o                         
  -6  10   5       2707.67       2609.46        22.23 o                         
  -4  10   5        452.48        412.08         9.27 o                         
  -2  10   5         99.58         82.80         3.90 o                         
   0  10   5       1193.23       1189.64         9.87 o                         
   2  10   5       3947.86       4103.17        22.26 o                         
   4  10   5        122.57        137.43         7.10 o                         
   6  10   5        596.31        606.05        21.86 o                         
  -7  11   5        409.03        402.26        10.68 o                         
  -5  11   5          9.81         18.09         5.55 o                         
  -3  11   5       3258.16       3265.55        25.60 o                         
  -1  11   5        753.13        763.80         9.49 o                         
   1  11   5       1116.41       1049.18        10.71 o                         
   3  11   5       1243.54       1222.45        12.65 o                         
   5  11   5       5252.07       5220.30        46.14 o                         
   7  11   5        440.70        444.67        16.24 o                         
  -8  12   5         33.11         19.26         9.28 o                         
  -6  12   5         18.12         25.72         7.20 o                         
  -4  12   5          4.16          8.47         5.26 o                         
  -2  12   5         39.59         45.11         4.62 o                         
   0  12   5         51.72         56.92         4.96 o                         
   2  12   5        135.80        134.14         5.43 o                         
   4  12   5         68.67         74.66         6.97 o                         
   6  12   5         35.08         60.73        11.19 o                         
  -7  13   5         35.63         11.16         9.19 o                         
  -5  13   5        602.39        568.08        13.06 o                         
  -3  13   5        538.21        539.04        12.54 o                         
  -1  13   5        422.30        458.29         9.26 o                         
   1  13   5         78.39         78.52         5.55 o                         
   3  13   5        243.20        234.79         7.92 o                         
   5  13   5        261.28        290.50        17.21 o                         
  -6  14   5       1200.67       1189.99        22.79 o                         
  -4  14   5        259.01        274.27        10.31 o                         
  -2  14   5         92.32        110.12         6.94 o                         
   0  14   5        151.90        148.64         6.52 o                         
   2  14   5        984.78        987.67        13.78 o                         
   4  14   5         28.83         38.78         8.47 o                         
   6  14   5        375.79        387.85        19.47 o                         
  -5  15   5          5.69          0.74         9.10 o                         
  -3  15   5        280.38        279.09        12.43 o                         
  -1  15   5        275.66        294.05         8.00 o                         
   1  15   5        375.42        389.34        11.85 o                         
   3  15   5        589.78        598.01        14.63 o                         
   5  15   5       1182.16       1162.62        25.26 o                         
  -6  16   5          2.73         -4.26        10.27 o                         
  -4  16   5         33.53         30.15         9.82 o                         
  -2  16   5         20.81         15.48         7.47 o                         
   0  16   5         15.89         29.19         6.23 o                         
   2  16   5         84.22        104.27         7.93 o                         
   4  16   5         29.21         26.55        12.15 o                         
  -5  17   5         10.49          2.39         9.36 o                         
  -3  17   5        227.26        247.07        12.22 o                         
  -1  17   5         90.55         99.63         8.84 o                         
   1  17   5        288.80        282.73        11.05 o                         
   3  17   5         69.55         97.62        11.31 o                         
  -4  18   5          8.94          3.06        10.69 o                         
  -2  18   5          0.87          7.52         8.33 o                         
   0  18   5         60.52         57.14         8.50 o                         
   2  18   5         13.65         16.67         9.09 o                         
  -1  19   5        106.26        108.54        10.02 o                         
   1  19   5          8.11         25.62         8.09 o                         
 -10   0   6        216.54        245.65        24.71 o                         
  -8   0   6       3137.92       3116.00        39.35 o                         
  -6   0   6      18009.14      17312.09       106.18 o                         
  -4   0   6      11381.27      11417.59        70.81 o                         
  -2   0   6      34078.62      35785.55       225.89 o                         
   0   0   6      24615.16      25459.72       138.63 o                         
   2   0   6      17232.59      16940.76        99.88 o                         
   4   0   6        653.61        663.24        16.66 o                         
   6   0   6       1700.26       1645.19        25.88 o                         
   8   0   6        293.09        259.32        23.39 o                         
  -9   1   6       2053.66       2138.25        28.56 o                         
  -7   1   6        141.52        156.68         7.31 o                         
  -5   1   6       9284.68       9093.38        41.22 o                         
  -3   1   6       6175.04       6273.72        31.11 o                         
  -1   1   6      12937.19      13662.51        62.29 o                         
   1   1   6        144.33        327.11         4.26 o                         
   3   1   6       2356.73       2242.08        17.94 o                         
   5   1   6         24.54         24.84         5.37 o                         
   7   1   6       1090.16       1056.13        21.70 o                         
 -10   2   6        245.94        298.01        15.70 o                         
  -8   2   6        168.58        178.88         8.68 o                         
  -6   2   6        475.99        478.74         8.37 o                         
  -4   2   6       1668.91       1664.80        12.18 o                         
  -2   2   6       5329.21       5453.79        27.21 o                         
   0   2   6       1547.21       1425.84         8.92 o                         
   2   2   6        533.30        476.03         5.63 o                         
   4   2   6        576.35        557.02         9.68 o                         
   6   2   6        612.65        619.13        13.49 o                         
   8   2   6         24.93         13.97        12.30 o                         
  -9   3   6        146.27        194.82        13.44 o                         
  -7   3   6        597.79        575.90        10.73 o                         
  -5   3   6        441.57        459.32         7.07 o                         
  -3   3   6        547.52        612.07         7.06 o                         
  -1   3   6        781.59        809.79         7.02 o                         
   1   3   6       3841.69       4312.88        19.26 o                         
   3   3   6        160.91        165.82         4.82 o                         
   5   3   6        571.68        585.56        11.05 o                         
   7   3   6         29.18          8.85         8.71 o                         
 -10   4   6          3.44          1.06        11.15 o                         
  -8   4   6         94.42        121.01        10.07 o                         
  -6   4   6       3159.58       3158.86        23.00 o                         
  -4   4   6        877.89        798.34         8.91 o                         
  -2   4   6       7273.53       7559.90        35.35 o                         
   0   4   6        732.35        716.98         6.22 o                         
   2   4   6        111.45         72.24         2.40 o                         
   4   4   6        320.81        308.05         7.65 o                         
   6   4   6        166.15        174.09        10.03 o                         
   8   4   6        138.97        145.56        13.40 o                         
  -9   5   6       1159.42       1201.34        22.52 o                         
  -7   5   6         46.12         54.10         6.06 o                         
  -5   5   6       5941.69       5722.46        32.61 o                         
  -3   5   6        536.88        472.22         6.81 o                         
  -1   5   6       3537.79       3634.87        19.85 o                         
   1   5   6        415.12        647.63         5.93 o                         
   3   5   6        938.42        858.03         7.72 o                         
   5   5   6       1220.86       1203.62        17.03 o                         
   7   5   6        314.26        333.39        16.87 o                         
  -8   6   6       1144.44       1135.19        15.22 o                         
  -6   6   6       3329.73       3103.93        23.37 o                         
  -4   6   6       3012.85       2995.54        19.68 o                         
  -2   6   6       6759.83       6941.31        33.41 o                         
   0   6   6       4324.63       4241.50        20.90 o                         
   2   6   6       3956.21       3819.74        18.99 o                         
   4   6   6        641.09        633.12         9.23 o                         
   6   6   6        912.23        901.52        16.66 o                         
   8   6   6        127.93        138.11        13.09 o                         
  -9   7   6        162.68        164.96        11.09 o                         
  -7   7   6        319.69        334.25         9.32 o                         
  -5   7   6        266.93        272.85         7.56 o                         
  -3   7   6        700.41        730.29         7.91 o                         
  -1   7   6        966.57        965.84         8.08 o                         
   1   7   6        883.58        934.44         8.36 o                         
   3   7   6        672.76        615.60         7.70 o                         
   5   7   6       1231.61       1201.31        17.53 o                         
   7   7   6        236.91        259.92        11.80 o                         
  -8   8   6         11.88         13.30         6.37 o                         
  -6   8   6        707.73        678.97        11.79 o                         
  -4   8   6          1.68          2.48         4.52 o                         
  -2   8   6        480.57        580.21        11.99 o                         
   0   8   6          5.63          8.49         2.58 o                         
   2   8   6         35.73         56.26         3.34 o                         
   4   8   6        646.38        639.15        11.84 o                         
   6   8   6         25.10         22.72         7.81 o                         
   8   8   6        209.26        218.73        13.88 o                         
  -9   9   6        455.71        487.38        15.41 o                         
  -7   9   6        332.85        318.67        10.19 o                         
  -5   9   6       1576.40       1593.64        16.06 o                         
  -3   9   6        935.15        981.21        10.61 o                         
  -1   9   6       1108.94       1156.62         9.24 o                         
   1   9   6       1716.08       1845.68        12.44 o                         
   3   9   6         11.09         10.79         3.35 o                         
   5   9   6        544.49        542.18        16.80 o                         
   7   9   6        125.01        112.89        11.37 o                         
  -8  10   6        244.59        223.13        11.89 o                         
  -6  10   6       1287.23       1244.33        16.57 o                         
  -4  10   6        243.53        249.18         8.18 o                         
  -2  10   6       1129.47       1193.06        10.58 o                         
   0  10   6        557.93        615.94         6.90 o                         
   2  10   6        441.18        446.31         7.15 o                         
   4  10   6         13.31         15.38         6.91 o                         
   6  10   6         19.79         36.78         9.36 o                         
  -7  11   6        412.26        396.24        11.58 o                         
  -5  11   6        730.49        738.45        12.52 o                         
  -3  11   6         55.34         64.72         5.65 o                         
  -1  11   6        663.53        672.45         8.65 o                         
   1  11   6        922.30        949.42        13.00 o                         
   3  11   6        662.23        647.73        12.72 o                         
   5  11   6         31.29         33.32         8.85 o                         
   7  11   6         80.27         77.16        11.17 o                         
  -8  12   6        348.83        341.45        14.06 o                         
  -6  12   6          4.69          1.79         6.46 o                         
  -4  12   6       1190.10       1126.53        14.27 o                         
  -2  12   6       1242.74       1212.13        14.38 o                         
   0  12   6        561.86        578.51         9.12 o                         
   2  12   6        721.95        727.28         9.62 o                         
   4  12   6       1507.59       1529.82        22.27 o                         
   6  12   6        903.85        891.68        20.82 o                         
  -7  13   6        741.94        770.25        20.54 o                         
  -5  13   6          1.59         -6.78         6.78 o                         
  -3  13   6        111.76        117.99         7.41 o                         
  -1  13   6        403.36        381.52         9.44 o                         
   1  13   6       1932.20       1850.14        16.59 o                         
   3  13   6        572.63        542.88        13.86 o                         
   5  13   6       1611.42       1651.18        37.50 o                         
  -6  14   6          4.89         -6.56         9.33 o                         
  -4  14   6         11.00          8.14         7.85 o                         
  -2  14   6        180.50        176.33         9.20 o                         
   0  14   6         71.23         77.43         5.53 o                         
   2  14   6        376.24        366.53         9.85 o                         
   4  14   6        260.72        253.83        13.65 o                         
  -5  15   6        245.62        236.43        13.15 o                         
  -3  15   6          2.10         -2.26         8.14 o                         
  -1  15   6        122.24        131.82         7.20 o                         
   1  15   6         93.56         93.70         6.80 o                         
   3  15   6        124.89        117.39         9.39 o                         
   5  15   6         34.38         33.73        13.01 o                         
  -6  16   6         10.61         -9.58        10.10 o                         
  -4  16   6         39.37         24.29        15.75 o                         
  -2  16   6         15.49         20.02         8.26 o                         
   0  16   6         38.09         50.68         6.59 o                         
   2  16   6        211.68        214.50        11.27 o                         
   4  16   6         78.30         78.51        12.00 o                         
  -5  17   6         36.79         32.09        10.80 o                         
  -3  17   6         63.21         67.69         9.82 o                         
  -1  17   6        403.69        393.52        12.48 o                         
   1  17   6        576.09        594.74        16.60 o                         
   3  17   6        324.46        333.72        14.68 o                         
  -4  18   6        486.47        500.41        16.37 o                         
  -2  18   6        263.79        297.51        12.22 o                         
   0  18   6        271.31        283.02        12.98 o                         
   2  18   6        590.58        578.03        18.64 o                         
  -1  19   6        239.86        242.18        12.14 o                         
  -9   1   7        342.69        380.91        15.63 o                         
  -7   1   7       1189.40       1174.45        14.94 o                         
  -5   1   7       3076.09       3082.67        18.41 o                         
  -3   1   7       1506.79       1529.73        10.82 o                         
  -1   1   7       1570.50       1624.82        10.64 o                         
   1   1   7       3991.26       3936.88        19.80 o                         
   3   1   7       4618.43       4757.73        31.93 o                         
   5   1   7        144.60        153.11        10.75 o                         
   7   1   7        334.25        364.44        15.11 o                         
 -10   2   7       1091.63       1214.70        23.85 o                         
  -8   2   7        326.93        384.18        12.34 o                         
  -6   2   7       5823.52       5752.84        33.40 o                         
  -4   2   7       2207.39       2170.80        14.71 o                         
  -2   2   7      18434.14      19215.00        87.24 o                         
   0   2   7       2066.04       2028.35        12.70 o                         
   2   2   7       3030.50       3209.02        16.72 o                         
   4   2   7         57.46         63.63         5.41 o                         
   6   2   7       4121.14       4044.92        42.30 o                         
   8   2   7         43.34         18.61        19.18 o                         
  -9   3   7        823.04        884.69        20.24 o                         
  -7   3   7        272.75        293.29         9.06 o                         
  -5   3   7       2811.09       2809.25        18.44 o                         
  -3   3   7       3498.27       3518.13        21.05 o                         
  -1   3   7       4773.76       4872.35        25.04 o                         
   1   3   7        977.46        837.81         7.93 o                         
   3   3   7       4359.39       4301.84        28.87 o                         
   5   3   7        719.47        672.29        13.29 o                         
   7   3   7        793.19        776.31        20.60 o                         
 -10   4   7         75.74         90.40        15.15 o                         
  -8   4   7        189.68        199.31         8.90 o                         
  -6   4   7       1668.57       1706.59        16.23 o                         
  -4   4   7        534.53        458.02         7.26 o                         
  -2   4   7       1298.35       1089.62        10.75 o                         
   0   4   7        983.93        910.33         7.38 o                         
   2   4   7       1944.87       1999.85        11.11 o                         
   4   4   7         47.91         40.22         5.51 o                         
   6   4   7        195.66        195.41        10.80 o                         
   8   4   7         18.74         17.06        11.33 o                         
  -9   5   7        115.56        125.49        11.44 o                         
  -7   5   7        175.12        164.22         7.49 o                         
  -5   5   7        232.79        236.77         6.48 o                         
  -3   5   7        196.86        259.16         8.93 o                         
  -1   5   7       1184.65       1242.51         9.15 o                         
   1   5   7        955.83        981.90         9.20 o                         
   3   5   7        265.90        231.31         6.25 o                         
   5   5   7        194.91        215.79         9.69 o                         
   7   5   7         78.18         73.57        11.16 o                         
  -8   6   7         35.45         38.49         8.23 o                         
  -6   6   7       2939.16       2878.30        22.55 o                         
  -4   6   7        146.09        127.41         5.13 o                         
  -2   6   7       2620.21       2638.03        14.89 o                         
   0   6   7        256.14        272.17         4.63 o                         
   2   6   7       1204.02       1337.01         9.30 o                         
   4   6   7        124.09        117.36         8.00 o                         
   6   6   7        771.38        749.71        16.27 o                         
   8   6   7        195.74        206.38        14.55 o                         
  -9   7   7        534.46        557.90        22.29 o                         
  -7   7   7        412.80        391.37        10.05 o                         
  -5   7   7       2279.21       2207.05        18.77 o                         
  -3   7   7       2107.28       2180.90        16.02 o                         
  -1   7   7       2332.46       2271.60        14.35 o                         
   1   7   7       1239.13       1166.66         9.17 o                         
   3   7   7       3473.55       3448.91        23.42 o                         
   5   7   7        240.22        242.95        10.01 o                         
   7   7   7        420.72        428.18        15.40 o                         
  -8   8   7        223.74        247.23         9.94 o                         
  -6   8   7       1595.13       1606.64        20.33 o                         
  -4   8   7       1887.91       1839.92        16.40 o                         
  -2   8   7       6745.27       6553.19        32.91 o                         
   0   8   7       2130.77       1959.42        11.85 o                         
   2   8   7       1539.20       1526.61        10.78 o                         
   4   8   7        268.64        276.90        11.15 o                         
   6   8   7       1400.27       1408.58        21.40 o                         
  -9   9   7        459.89        420.69        20.84 o                         
  -7   9   7        342.02        333.51        10.41 o                         
  -5   9   7       1351.67       1337.03        15.09 o                         
  -3   9   7       1016.46        997.96        11.04 o                         
  -1   9   7       3955.12       3879.45        20.32 o                         
   1   9   7       1649.28       1605.44        11.76 o                         
   3   9   7       1501.05       1434.14        16.40 o                         
   5   9   7        375.98        400.32        13.95 o                         
   7   9   7        261.47        259.36        14.06 o                         
  -8  10   7        263.23        226.20        12.13 o                         
  -6  10   7         20.10         30.72         6.69 o                         
  -4  10   7        332.30        357.69         8.97 o                         
  -2  10   7         28.72         26.25         4.15 o                         
   0  10   7        925.94        933.27         8.45 o                         
   2  10   7       1084.90       1053.62        10.58 o                         
   4  10   7        721.70        718.11        16.53 o                         
   6  10   7        109.05        108.96        10.78 o                         
  -7  11   7        243.63        257.46        11.97 o                         
  -5  11   7        210.94        218.24         8.20 o                         
  -3  11   7       1198.21       1099.65        13.45 o                         
  -1  11   7       1559.98       1548.81        12.70 o                         
   1  11   7        886.84        888.71         9.45 o                         
   3  11   7         38.54         44.59         7.00 o                         
   5  11   7        988.77        956.29        21.42 o                         
  -8  12   7        100.54         95.37        10.66 o                         
  -6  12   7        156.77        167.50        10.38 o                         
  -4  12   7         31.74         30.61         5.93 o                         
  -2  12   7         35.99         38.20         5.50 o                         
   0  12   7          7.02         11.13         4.33 o                         
   2  12   7          3.30          2.37         4.19 o                         
   4  12   7        479.52        444.69        14.31 o                         
   6  12   7          0.20         -2.09         9.57 o                         
  -7  13   7         63.95         61.70        11.00 o                         
  -5  13   7         89.46         67.68         9.65 o                         
  -3  13   7        336.42        314.19         9.66 o                         
  -1  13   7       1163.13       1127.99        13.28 o                         
   1  13   7          0.81          0.80         5.15 o                         
   3  13   7        124.43        136.54         8.72 o                         
   5  13   7         35.62         31.42         9.98 o                         
  -6  14   7         27.22         26.06        10.04 o                         
  -4  14   7        196.52        206.29        11.59 o                         
  -2  14   7         94.74         81.78         7.55 o                         
   0  14   7        440.33        407.78         9.08 o                         
   2  14   7        603.80        593.62        12.77 o                         
   4  14   7        279.96        267.73        13.91 o                         
  -5  15   7        353.94        358.81        21.32 o                         
  -3  15   7        132.27        124.44        10.90 o                         
  -1  15   7        753.62        750.59        13.20 o                         
   1  15   7        789.87        797.89        15.69 o                         
   3  15   7        150.89        154.93        11.18 o                         
  -4  16   7         35.54         46.30        10.31 o                         
  -2  16   7          8.18         -1.26         7.91 o                         
   0  16   7          7.48          4.99         7.60 o                         
   2  16   7         26.40         37.06         9.16 o                         
   4  16   7        310.58        333.05        16.26 o                         
  -3  17   7        141.41        173.21        11.67 o                         
  -1  17   7          0.59         -0.78         8.87 o                         
   1  17   7        136.66        128.25        10.04 o                         
   3  17   7          4.72          8.60         9.51 o                         
  -2  18   7         33.95         26.95         9.51 o                         
   0  18   7         30.40         31.69        11.35 o                         
 -10   0   8        600.37        698.85        31.62 o                         
  -8   0   8        384.94        374.68        16.17 o                         
  -6   0   8       6176.41       5990.10        52.07 o                         
  -4   0   8       1472.70       1369.46        15.14 o                         
  -2   0   8       1466.52       1290.46        13.76 o                         
   0   0   8       4440.70       4564.11        35.57 o                         
   2   0   8      20651.10      22242.12       211.64 o                         
   4   0   8       1047.48       1095.15        23.97 o                         
   6   0   8       1428.38       1404.19        30.53 o                         
   8   0   8        167.07        155.03        23.08 o                         
  -9   1   8        412.52        424.74        13.87 o                         
  -7   1   8        164.95        187.17         8.04 o                         
  -5   1   8         41.27         57.35         3.89 o                         
  -3   1   8       2363.78       2414.17        20.71 o                         
  -1   1   8       5090.38       4979.86        25.64 o                         
   1   1   8       2257.25       2268.03        14.19 o                         
   3   1   8       3002.72       3082.44        25.72 o                         
   5   1   8       3438.71       3479.03        33.84 o                         
   7   1   8        432.93        396.27        16.83 o                         
 -10   2   8        313.51        347.08        14.99 o                         
  -8   2   8         93.77        125.18         8.66 o                         
  -6   2   8        269.58        275.72         7.41 o                         
  -4   2   8        747.42        688.98         8.27 o                         
  -2   2   8       3332.92       3391.20        19.11 o                         
   0   2   8        992.87       1037.29         8.71 o                         
   2   2   8        583.09        603.34         6.33 o                         
   4   2   8        327.57        342.68        13.79 o                         
   6   2   8        749.17        748.00        19.52 o                         
   8   2   8         70.41         87.89        19.40 o                         
  -9   3   8         16.47         31.23         7.94 o                         
  -7   3   8        305.18        303.98         9.36 o                         
  -5   3   8       1801.49       1808.46        14.78 o                         
  -3   3   8          8.64          1.84         3.44 o                         
  -1   3   8         21.71         19.50         2.83 o                         
   1   3   8        326.45        335.94         5.52 o                         
   3   3   8         49.49         52.32         5.50 o                         
   5   3   8        482.90        497.34        13.89 o                         
   7   3   8         10.95         29.11        10.49 o                         
 -10   4   8         97.14        129.38        14.21 o                         
  -8   4   8        201.24        208.82         9.13 o                         
  -6   4   8         88.78        113.80         6.38 o                         
  -4   4   8        405.50        445.77         7.55 o                         
  -2   4   8        294.28        337.71         6.89 o                         
   0   4   8         31.93         47.65         3.41 o                         
   2   4   8       1675.53       1938.56        13.03 o                         
   4   4   8        139.98        133.25         7.56 o                         
   6   4   8        172.22        180.70        12.28 o                         
  -9   5   8         54.96         70.50        10.54 o                         
  -7   5   8         46.01         67.99         7.01 o                         
  -5   5   8          3.20          0.81         4.31 o                         
  -3   5   8        258.99        252.05         5.86 o                         
  -1   5   8       1510.34       1405.29        10.75 o                         
   1   5   8       1318.53       1331.07         9.83 o                         
   3   5   8       2504.37       2448.21        31.36 o                         
   5   5   8       1659.53       1700.17        25.60 o                         
   7   5   8         64.91         84.40        11.89 o                         
  -8   6   8        332.97        339.38        10.81 o                         
  -6   6   8       2320.95       2188.94        19.52 o                         
  -4   6   8       1473.19       1342.99        12.18 o                         
  -2   6   8       4682.62       4626.08        24.50 o                         
   0   6   8       2245.61       2357.17        14.03 o                         
   2   6   8       5456.98       5649.94        27.03 o                         
   4   6   8        804.21        842.36        13.40 o                         
   6   6   8       1500.53       1459.28        25.58 o                         
  -9   7   8        521.46        555.10        16.41 o                         
  -7   7   8        175.90        204.36         8.42 o                         
  -5   7   8       2052.81       1975.64        17.88 o                         
  -3   7   8       1307.61       1217.46        11.38 o                         
  -1   7   8       2897.24       2769.30        16.06 o                         
   1   7   8        612.82        585.83         7.05 o                         
   3   7   8        649.46        656.93         9.52 o                         
   5   7   8        107.54         94.35         9.05 o                         
   7   7   8        613.19        614.28        20.59 o                         
  -8   8   8        277.24        311.34        12.71 o                         
  -6   8   8         31.09         44.03         6.23 o                         
  -4   8   8        544.34        545.08         9.25 o                         
  -2   8   8       1491.35       1498.02        12.61 o                         
   0   8   8        303.04        289.62         5.01 o                         
   2   8   8         79.35        106.08         4.46 o                         
   4   8   8        422.16        420.18        12.05 o                         
   6   8   8         54.42         89.67        11.77 o                         
  -9   9   8         34.47         41.40        13.09 o                         
  -7   9   8        137.68        117.97         8.95 o                         
  -5   9   8        473.15        441.06        10.35 o                         
  -3   9   8        416.95        427.63         8.50 o                         
  -1   9   8       1069.12       1042.69         9.69 o                         
   1   9   8         36.47         36.74         3.88 o                         
   3   9   8        444.22        416.73        10.84 o                         
   5   9   8       1360.91       1328.25        22.26 o                         
   7   9   8         56.34         47.83        28.51 o                         
  -8  10   8          1.27         -4.53         8.65 o                         
  -6  10   8        713.45        701.04        14.13 o                         
  -4  10   8         39.38         22.67         5.50 o                         
  -2  10   8        458.63        422.20         7.89 o                         
   0  10   8        304.95        307.74         6.16 o                         
   2  10   8       2080.38       2108.86        16.32 o                         
   4  10   8         20.88         19.98         8.22 o                         
   6  10   8        283.70        277.98        15.52 o                         
  -7  11   8        194.76        200.61        12.45 o                         
  -5  11   8       1780.54       1730.05        19.35 o                         
  -3  11   8        303.23        282.41         9.88 o                         
  -1  11   8       1429.29       1388.01        12.60 o                         
   1  11   8        955.02        968.10        10.65 o                         
   3  11   8       1329.68       1345.24        17.56 o                         
   5  11   8         24.14         34.55        14.05 o                         
  -8  12   8        466.37        443.06        18.39 o                         
  -6  12   8        316.90        314.52        13.03 o                         
  -4  12   8       1295.35       1328.85        21.99 o                         
  -2  12   8       5182.43       5091.04        33.63 o                         
   0  12   8       1305.97       1304.72        22.92 o                         
   2  12   8        412.73        408.19         9.32 o                         
   4  12   8        912.19        911.31        19.30 o                         
  -7  13   8        384.84        365.64        15.35 o                         
  -5  13   8       1322.62       1306.29        22.73 o                         
  -3  13   8        222.62        204.51         8.65 o                         
  -1  13   8        184.40        174.02         7.17 o                         
   1  13   8        238.96        264.17         8.33 o                         
   3  13   8         13.70         23.10         8.91 o                         
   5  13   8         31.87         19.61        10.01 o                         
  -6  14   8         24.44         29.33        10.22 o                         
  -4  14   8        123.61        132.04        15.42 o                         
  -2  14   8          3.15          9.35         7.14 o                         
   0  14   8         38.14         45.80         7.83 o                         
   2  14   8         17.21         34.40         7.00 o                         
   4  14   8        154.95        165.13        14.86 o                         
  -5  15   8        395.51        406.90        15.62 o                         
  -3  15   8         56.84         60.66         9.59 o                         
  -1  15   8        587.32        595.67        18.76 o                         
   1  15   8        189.31        202.85         9.16 o                         
   3  15   8        509.04        481.67        19.71 o                         
  -4  16   8         72.57         65.08        10.63 o                         
  -2  16   8        769.14        769.76        19.71 o                         
   0  16   8        109.54        103.74         9.44 o                         
   2  16   8        220.95        252.50        12.88 o                         
  -3  17   8        153.31        139.74        11.06 o                         
  -1  17   8        241.95        239.32        13.02 o                         
   1  17   8        127.55        143.67        11.72 o                         
  -2  18   8        745.21        764.19        21.42 o                         
   0  18   8        296.38        307.62        16.10 o                         
  -9   1   9          1.43         12.51         9.39 o                         
  -7   1   9        418.51        411.92        16.94 o                         
  -5   1   9        725.02        765.82         9.80 o                         
  -3   1   9        183.32        193.46         5.79 o                         
  -1   1   9       1399.72       1356.30        10.93 o                         
   1   1   9       3966.29       4176.94        23.69 o                         
   3   1   9       3334.67       3251.65        30.71 o                         
   5   1   9        862.10        890.16        21.18 o                         
   7   1   9         13.87         -4.87        12.25 o                         
 -10   2   9        702.35        779.99        21.80 o                         
  -8   2   9          6.82         17.50         7.22 o                         
  -6   2   9        281.04        272.56         7.99 o                         
  -4   2   9          2.18         -0.52         3.47 o                         
  -2   2   9       1476.15       1489.69        11.13 o                         
   0   2   9        902.18        799.21         7.78 o                         
   2   2   9       1806.14       1698.07        16.65 o                         
   4   2   9        374.50        359.45        11.90 o                         
   6   2   9        764.99        768.98        20.87 o                         
  -9   3   9        146.29        176.72        12.23 o                         
  -7   3   9         94.41         98.56         7.39 o                         
  -5   3   9        161.62        176.82         6.77 o                         
  -3   3   9        730.93        727.25         8.88 o                         
  -1   3   9       5136.54       4903.49        25.98 o                         
   1   3   9       3625.45       3648.76        19.28 o                         
   3   3   9       2708.38       2593.94        30.57 o                         
   5   3   9       2283.47       2302.50        27.25 o                         
   7   3   9        273.93        266.06        15.21 o                         
  -8   4   9         15.42         19.94         6.80 o                         
  -6   4   9        655.19        651.51        12.47 o                         
  -4   4   9         66.66         65.85         4.59 o                         
  -2   4   9        270.54        234.75         7.31 o                         
   0   4   9        154.06        137.13         4.46 o                         
   2   4   9       2466.55       2351.58        16.16 o                         
   4   4   9        282.40        282.82        16.11 o                         
   6   4   9        348.53        397.37        16.27 o                         
  -9   5   9        293.98        339.82        16.11 o                         
  -7   5   9        452.13        446.13        11.50 o                         
  -5   5   9        740.35        699.14        11.30 o                         
  -3   5   9       1018.97       1045.81        10.52 o                         
  -1   5   9        413.21        396.25         6.55 o                         
   1   5   9        282.95        264.84         5.46 o                         
   3   5   9        216.61        233.06        11.12 o                         
   5   5   9        110.03        140.78        14.37 o                         
   7   5   9        324.61        305.75        15.94 o                         
  -8   6   9        141.10        161.86        10.77 o                         
  -6   6   9        414.91        390.77        15.97 o                         
  -4   6   9        141.72        153.07         5.70 o                         
  -2   6   9        117.82        154.13         5.06 o                         
   0   6   9         56.84         54.72         3.85 o                         
   2   6   9        605.49        580.95         7.28 o                         
   4   6   9         17.00         15.02         6.78 o                         
   6   6   9         12.99         10.54        10.07 o                         
  -9   7   9         45.96         58.78        10.25 o                         
  -7   7   9        196.40        186.81         8.97 o                         
  -5   7   9        216.84        213.65         7.74 o                         
  -3   7   9        342.51        366.99         7.63 o                         
  -1   7   9       2970.51       2923.54        18.56 o                         
   1   7   9       3306.02       3325.76        17.78 o                         
   3   7   9       2889.01       2805.61        25.35 o                         
   5   7   9       1621.48       1616.28        24.21 o                         
   7   7   9        106.38         95.54        15.26 o                         
  -8   8   9         27.01         27.35         9.01 o                         
  -6   8   9        268.28        295.28         9.13 o                         
  -4   8   9        228.09        242.07         7.00 o                         
  -2   8   9       2851.29       2880.44        19.23 o                         
   0   8   9        781.70        743.46         8.48 o                         
   2   8   9       2488.19       2402.99        16.60 o                         
   4   8   9        457.55        465.03        12.09 o                         
   6   8   9       1674.91       1698.61        29.52 o                         
  -7   9   9        657.85        677.51        22.16 o                         
  -5   9   9       1198.36       1184.63        14.92 o                         
  -3   9   9       1355.03       1338.45        12.95 o                         
  -1   9   9       1528.07       1529.10        12.35 o                         
   1   9   9       1155.60       1160.98        10.39 o                         
   3   9   9       1071.42       1054.57        14.74 o                         
   5   9   9        799.47        831.67        21.61 o                         
  -8  10   9        386.80        354.99        19.67 o                         
  -6  10   9       2684.01       2600.91        28.37 o                         
  -4  10   9        819.85        821.36        12.63 o                         
  -2  10   9        799.57        781.79         9.85 o                         
   0  10   9        247.46        249.59         6.35 o                         
   2  10   9        983.64       1005.30        11.61 o                         
   4  10   9        320.74        344.55        20.98 o                         
   6  10   9        268.58        275.44        15.77 o                         
  -7  11   9        358.87        354.63        13.34 o                         
  -5  11   9        724.73        768.66        15.43 o                         
  -3  11   9       1720.90       1669.73        17.11 o                         
  -1  11   9        312.22        311.09         7.97 o                         
   1  11   9         22.95         22.74         4.46 o                         
   3  11   9          4.78          4.36         6.82 o                         
   5  11   9         31.26         38.60        11.49 o                         
  -6  12   9         83.16         94.26        11.77 o                         
  -4  12   9        367.60        376.25        11.70 o                         
  -2  12   9         54.20         55.44         6.48 o                         
   0  12   9        250.25        236.15         7.83 o                         
   2  12   9        363.33        379.13         8.86 o                         
   4  12   9         69.68         73.14        11.79 o                         
  -7  13   9          2.80         -9.96         9.96 o                         
  -5  13   9          2.80         -4.06         8.51 o                         
  -3  13   9        198.90        190.84        10.76 o                         
  -1  13   9        468.92        487.52        12.02 o                         
   1  13   9         16.87         11.15         5.25 o                         
   3  13   9         44.96         33.29         8.37 o                         
  -6  14   9       1074.29       1050.06        25.43 o                         
  -4  14   9        137.50        152.29        11.19 o                         
  -2  14   9        633.62        638.79        19.00 o                         
   0  14   9         40.29         39.61         6.92 o                         
   2  14   9        610.00        619.87        15.03 o                         
   4  14   9        118.98        137.57        13.07 o                         
  -5  15   9        604.96        559.64        18.14 o                         
  -3  15   9        344.43        305.89        14.82 o                         
  -1  15   9          3.98          5.73         9.35 o                         
   1  15   9         78.02         79.33        10.04 o                         
   3  15   9         42.07         34.86         9.66 o                         
  -4  16   9        177.43        174.27        14.19 o                         
  -2  16   9        124.10        121.60        12.41 o                         
   0  16   9        138.73        143.27        10.14 o                         
   2  16   9         97.67         82.22        10.41 o                         
  -3  17   9        202.34        219.94        14.80 o                         
  -1  17   9         52.20         63.31        10.49 o                         
   1  17   9         78.22         72.81        10.89 o                         
  -8   0  10        162.64        189.07        29.36 o                         
  -6   0  10       3106.56       3118.83        30.60 o                         
  -4   0  10       2382.58       2316.72        25.92 o                         
  -2   0  10       4695.73       4510.60        34.89 o                         
   0   0  10       1272.59       1284.98        15.77 o                         
   2   0  10      12579.90      12164.69       121.07 o                         
   4   0  10       2909.17       2976.82        44.22 o                         
   6   0  10       1143.43       1131.16        37.74 o                         
  -9   1  10        737.41        771.26        22.76 o                         
  -7   1  10        565.69        617.20        12.96 o                         
  -5   1  10       1202.38       1109.16        12.48 o                         
  -3   1  10       1419.43       1361.52        13.09 o                         
  -1   1  10       5869.35       5892.09        32.84 o                         
   1   1  10       1857.26       1832.21        13.47 o                         
   3   1  10        673.08        673.66        14.86 o                         
   5   1  10       1228.93       1234.43        21.04 o                         
   7   1  10        819.40        780.42        26.29 o                         
  -8   2  10         93.63        103.88         9.08 o                         
  -6   2  10         59.74         70.07         5.35 o                         
  -4   2  10         75.13         78.90         4.76 o                         
  -2   2  10       1242.33       1240.12        10.35 o                         
   0   2  10        388.30        394.60         6.95 o                         
   2   2  10        374.77        351.52        13.08 o                         
   4   2  10        166.48        163.21         9.95 o                         
   6   2  10        478.98        467.91        17.47 o                         
  -9   3  10         59.42        105.19        14.53 o                         
  -7   3  10         34.22         33.36         6.71 o                         
  -5   3  10          5.89         14.68         6.29 o                         
  -3   3  10          0.50          3.36         3.81 o                         
  -1   3  10       1326.23       1408.24        11.93 o                         
   1   3  10          9.07          5.90         3.73 o                         
   3   3  10         61.91         79.54         7.93 o                         
   5   3  10         15.31         21.67         8.47 o                         
   7   3  10        102.30         82.73        12.71 o                         
  -8   4  10        164.48        178.36        11.01 o                         
  -6   4  10          7.98          0.98         6.03 o                         
  -4   4  10          9.56         15.75         4.25 o                         
  -2   4  10        407.94        381.25        10.07 o                         
   0   4  10        111.69        128.96         4.61 o                         
   2   4  10       1224.62       1089.17        14.07 o                         
   4   4  10         78.74         73.05         8.63 o                         
   6   4  10        124.74        127.86        12.97 o                         
  -9   5  10         98.29        114.74        12.41 o                         
  -7   5  10        225.33        247.15         9.60 o                         
  -5   5  10        605.02        561.61         9.56 o                         
  -3   5  10         51.69         35.59         4.36 o                         
  -1   5  10       1384.22       1364.29        12.29 o                         
   1   5  10        784.68        809.49         8.80 o                         
   3   5  10        309.28        341.35        15.17 o                         
   5   5  10        465.82        527.01        18.16 o                         
  -8   6  10        127.44        137.49        10.64 o                         
  -6   6  10        809.27        759.05        13.99 o                         
  -4   6  10        158.46        175.56         6.13 o                         
  -2   6  10       1566.04       1527.72        14.46 o                         
   0   6  10        211.62        229.61         5.99 o                         
   2   6  10       2960.93       2833.94        27.80 o                         
   4   6  10        734.65        765.96        16.99 o                         
   6   6  10        950.73        955.82        23.67 o                         
  -9   7  10        164.14        162.07        12.06 o                         
  -7   7  10        120.62        145.69        10.31 o                         
  -5   7  10          1.79         -0.06         5.51 o                         
  -3   7  10        345.84        357.74         9.08 o                         
  -1   7  10          1.91          7.13         4.42 o                         
   1   7  10        236.30        222.54         5.55 o                         
   3   7  10         39.16         52.01         6.69 o                         
   5   7  10        409.45        384.82        17.88 o                         
  -8   8  10        302.69        343.63        13.72 o                         
  -6   8  10        181.21        200.20         8.53 o                         
  -4   8  10         32.17         41.72         5.11 o                         
  -2   8  10         28.64         31.72         4.95 o                         
   0   8  10        326.61        334.25         6.70 o                         
   2   8  10         88.97         81.30         4.92 o                         
   4   8  10         23.14         33.52         7.90 o                         
   6   8  10        104.60        129.49        19.46 o                         
  -7   9  10          9.21          9.28         9.22 o                         
  -5   9  10          4.26          3.48         5.90 o                         
  -3   9  10          8.49          9.57         4.75 o                         
  -1   9  10       1378.07       1384.40        13.80 o                         
   1   9  10         24.39         24.15         4.06 o                         
   3   9  10         92.26        103.21         7.80 o                         
   5   9  10        150.04        156.69        13.00 o                         
  -8  10  10         65.66         66.67        18.23 o                         
  -6  10  10         43.58         49.53         8.82 o                         
  -4  10  10        135.35        132.72         7.13 o                         
  -2  10  10         19.66         20.94         5.48 o                         
   0  10  10        253.37        259.54         6.17 o                         
   2  10  10        806.76        766.13        10.90 o                         
   4  10  10         34.93         11.57        10.03 o                         
  -7  11  10        161.93        143.61        11.03 o                         
  -5  11  10         54.26         70.82        14.05 o                         
  -3  11  10         21.16         28.13         6.89 o                         
  -1  11  10        158.68        177.01         6.91 o                         
   1  11  10        349.51        360.16         7.61 o                         
   3  11  10        170.05        187.15        11.65 o                         
   5  11  10        297.94        327.63        19.98 o                         
  -6  12  10        534.56        532.97        27.01 o                         
  -4  12  10        207.44        220.29        15.04 o                         
  -2  12  10       1536.41       1490.82        17.80 o                         
   0  12  10        933.52        969.46        13.65 o                         
   2  12  10        199.85        193.67         8.13 o                         
   4  12  10        326.73        354.56        17.61 o                         
  -5  13  10        230.29        241.03        12.94 o                         
  -3  13  10        488.97        499.62        17.38 o                         
  -1  13  10          1.87         -1.85         6.31 o                         
   1  13  10        305.56        290.77         9.49 o                         
   3  13  10        540.79        545.07        16.58 o                         
  -6  14  10        399.69        403.63        16.22 o                         
  -4  14  10        670.38        628.85        27.02 o                         
  -2  14  10         32.68         23.36         9.65 o                         
   0  14  10        703.06        685.27        14.94 o                         
   2  14  10         17.73         23.07         7.36 o                         
  -5  15  10          5.42         11.03        11.47 o                         
  -3  15  10         17.54         28.90        10.56 o                         
  -1  15  10        149.85        140.25         9.99 o                         
   1  15  10         58.32         64.70        11.56 o                         
  -4  16  10         16.21         -4.48        11.09 o                         
  -2  16  10         38.92         41.82        11.25 o                         
   0  16  10          1.73          1.03         8.59 o                         
  -1  17  10          0.91         16.39         9.76 o                         
  -9   1  11         24.26         48.25        10.43 o                         
  -7   1  11        704.90        706.93        13.88 o                         
  -5   1  11       1764.88       1653.82        15.51 o                         
  -3   1  11        115.98        124.95         5.12 o                         
  -1   1  11        137.27        153.81         5.64 o                         
   1   1  11        269.18        310.13        10.72 o                         
   3   1  11        168.05        188.49        10.04 o                         
   5   1  11         69.47         88.66         9.84 o                         
  -8   2  11        145.36        182.47        12.67 o                         
  -6   2  11        461.75        488.62         9.56 o                         
  -4   2  11        176.65        164.61         6.71 o                         
  -2   2  11       3114.04       3102.11        20.28 o                         
   0   2  11        414.08        410.67         7.44 o                         
   2   2  11        221.34        227.75         9.34 o                         
   4   2  11          1.65         -5.65         7.94 o                         
   6   2  11       1383.16       1444.18        27.94 o                         
  -9   3  11        355.55        380.43        17.82 o                         
  -7   3  11        770.20        780.33        14.57 o                         
  -5   3  11        898.76        848.25        11.70 o                         
  -3   3  11        383.07        386.36         7.91 o                         
  -1   3  11          9.66         15.25         4.22 o                         
   1   3  11        254.55        287.81         7.98 o                         
   3   3  11         45.01         25.11         7.32 o                         
   5   3  11        288.57        316.67        13.40 o                         
  -8   4  11        105.41        109.73        10.15 o                         
  -6   4  11        719.58        707.43        12.66 o                         
  -4   4  11        176.59        201.48         6.21 o                         
  -2   4  11        346.03        325.20         7.72 o                         
   0   4  11          1.98          3.45         4.05 o                         
   2   4  11        707.22        719.71        13.34 o                         
   4   4  11        262.93        309.25        12.47 o                         
   6   4  11        184.17        209.41        14.51 o                         
  -9   5  11        161.21        219.47        13.57 o                         
  -7   5  11        275.19        260.07        11.76 o                         
  -5   5  11        108.34        115.15         6.39 o                         
  -3   5  11        857.87        818.15        11.21 o                         
  -1   5  11        899.94        929.11        10.54 o                         
   1   5  11        944.81        961.02        11.65 o                         
   3   5  11        817.44        804.98        15.65 o                         
   5   5  11        561.43        584.27        19.31 o                         
  -8   6  11         26.02         28.97         9.20 o                         
  -6   6  11        135.61        137.44         8.25 o                         
  -4   6  11        247.14        240.21         6.95 o                         
  -2   6  11        305.43        340.12         9.03 o                         
   0   6  11       1301.24       1260.32        11.99 o                         
   2   6  11         20.88          7.58         6.06 o                         
   4   6  11         39.33         34.38         7.91 o                         
   6   6  11        142.96        143.71        19.57 o                         
  -7   7  11        783.66        805.84        18.38 o                         
  -5   7  11       1207.67       1128.99        14.07 o                         
  -3   7  11        261.14        266.14         7.42 o                         
  -1   7  11         13.30         13.75         4.82 o                         
   1   7  11        233.08        258.31         7.46 o                         
   3   7  11          4.16          7.28         6.94 o                         
   5   7  11        161.92        169.33        14.34 o                         
  -8   8  11        455.83        485.60        18.40 o                         
  -6   8  11        550.47        566.83        18.79 o                         
  -4   8  11        166.08        185.98         7.27 o                         
  -2   8  11       2281.03       2251.42        18.36 o                         
   0   8  11        208.83        217.31         6.14 o                         
   2   8  11        571.36        612.13        12.95 o                         
   4   8  11        263.17        300.67        12.77 o                         
  -7   9  11        746.55        742.17        20.13 o                         
  -5   9  11        352.14        360.97        11.38 o                         
  -3   9  11       1122.25       1092.53        13.34 o                         
  -1   9  11        797.32        793.13        11.43 o                         
   1   9  11       1597.64       1580.76        14.55 o                         
   3   9  11        736.21        782.20        30.87 o                         
   5   9  11       1013.82       1030.61        28.01 o                         
  -6  10  11        575.23        547.62        17.40 o                         
  -4  10  11       1126.77       1086.74        16.07 o                         
  -2  10  11          1.55          3.45         5.11 o                         
   0  10  11       1273.53       1250.85        12.82 o                         
   2  10  11        937.87        991.20        20.24 o                         
   4  10  11        673.33        662.65        20.53 o                         
  -7  11  11         65.74         87.43        11.45 o                         
  -5  11  11          2.71          8.62         8.91 o                         
  -3  11  11       1081.14       1051.38        17.22 o                         
  -1  11  11       2467.80       2419.98        20.24 o                         
   1  11  11        791.51        781.41        11.42 o                         
   3  11  11       1046.95       1073.89        20.73 o                         
  -6  12  11          0.11         -0.27         9.49 o                         
  -4  12  11        196.49        202.63        19.29 o                         
  -2  12  11          0.81          6.09         6.67 o                         
   0  12  11        588.84        573.56        12.64 o                         
   2  12  11          0.13          9.41         7.95 o                         
   4  12  11         21.52         16.24        10.70 o                         
  -5  13  11         56.44         58.01        11.68 o                         
  -3  13  11        103.94        105.43        11.68 o                         
  -1  13  11         88.53        104.24         8.96 o                         
   1  13  11        177.83        169.69         8.50 o                         
   3  13  11         16.14         50.61        12.25 o                         
  -4  14  11        247.39        246.29        14.60 o                         
  -2  14  11         14.22         14.35         9.98 o                         
   0  14  11        395.33        398.43        14.26 o                         
   2  14  11        424.34        428.41        18.93 o                         
  -3  15  11        333.58        326.70        17.13 o                         
  -1  15  11        391.83        373.56        15.74 o                         
   1  15  11        430.23        427.01        15.16 o                         
  -2  16  11          3.16          6.37        13.25 o                         
   0  16  11        357.50        369.89        18.30 o                         
  -8   0  12        997.67       1106.94        37.38 o                         
  -6   0  12       5857.79       5702.66        48.10 o                         
  -4   0  12       1665.54       1861.83        23.83 o                         
  -2   0  12       2574.01       2547.54        27.44 o                         
   0   0  12          5.77         13.31         5.89 o                         
   2   0  12       2311.72       2419.80        33.57 o                         
   4   0  12       1517.18       1480.13        39.96 o                         
   6   0  12        810.01        915.27        30.43 o                         
  -9   1  12        641.09        681.41        27.95 o                         
  -7   1  12       1388.24       1466.47        19.65 o                         
  -5   1  12        194.09        228.82         9.89 o                         
  -3   1  12        958.75        985.87        14.16 o                         
  -1   1  12         71.74         76.59         5.25 o                         
   1   1  12        625.53        613.20        16.75 o                         
   3   1  12        231.14        187.54         9.31 o                         
   5   1  12        447.59        470.30        15.87 o                         
  -8   2  12        315.72        316.47        14.42 o                         
  -6   2  12        226.94        231.61         8.47 o                         
  -4   2  12        156.97        159.98         7.21 o                         
  -2   2  12       1029.43       1040.02        13.00 o                         
   0   2  12        544.94        544.67         9.10 o                         
   2   2  12        123.53        137.17         8.25 o                         
   4   2  12         69.18         76.60         9.89 o                         
   6   2  12        235.21        225.64        15.37 o                         
  -9   3  12         18.61         47.02        10.94 o                         
  -7   3  12         11.79         26.83         8.37 o                         
  -5   3  12        441.61        427.16         9.72 o                         
  -3   3  12         90.13         82.69         5.61 o                         
  -1   3  12        755.89        704.63        10.32 o                         
   1   3  12        122.46        133.80         7.65 o                         
   3   3  12       1305.77       1205.10        18.91 o                         
   5   3  12          8.38         14.06         9.18 o                         
  -8   4  12        107.52        121.01        10.47 o                         
  -6   4  12        614.10        615.27        12.57 o                         
  -4   4  12        102.92         75.93         6.11 o                         
  -2   4  12        121.03        137.86         6.75 o                         
   0   4  12        965.91        970.78        12.03 o                         
   2   4  12          6.20          0.03         6.36 o                         
   4   4  12          0.54          0.09         7.72 o                         
   6   4  12        107.72        175.67        31.27 o                         
  -7   5  12        894.24        978.30        19.43 o                         
  -5   5  12        146.94        193.68         7.48 o                         
  -3   5  12        270.95        288.03         8.06 o                         
  -1   5  12       1243.59       1277.85        14.74 o                         
   1   5  12        182.25        193.28         7.87 o                         
   3   5  12        320.69        281.89        11.16 o                         
   5   5  12        174.56        214.94        14.57 o                         
  -8   6  12        744.26        798.97        22.41 o                         
  -6   6  12       1927.87       1909.82        24.03 o                         
  -4   6  12        873.58        896.15        12.39 o                         
  -2   6  12       1938.19       1924.60        17.44 o                         
   0   6  12        570.58        579.28        10.44 o                         
   2   6  12        952.01        983.46        18.03 o                         
   4   6  12        655.54        658.96        16.46 o                         
  -7   7  12        198.99        177.28        11.48 o                         
  -5   7  12        356.42        348.90        10.47 o                         
  -3   7  12        864.15        820.51        11.96 o                         
  -1   7  12       1600.06       1627.22        22.17 o                         
   1   7  12        635.03        643.28        12.42 o                         
   3   7  12        509.10        526.50        14.63 o                         
   5   7  12        235.02        229.49        13.36 o                         
  -8   8  12          4.84          7.27         9.53 o                         
  -6   8  12         44.69         47.18        10.39 o                         
  -4   8  12        305.20        284.15         8.46 o                         
  -2   8  12         88.65         79.02         5.93 o                         
   0   8  12       1273.79       1269.52        15.63 o                         
   2   8  12        142.45        156.41         8.60 o                         
   4   8  12         37.72         43.38         9.69 o                         
  -7   9  12        222.20        239.62        13.74 o                         
  -5   9  12         73.25         61.26         8.73 o                         
  -3   9  12         30.51         36.92         5.78 o                         
  -1   9  12        438.99        456.18         9.96 o                         
   1   9  12          8.03          2.43         6.20 o                         
   3   9  12        984.42        968.98        22.14 o                         
  -6  10  12        769.71        736.91        22.12 o                         
  -4  10  12         76.41         76.95         8.04 o                         
  -2  10  12        229.03        238.11         7.99 o                         
   0  10  12         13.25         11.02         5.48 o                         
   2  10  12         75.89         75.52         8.35 o                         
   4  10  12         94.54         88.16        13.76 o                         
  -7  11  12        236.37        230.32        15.36 o                         
  -5  11  12        557.05        539.54        20.09 o                         
  -3  11  12        563.79        572.88        15.20 o                         
  -1  11  12        127.20        137.26         7.01 o                         
   1  11  12        409.71        446.46        12.69 o                         
   3  11  12        349.91        371.42        22.39 o                         
  -6  12  12        120.18         95.68        12.61 o                         
  -4  12  12        550.56        530.12        18.46 o                         
  -2  12  12       1233.94       1205.27        19.74 o                         
   0  12  12       1967.35       1991.77        25.04 o                         
   2  12  12        415.12        426.22        18.23 o                         
  -5  13  12        264.34        279.56        15.75 o                         
  -3  13  12        316.15        330.44        15.50 o                         
  -1  13  12       1398.70       1359.51        20.91 o                         
   1  13  12        282.51        275.52        12.41 o                         
  -4  14  12        175.30        172.11        14.00 o                         
  -2  14  12          9.87          3.68        10.09 o                         
   0  14  12        152.13        139.66        10.10 o                         
  -3  15  12        122.37        110.66        12.73 o                         
  -1  15  12          1.00         28.17        11.28 o                         
  -9   1  13         65.42         68.06        20.16 o                         
  -7   1  13        635.05        665.22        15.07 o                         
  -5   1  13        809.19        876.02        13.91 o                         
  -3   1  13       1759.52       1779.31        21.28 o                         
  -1   1  13         79.23         76.70         5.45 o                         
   1   1  13       1267.00       1259.94        17.29 o                         
   3   1  13        790.24        735.44        15.63 o                         
   5   1  13        575.55        578.02        18.26 o                         
  -8   2  13       1793.94       1945.81        28.73 o                         
  -6   2  13       1397.99       1412.99        16.63 o                         
  -4   2  13        458.55        472.92        12.33 o                         
  -2   2  13       1788.84       1733.31        17.34 o                         
   0   2  13       2702.93       2716.66        22.73 o                         
   2   2  13         67.50         90.25         8.18 o                         
   4   2  13        328.14        355.71        13.35 o                         
  -7   3  13        963.37        949.30        17.47 o                         
  -5   3  13        216.34        242.87        11.80 o                         
  -3   3  13       2308.39       2276.74        22.49 o                         
  -1   3  13         16.26         20.55         5.22 o                         
   1   3  13       1952.99       1936.65        21.16 o                         
   3   3  13        196.31        206.56        10.12 o                         
   5   3  13        618.49        613.87        17.48 o                         
  -8   4  13        131.27        142.80        11.10 o                         
  -6   4  13        688.63        685.63        18.26 o                         
  -4   4  13        444.78        419.08        14.86 o                         
  -2   4  13        260.41        249.90         8.23 o                         
   0   4  13         92.03         96.20         5.96 o                         
   2   4  13        173.04        183.91         9.29 o                         
   4   4  13        147.10        147.13        10.66 o                         
  -7   5  13        113.80        108.99        10.38 o                         
  -5   5  13        276.47        239.68         8.63 o                         
  -3   5  13         76.51         88.76         6.71 o                         
  -1   5  13        739.06        703.93        11.98 o                         
   1   5  13         32.33         35.03         8.96 o                         
   3   5  13         91.47         80.29         8.85 o                         
   5   5  13         38.10         46.40        10.90 o                         
  -8   6  13        324.15        339.26        14.07 o                         
  -6   6  13        449.49        455.99        18.20 o                         
  -4   6  13         84.89         94.78         6.86 o                         
  -2   6  13        100.55        113.07         7.01 o                         
   0   6  13        474.93        517.16        11.50 o                         
   2   6  13          0.02          2.60         6.90 o                         
   4   6  13        159.81        161.90        10.98 o                         
  -7   7  13        658.01        648.68        19.11 o                         
  -5   7  13        294.68        297.74        11.79 o                         
  -3   7  13       1622.86       1588.85        16.16 o                         
  -1   7  13         31.32         34.68         6.05 o                         
   1   7  13       1196.83       1213.22        18.61 o                         
   3   7  13        259.06        262.14        10.84 o                         
  -6   8  13        789.96        774.12        30.64 o                         
  -4   8  13        314.98        304.23         9.88 o                         
  -2   8  13       1243.21       1230.77        15.22 o                         
   0   8  13        847.18        862.07        15.83 o                         
   2   8  13        105.21        117.42         9.28 o                         
   4   8  13         52.84         52.87        10.45 o                         
  -7   9  13        551.98        560.49        23.69 o                         
  -5   9  13        602.66        562.53        15.90 o                         
  -3   9  13        761.06        729.35        12.99 o                         
  -1   9  13        705.31        691.61        13.15 o                         
   1   9  13        384.82        399.56        13.77 o                         
   3   9  13        145.28        141.12        12.60 o                         
  -6  10  13        196.80        199.45        14.12 o                         
  -4  10  13        569.16        536.85        14.41 o                         
  -2  10  13        103.19        107.53         7.29 o                         
   0  10  13         44.94         49.43         7.26 o                         
   2  10  13        513.69        527.39        26.73 o                         
  -5  11  13        241.44        217.42        17.48 o                         
  -3  11  13        101.92        107.88        14.53 o                         
  -1  11  13       2309.70       2267.36        25.97 o                         
   1  11  13        138.29        145.30        10.64 o                         
   3  11  13        129.87        136.66        15.12 o                         
  -4  12  13         30.20         26.55        10.80 o                         
  -2  12  13          4.80          4.35         7.88 o                         
   0  12  13         49.00         40.94        10.16 o                         
   2  12  13        134.61        140.39        19.15 o                         
  -3  13  13        156.19        168.16        13.11 o                         
  -1  13  13        129.59        112.02        11.64 o                         
   1  13  13         35.58         44.56        11.35 o                         
  -2  14  13        173.19        165.85        13.29 o                         
   0  14  13          4.06         -4.01         8.51 o                         
  -8   0  14        328.88        336.35        21.42 o                         
  -6   0  14       2301.03       2190.61        34.11 o                         
  -4   0  14       4689.62       4343.38        49.53 o                         
  -2   0  14       1808.93       1743.91        27.73 o                         
   0   0  14       3481.13       3553.23        54.99 o                         
   2   0  14       1325.98       1420.86        28.26 o                         
   4   0  14       1538.48       1346.40        30.26 o                         
  -7   1  14        544.78        513.78        15.28 o                         
  -5   1  14        143.83        156.66         9.15 o                         
  -3   1  14       2209.83       2062.97        21.79 o                         
  -1   1  14       1733.22       1754.40        17.88 o                         
   1   1  14       1878.26       1914.46        21.93 o                         
   3   1  14        500.63        552.25        14.82 o                         
  -8   2  14        226.40        234.19        16.93 o                         
  -6   2  14        165.77        166.34        10.20 o                         
  -4   2  14        136.40        142.05         8.41 o                         
  -2   2  14        461.80        455.50        11.68 o                         
   0   2  14        612.49        626.90        15.61 o                         
   2   2  14        108.11        117.53         9.03 o                         
   4   2  14         27.85         24.92         8.66 o                         
  -7   3  14         14.14          7.55         8.43 o                         
  -5   3  14        240.53        231.51        10.68 o                         
  -3   3  14         17.07         13.71         6.41 o                         
  -1   3  14        245.47        246.26         8.87 o                         
   1   3  14         93.76        113.62         9.13 o                         
   3   3  14          0.80         -7.61         7.61 o                         
  -8   4  14          5.26          1.13        10.25 o                         
  -6   4  14         81.23         77.10         9.75 o                         
  -4   4  14        388.13        315.47        10.50 o                         
  -2   4  14         82.08         94.72         6.80 o                         
   0   4  14       1004.02       1033.60        20.69 o                         
   2   4  14          0.56          1.47         7.29 o                         
   4   4  14         14.77          8.23         8.43 o                         
  -7   5  14        198.98        185.26        12.70 o                         
  -5   5  14         89.42        101.36         9.17 o                         
  -3   5  14       1687.22       1617.62        19.69 o                         
  -1   5  14        404.42        435.39        11.37 o                         
   1   5  14        949.52        967.19        17.65 o                         
   3   5  14        405.43        430.35        13.06 o                         
  -6   6  14       1099.93       1085.74        20.42 o                         
  -4   6  14       1144.24       1117.45        21.51 o                         
  -2   6  14       1076.42       1078.08        15.20 o                         
   0   6  14       1126.98       1106.77        21.79 o                         
   2   6  14        598.82        608.63        15.01 o                         
   4   6  14        421.37        391.11        14.51 o                         
  -7   7  14        504.38        511.10        17.28 o                         
  -5   7  14        184.43        199.27        11.20 o                         
  -3   7  14        375.39        407.61        11.24 o                         
  -1   7  14        114.51        108.39         7.82 o                         
   1   7  14        263.24        277.74        12.67 o                         
   3   7  14          3.14          1.93         9.82 o                         
  -6   8  14         22.87         30.13        13.09 o                         
  -4   8  14         13.71          5.02         7.81 o                         
  -2   8  14         73.69         85.49         6.89 o                         
   0   8  14         82.94         91.30        10.39 o                         
   2   8  14         97.82        112.74        13.52 o                         
  -5   9  14        115.21         99.37        10.09 o                         
  -3   9  14        459.57        429.49        12.34 o                         
  -1   9  14        466.40        493.26        12.62 o                         
   1   9  14        422.67        418.91        14.63 o                         
   3   9  14         10.29         23.69        10.74 o                         
  -6  10  14        324.50        308.12        21.25 o                         
  -4  10  14        271.35        251.36        11.03 o                         
  -2  10  14        106.84        108.09         8.68 o                         
   0  10  14        160.27        167.11        12.48 o                         
   2  10  14         41.90         44.16        10.81 o                         
  -5  11  14        312.77        280.41        15.76 o                         
  -3  11  14        718.70        692.42        20.70 o                         
  -1  11  14          1.16         -1.34         8.54 o                         
   1  11  14        240.76        238.63        12.52 o                         
  -4  12  14        115.50        134.35        15.92 o                         
  -2  12  14        847.92        811.90        25.87 o                         
   0  12  14        317.24        339.43        17.53 o                         
  -3  13  14         18.83          1.29        12.18 o                         
  -1  13  14         17.98         27.37        10.55 o                         
  -7   1  15         40.25         14.69         9.93 o                         
  -5   1  15        486.61        451.36        15.20 o                         
  -3   1  15       1280.51       1244.31        17.78 o                         
  -1   1  15        375.33        359.19        12.33 o                         
   1   1  15        118.83        135.88        10.88 o                         
   3   1  15        602.59        565.29        15.49 o                         
  -6   2  15        119.79        136.25        12.67 o                         
  -4   2  15        157.76        131.84         9.80 o                         
  -2   2  15        315.37        321.23        13.60 o                         
   0   2  15       1048.44       1053.97        21.71 o                         
   2   2  15         84.87        109.77         9.42 o                         
   4   2  15         91.21         69.71         9.82 o                         
  -7   3  15        309.14        285.74        23.58 o                         
  -5   3  15        176.57        170.10        10.38 o                         
  -3   3  15       1837.16       1804.70        21.15 o                         
  -1   3  15       1409.56       1375.34        19.28 o                         
   1   3  15        774.91        755.28        17.15 o                         
   3   3  15        390.14        394.47        13.36 o                         
  -6   4  15        236.17        216.09        15.70 o                         
  -4   4  15        645.69        655.85        17.56 o                         
  -2   4  15        254.26        256.63        11.04 o                         
   0   4  15        322.30        322.06        14.29 o                         
   2   4  15        283.18        314.54        11.87 o                         
  -7   5  15        412.84        426.82        16.43 o                         
  -5   5  15        239.06        229.87        11.40 o                         
  -3   5  15        214.42        216.38        11.45 o                         
  -1   5  15         98.23        109.68         8.73 o                         
   1   5  15        582.25        606.21        19.25 o                         
   3   5  15        134.06        123.80        10.23 o                         
  -6   6  15          1.13          4.09         9.92 o                         
  -4   6  15         25.87         20.48         8.49 o                         
  -2   6  15          0.07          4.95         6.12 o                         
   0   6  15         18.48         27.93         9.84 o                         
   2   6  15          4.02          2.65         9.39 o                         
  -5   7  15        283.75        278.27        14.05 o                         
  -3   7  15       1772.75       1812.24        23.63 o                         
  -1   7  15        951.66        978.49        17.74 o                         
   1   7  15        503.76        520.75        18.03 o                         
   3   7  15        475.63        431.08        24.99 o                         
  -6   8  15        321.32        338.14        18.64 o                         
  -4   8  15        576.26        579.12        19.88 o                         
  -2   8  15        791.80        752.27        16.84 o                         
   0   8  15       1647.53       1590.80        31.30 o                         
   2   8  15        494.84        513.83        19.17 o                         
  -5   9  15        400.59        382.23        19.14 o                         
  -3   9  15       1001.24       1002.92        18.81 o                         
  -1   9  15        396.78        422.81        14.98 o                         
   1   9  15       1326.95       1334.25        25.02 o                         
  -4  10  15        560.16        555.95        17.80 o                         
  -2  10  15        204.65        200.49        11.24 o                         
   0  10  15         55.44         64.88        11.25 o                         
  -3  11  15         13.26         15.73        10.75 o                         
  -1  11  15         85.97         81.58        10.15 o                         
  -2  12  15          0.01          1.41        10.14 o                         
  -6   0  16        793.77        813.15        24.29 o                         
  -4   0  16       2809.62       2917.62        47.34 o                         
  -2   0  16       1136.10       1155.37        24.81 o                         
   0   0  16        399.48        380.47        25.36 o                         
   2   0  16       1686.74       1665.93        35.27 o                         
  -7   1  16       1121.23       1148.73        31.05 o                         
  -5   1  16        196.91        167.09        11.81 o                         
  -3   1  16        937.92        964.00        18.62 o                         
  -1   1  16        900.45        872.43        24.09 o                         
   1   1  16        999.05        972.20        22.76 o                         
   3   1  16        120.05        138.51        10.95 o                         
  -6   2  16         46.48         51.01         9.31 o                         
  -4   2  16         64.80         66.38         9.74 o                         
  -2   2  16        142.95        148.45         9.78 o                         
   0   2  16        456.23        443.40        16.23 o                         
   2   2  16        142.78        145.58        10.49 o                         
  -7   3  16        158.01        180.71        15.15 o                         
  -5   3  16         28.10         24.63         8.62 o                         
  -3   3  16          1.06         -2.82         8.48 o                         
  -1   3  16         68.36         80.93        12.51 o                         
   1   3  16         44.94         49.38         9.97 o                         
  -6   4  16          6.93          5.25        10.01 o                         
  -4   4  16        154.42        158.90        11.25 o                         
  -2   4  16         30.31         48.61         7.90 o                         
   0   4  16          0.56          1.80         9.82 o                         
   2   4  16        197.83        208.50        13.21 o                         
  -5   5  16         79.43         78.78         9.61 o                         
  -3   5  16        688.99        708.90        18.21 o                         
  -1   5  16        232.32        229.40        13.29 o                         
   1   5  16        388.64        450.92        16.06 o                         
  -6   6  16        183.76        172.32        13.09 o                         
  -4   6  16        809.28        785.60        17.89 o                         
  -2   6  16        381.74        385.58        15.56 o                         
   0   6  16        842.29        813.18        21.92 o                         
   2   6  16        567.39        587.29        21.40 o                         
  -5   7  16         13.43         18.40        10.22 o                         
  -3   7  16         88.18         89.00         9.54 o                         
  -1   7  16        151.21        167.39        12.83 o                         
   1   7  16        281.58        275.95        15.12 o                         
  -4   8  16          0.53          6.09         9.17 o                         
  -2   8  16         30.46         21.55         8.54 o                         
   0   8  16        315.79        331.47        15.71 o                         
  -3   9  16         60.45         73.03         9.69 o                         
  -1   9  16        198.94        192.74        12.48 o                         
  -2  10  16          0.88          3.26         8.62 o                         
  -5   1  17        166.26        154.45        11.99 o                         
  -3   1  17        486.36        460.13        15.45 o                         
  -1   1  17          2.84         -2.75        11.28 o                         
   1   1  17        213.64        213.86        16.17 o                         
  -6   2  17          3.63          2.13         9.20 o                         
  -4   2  17         94.49        126.81        11.57 o                         
  -2   2  17          4.28          8.16        11.05 o                         
   0   2  17        677.89        669.15        24.11 o                         
  -5   3  17         23.82         18.64         9.13 o                         
  -3   3  17        208.14        175.89        11.79 o                         
  -1   3  17         69.90         90.20        13.30 o                         
   1   3  17        657.97        706.57        21.73 o                         
  -4   4  17        277.89        275.24        13.53 o                         
  -2   4  17         34.61         25.14        12.17 o                         
   0   4  17         80.60         80.99        12.68 o                         
  -5   5  17        169.28        168.38        11.51 o                         
  -3   5  17         88.25         99.91        11.91 o                         
  -1   5  17        282.27        258.74        16.84 o                         
   1   5  17         47.64         37.85        11.61 o                         
  -4   6  17         15.77         19.99         9.02 o                         
  -2   6  17         58.41         32.60        13.81 o                         
   0   6  17          3.25         -9.91         9.91 o                         
  -3   7  17        151.80        150.33        12.01 o                         
  -1   7  17          6.43         18.01        11.43 o                         
  -2   8  17         57.10         57.20        11.41 o                         
  -4   0  18       1047.35        991.30        31.30 o                         
  -2   0  18        116.30        106.38        20.78 o                         
   0   0  18        484.43        506.66        30.57 o                         
  -3   1  18         18.75         26.58        18.98 o                         
  -1   1  18         27.48         31.08        12.81 o                         
  -4   2  18         43.42         56.31        10.48 o                         
  -2   2  18         50.40         52.19        13.34 o                         
   0   2  18        251.98        246.64        17.11 o                         
  -3   3  18        465.51        461.84        24.60 o                         
  -1   3  18         92.59         95.00        14.35 o                         
  -4   4  18          0.36         -4.95         9.48 o                         
  -2   4  18        160.75        156.35        15.35 o                         
  -3   5  18         37.12         39.35        11.46 o                         
                                                                                
