# Supplementary material for: Crystal structures of a series of bis­(acetyl­aceto­nato)oxovanadium(IV) complexes containing N-donor pyridyl ligands
Source: Acta Crystallogr E Crystallogr Commun. 2020 May 15;76(Pt 6):826–30. doi: 10.1107/S2056989020006246 (PMC7273989; doi:10.1107/S2056989020006246)
Supplement: Supplementary file 3 [file e-76-00826-compound2sup3.hkl]

data_compound2                                                                  
_shelx_title ' Compound2 in C2/c'                                               
_shelx_refln_list_code          4                                               
_shelx_F_calc_maximum      324.64                                               
_exptl_crystal_F_000       764.00                                               
_reflns_d_resolution_high  0.7492                                               
                                                                                
loop_                                                                           
 _space_group_symop_operation_xyz                                               
 'x, y, z'                                                                      
 '-x, y, -z+1/2'                                                                
 'x+1/2, y+1/2, z'                                                              
 '-x+1/2, y+1/2, -z+1/2'                                                        
 '-x, -y, -z'                                                                   
 'x, -y, z-1/2'                                                                 
 '-x+1/2, -y+1/2, -z'                                                           
 'x+1/2, -y+1/2, z-1/2'                                                         
                                                                                
_cell_length_a     9.1930                                                       
_cell_length_b    13.5080                                                       
_cell_length_c    13.3651                                                       
_cell_angle_alpha  90.000                                                       
_cell_angle_beta   99.030                                                       
_cell_angle_gamma  90.000                                                       
                                                                                
_shelx_F_squared_multiplier     1.000                                           
                                                                                
loop_                                                                           
 _refln_index_h                                                                 
 _refln_index_k                                                                 
 _refln_index_l                                                                 
 _refln_F_squared_calc                                                          
 _refln_F_squared_meas                                                          
 _refln_F_squared_sigma                                                         
 _refln_observed_status                                                         
   2   0   0      21041.56      21532.47       117.90 o                         
   4   0   0         34.44         24.84         3.88 o                         
   6   0   0       7911.93       7760.18        59.63 o                         
   8   0   0       7517.87       7671.35        80.83 o                         
  10   0   0       4389.51       4476.48        73.88 o                         
  12   0   0         41.67         15.12        19.52 o                         
   1   1   0       9073.83       9284.83        34.35 o                         
   3   1   0        278.76        219.91         4.17 o                         
   5   1   0       3794.74       3820.05        26.22 o                         
   7   1   0         73.27         82.68         7.13 o                         
   9   1   0        185.97        184.66        12.65 o                         
  11   1   0       1169.96       1204.58        30.63 o                         
   0   2   0       1458.78       1475.61        14.92 o                         
   2   2   0        935.98        930.47         7.04 o                         
   4   2   0        336.34        319.66         5.69 o                         
   6   2   0        227.83        225.48         7.28 o                         
   8   2   0        277.79        284.77        14.28 o                         
  10   2   0         51.54         48.86        12.72 o                         
  12   2   0         23.32         39.62        14.56 o                         
   1   3   0       5370.37       5438.66        23.76 o                         
   3   3   0       3775.15       4138.83        19.50 o                         
   5   3   0        273.78        256.39         6.61 o                         
   7   3   0        441.64        414.40        10.83 o                         
   9   3   0          5.19         21.21         9.58 o                         
  11   3   0        229.08        249.86        18.00 o                         
   0   4   0     105392.91     105837.84       721.30 o                         
   2   4   0         12.14          4.45         2.76 o                         
   4   4   0       2294.59       2786.42        16.32 o                         
   6   4   0        393.20        339.69         7.87 o                         
   8   4   0        524.97        561.57        17.39 o                         
  10   4   0       1081.62       1167.70        27.53 o                         
   1   5   0      19648.91      19549.13        77.57 o                         
   3   5   0        972.31        898.76         8.37 o                         
   5   5   0       3530.58       3510.57        20.69 o                         
   7   5   0        185.82        175.13         8.67 o                         
   9   5   0       1362.67       1324.37        25.97 o                         
  11   5   0       1184.01       1288.01        32.66 o                         
   0   6   0        565.40        705.84        20.68 o                         
   2   6   0         91.14         71.79         4.10 o                         
   4   6   0        275.60        272.22         6.16 o                         
   6   6   0         95.26         96.98         5.93 o                         
   8   6   0         77.52         92.60         9.54 o                         
  10   6   0         26.63         39.26        11.73 o                         
   1   7   0       9018.65       9811.21        47.19 o                         
   3   7   0        412.81        450.79         7.56 o                         
   5   7   0        643.45        621.59         9.73 o                         
   7   7   0          0.09         11.12         6.58 o                         
   9   7   0        131.28        126.36        12.85 o                         
  11   7   0        127.82        104.76        16.04 o                         
   0   8   0      25775.98      27286.57       191.15 o                         
   2   8   0        684.62        738.60        10.07 o                         
   4   8   0        422.53        443.84         8.44 o                         
   6   8   0        747.24        734.61        11.55 o                         
   8   8   0         88.76         94.75        10.60 o                         
  10   8   0       1181.06       1263.33        29.32 o                         
   1   9   0       8192.02       8451.82        51.18 o                         
   3   9   0         23.21         30.58         4.51 o                         
   5   9   0        427.04        406.68         9.27 o                         
   7   9   0        292.91        286.49        12.44 o                         
   9   9   0       1091.46       1038.50        24.75 o                         
   0  10   0       1079.87       1002.12        32.72 o                         
   2  10   0       4255.23       4115.25        30.82 o                         
   4  10   0       6141.96       5997.48        41.41 o                         
   6  10   0       1945.21       1919.76        24.71 o                         
   8  10   0        805.83        815.69        23.28 o                         
  10  10   0        854.05        849.66        28.48 o                         
   1  11   0        868.59        919.76        15.65 o                         
   3  11   0        966.71        967.51        16.71 o                         
   5  11   0          4.49         -2.31         7.36 o                         
   7  11   0        355.08        363.29        17.22 o                         
   9  11   0         31.64         18.21        12.86 o                         
   0  12   0       5520.33       5825.49        60.60 o                         
   2  12   0         38.26         29.76         7.31 o                         
   4  12   0         46.59         41.57         7.86 o                         
   6  12   0          4.46         -1.15         8.19 o                         
   8  12   0         40.87         49.74        12.91 o                         
   1  13   0       1524.05       1493.44        21.62 o                         
   3  13   0        104.89        122.44         9.47 o                         
   5  13   0        349.15        327.08        16.04 o                         
   7  13   0         32.34         30.50        12.27 o                         
   0  14   0         36.52         53.12        13.67 o                         
   2  14   0        567.10        571.17        17.11 o                         
   4  14   0        690.44        633.01        17.94 o                         
   6  14   0        162.53        150.38        16.00 o                         
   1  15   0        142.88        130.76        12.35 o                         
   3  15   0       1091.82       1106.02        24.88 o                         
   5  15   0        124.16        130.13        16.96 o                         
   0  16   0       2252.84       2146.49        70.69 o                         
   2  16   0         14.14         24.53        12.06 o                         
   4  16   0         58.87         76.17        18.67 o                         
   1  17   0        185.65        165.01        15.71 o                         
   3  17   0        289.09        319.31        20.59 o                         
   0  18   0        571.34        622.66        35.41 o                         
 -11   1   1        884.52        974.39        28.17 o                         
  -9   1   1        592.59        601.72        20.19 o                         
  -7   1   1        224.48        244.55         8.35 o                         
  -5   1   1        351.50        296.65         6.03 o                         
  -3   1   1       2308.43       2448.25        13.85 o                         
  -1   1   1      22798.50      22753.02        89.35 o                         
   1   1   1       8156.96       8042.80        34.83 o                         
   3   1   1          8.01          2.19         2.38 o                         
   5   1   1        974.31        965.63         9.96 o                         
   7   1   1        696.03        650.66        13.89 o                         
   9   1   1       2234.70       2176.72        34.08 o                         
  11   1   1         17.99         22.33        13.10 o                         
 -12   2   1       1552.54       1677.50        36.78 o                         
 -10   2   1       1731.05       1838.28        31.41 o                         
  -8   2   1        331.35        277.47        11.57 o                         
  -6   2   1       7379.12       7488.16        39.46 o                         
  -4   2   1       2569.27       2611.85        15.39 o                         
  -2   2   1        128.55         96.55         3.29 o                         
   0   2   1      19027.15      19356.46        77.05 o                         
   2   2   1      17813.13      17346.79        67.66 o                         
   4   2   1      18949.19      19807.29        83.75 o                         
   6   2   1        186.72        201.62         5.68 o                         
   8   2   1       1428.94       1288.62        23.37 o                         
  10   2   1       2736.60       2693.62        42.97 o                         
 -11   3   1        771.35        832.44        26.96 o                         
  -9   3   1        457.73        505.55        17.86 o                         
  -7   3   1        256.49        241.22         8.15 o                         
  -5   3   1        214.69        136.06         5.01 o                         
  -3   3   1        472.51        642.18         6.32 o                         
  -1   3   1      18668.22      18749.09        73.61 o                         
   1   3   1       2728.43       2702.65        14.57 o                         
   3   3   1         27.85          7.15         2.78 o                         
   5   3   1       1688.08       1443.40        12.24 o                         
   7   3   1        916.16        895.22        15.39 o                         
   9   3   1       1472.59       1479.74        26.41 o                         
  11   3   1          9.04          2.02        13.57 o                         
 -10   4   1        133.94        114.56        12.89 o                         
  -8   4   1        198.55        207.13        10.78 o                         
  -6   4   1        230.68        236.14         7.77 o                         
  -4   4   1        945.82       1025.58         8.52 o                         
  -2   4   1       1256.17       1173.09         9.27 o                         
   0   4   1        105.15         72.95         3.87 o                         
   2   4   1        206.69        222.42         4.46 o                         
   4   4   1        577.88        564.19         7.61 o                         
   6   4   1        323.59        327.10        14.58 o                         
   8   4   1        169.43        166.28        11.63 o                         
  10   4   1        162.10        170.55        15.29 o                         
 -11   5   1        645.63        668.27        25.25 o                         
  -9   5   1          3.79          1.57         9.38 o                         
  -7   5   1        135.23        115.18         7.06 o                         
  -5   5   1         11.81         15.90         3.61 o                         
  -3   5   1       2356.01       2592.99        16.64 o                         
  -1   5   1       3258.09       3207.35        18.88 o                         
   1   5   1        636.94        586.16         6.85 o                         
   3   5   1        123.23        139.81         4.38 o                         
   5   5   1        225.42        224.34         5.85 o                         
   7   5   1         18.68          9.35         6.71 o                         
   9   5   1        591.25        616.36        23.17 o                         
  11   5   1          0.81         -0.15        12.87 o                         
 -10   6   1       1376.31       1399.87        27.40 o                         
  -8   6   1         57.14         54.16         9.36 o                         
  -6   6   1       5115.53       4959.62        29.22 o                         
  -4   6   1        100.72         93.44         4.31 o                         
  -2   6   1        408.91        389.56         7.34 o                         
   0   6   1      27166.64      28995.02       133.73 o                         
   2   6   1       5222.43       5292.09        30.00 o                         
   4   6   1       5025.12       5303.95        29.71 o                         
   6   6   1        338.36        335.14         8.58 o                         
   8   6   1       3181.26       2976.88        35.06 o                         
  10   6   1       2310.80       2216.86        38.33 o                         
 -11   7   1       1844.17       1992.79        36.24 o                         
  -9   7   1        298.90        351.35        16.84 o                         
  -7   7   1         99.38        131.73         7.07 o                         
  -5   7   1       2244.55       2276.73        16.35 o                         
  -3   7   1       2682.46       2381.49        16.89 o                         
  -1   7   1       7830.20       7598.27        42.14 o                         
   1   7   1       1047.30        867.51        11.64 o                         
   3   7   1       4071.50       4032.26        23.44 o                         
   5   7   1       5602.41       5426.71        31.94 o                         
   7   7   1        740.31        746.64        16.91 o                         
   9   7   1        662.04        690.72        21.96 o                         
  11   7   1        355.98        376.55        21.82 o                         
 -10   8   1        193.99        194.82        15.40 o                         
  -8   8   1       1174.48       1183.06        25.94 o                         
  -6   8   1        773.26        718.56        11.28 o                         
  -4   8   1       1039.08       1015.82        11.49 o                         
  -2   8   1       2693.09       2626.22        18.59 o                         
   0   8   1       2455.15       2484.29        19.55 o                         
   2   8   1       1026.64       1033.54        11.10 o                         
   4   8   1        270.55        260.15         6.85 o                         
   6   8   1        882.03        874.28        14.80 o                         
   8   8   1       1234.52       1206.93        23.43 o                         
  10   8   1        274.66        283.79        17.49 o                         
  -9   9   1         34.83         35.32        10.47 o                         
  -7   9   1        245.50        232.52        11.26 o                         
  -5   9   1          6.35          5.40         4.31 o                         
  -3   9   1       1895.23       1944.81        16.52 o                         
  -1   9   1        774.32        822.36        11.27 o                         
   1   9   1        211.77        223.07         7.11 o                         
   3   9   1          5.84         21.48         4.50 o                         
   5   9   1         10.53         14.29         5.50 o                         
   7   9   1         99.21        105.15         9.99 o                         
   9   9   1        219.61        199.78        15.20 o                         
 -10  10   1        111.33        122.47        18.22 o                         
  -8  10   1        192.00        191.10        14.22 o                         
  -6  10   1        339.56        319.11        11.41 o                         
  -4  10   1       1578.47       1565.65        18.93 o                         
  -2  10   1        535.78        502.77        12.06 o                         
   0  10   1       2775.07       2949.35        25.88 o                         
   2  10   1         26.19         33.59         5.79 o                         
   4  10   1          4.53         11.78         6.11 o                         
   6  10   1        234.80        215.98        11.28 o                         
   8  10   1        670.26        664.27        23.22 o                         
  -9  11   1        150.18        158.52        15.94 o                         
  -7  11   1          3.83         -2.45         9.07 o                         
  -5  11   1       1285.32       1282.75        22.36 o                         
  -3  11   1       1556.09       1409.92        18.40 o                         
  -1  11   1       2190.18       2313.15        23.87 o                         
   1  11   1         69.05         91.73         7.81 o                         
   3  11   1       1483.28       1582.50        20.77 o                         
   5  11   1       3219.65       3058.78        37.73 o                         
   7  11   1        284.01        267.41        16.67 o                         
   9  11   1        282.70        251.92        18.48 o                         
  -8  12   1       1188.41       1208.18        29.91 o                         
  -6  12   1        874.42        925.87        20.72 o                         
  -4  12   1        775.33        803.05        16.84 o                         
  -2  12   1       2234.15       2012.78        24.92 o                         
   0  12   1       1678.99       1565.05        20.90 o                         
   2  12   1        843.60        814.83        16.37 o                         
   4  12   1        256.67        239.52        10.85 o                         
   6  12   1        985.31        977.83        24.00 o                         
   8  12   1       1184.84       1184.05        30.20 o                         
  -7  13   1         79.68         65.63        13.22 o                         
  -5  13   1          0.54          6.81         8.24 o                         
  -3  13   1       1043.05       1063.49        19.30 o                         
  -1  13   1        269.03        235.65        11.85 o                         
   1  13   1        214.29        176.64        10.16 o                         
   3  13   1         18.86         20.47         7.75 o                         
   5  13   1          1.94         -0.14         9.08 o                         
   7  13   1         16.80         21.20        12.28 o                         
  -6  14   1        244.85        249.53        21.03 o                         
  -4  14   1         77.01         83.26        10.44 o                         
  -2  14   1          0.43          0.25         7.84 o                         
   0  14   1       1161.89       1170.51        21.85 o                         
   2  14   1        157.92        168.57        10.74 o                         
   4  14   1        459.54        448.34        17.22 o                         
   6  14   1          6.80         -1.82        12.90 o                         
  -5  15   1         23.56         27.28        13.30 o                         
  -3  15   1         57.65         40.49        10.53 o                         
  -1  15   1        937.69        979.93        25.30 o                         
   1  15   1          1.68         -5.43        10.21 o                         
   3  15   1         21.21         25.89        10.68 o                         
   5  15   1        394.65        402.97        23.81 o                         
  -4  16   1       1958.21       2087.82        43.89 o                         
  -2  16   1       1873.53       1931.87        32.87 o                         
   0  16   1        540.03        575.50        22.24 o                         
   2  16   1        704.39        720.87        24.10 o                         
   4  16   1       1233.60       1295.49        40.92 o                         
  -3  17   1       1373.43       1338.18        31.68 o                         
  -1  17   1        289.94        368.79        20.11 o                         
   1  17   1        290.08        331.76        19.72 o                         
   3  17   1         89.19         89.97        15.90 o                         
   0  18   1         37.55         18.34        36.68 o                         
 -12   0   2        977.11       1111.33        44.55 o                         
 -10   0   2       2235.45       2188.75        44.15 o                         
  -8   0   2       7300.65       7270.33        71.28 o                         
  -6   0   2      22783.18      22795.85       141.63 o                         
  -4   0   2       2827.66       3029.11        27.24 o                         
  -2   0   2      22875.12      23742.70       131.29 o                         
   0   0   2      12040.44      12834.91        70.67 o                         
   2   0   2      27452.96      28157.40       192.22 o                         
   4   0   2      44924.36      46486.07       311.78 o                         
   6   0   2       3514.00       3505.19        37.58 o                         
   8   0   2       4384.39       4197.50        84.24 o                         
  10   0   2       4266.86       4244.89        73.04 o                         
 -11   1   2        734.33        759.06        27.83 o                         
  -9   1   2         45.95         54.21         8.97 o                         
  -7   1   2       2196.17       2214.60        20.67 o                         
  -5   1   2       1246.74       1239.03        11.44 o                         
  -3   1   2        367.81        319.13         6.38 o                         
  -1   1   2        180.72        190.90         4.75 o                         
   1   1   2       6097.13       6154.74        27.21 o                         
   3   1   2      12839.50      12976.90        59.73 o                         
   5   1   2       3700.76       3695.03        26.04 o                         
   7   1   2         19.24          9.28         5.80 o                         
   9   1   2        370.24        400.32        18.15 o                         
  11   1   2        549.59        558.58        23.80 o                         
 -12   2   2         36.41         39.20        14.55 o                         
 -10   2   2         28.66         29.21        10.63 o                         
  -8   2   2        151.47        151.19         9.18 o                         
  -6   2   2        371.37        339.56         7.25 o                         
  -4   2   2        602.01        552.95         7.35 o                         
  -2   2   2        579.08        632.10         6.47 o                         
   0   2   2       1837.95       1820.54        11.03 o                         
   2   2   2        818.60        829.72         7.72 o                         
   4   2   2        134.50        146.48         3.83 o                         
   6   2   2        415.49        396.51         9.42 o                         
   8   2   2        260.80        260.14        13.16 o                         
  10   2   2         23.35         26.31        11.98 o                         
 -11   3   2        103.19        107.19        14.88 o                         
  -9   3   2         16.24          5.71         8.07 o                         
  -7   3   2       1042.50        993.80        12.80 o                         
  -5   3   2         17.76         18.48         3.80 o                         
  -3   3   2       2730.09       2872.35        15.83 o                         
  -1   3   2        625.78        697.31         6.64 o                         
   1   3   2       8951.45       9331.93        41.22 o                         
   3   3   2       2950.17       3003.54        16.19 o                         
   5   3   2        500.01        556.19         7.10 o                         
   7   3   2        313.68        321.40        11.70 o                         
   9   3   2        108.01        128.77        13.39 o                         
  11   3   2        104.55        108.84        16.60 o                         
 -10   4   2        246.87        259.94        15.62 o                         
  -8   4   2        393.67        444.20        17.42 o                         
  -6   4   2       5043.14       4993.26        29.50 o                         
  -4   4   2        536.41        763.29         8.70 o                         
  -2   4   2        299.11        184.83         4.30 o                         
   0   4   2       7361.58       7993.89        36.30 o                         
   2   4   2        930.81        818.85         7.97 o                         
   4   4   2      12599.71      12398.42        54.55 o                         
   6   4   2          9.92          6.91         4.40 o                         
   8   4   2        110.21        130.07        10.59 o                         
  10   4   2       1006.37        957.33        27.57 o                         
 -11   5   2        638.72        717.88        28.46 o                         
  -9   5   2        834.74        799.17        21.49 o                         
  -7   5   2       4927.79       4660.66        31.99 o                         
  -5   5   2       2232.11       2244.53        15.01 o                         
  -3   5   2        258.11        242.26         5.63 o                         
  -1   5   2       5745.02       5847.70        29.93 o                         
   1   5   2       1270.54       1065.91         8.83 o                         
   3   5   2       7092.46       7021.16        34.06 o                         
   5   5   2       3349.02       3360.61        21.76 o                         
   7   5   2       1297.05       1176.73        19.86 o                         
   9   5   2       1561.01       1555.79        28.42 o                         
  11   5   2        425.20        435.32        22.58 o                         
 -10   6   2         10.54         12.37        10.88 o                         
  -8   6   2          1.52         -1.79         7.49 o                         
  -6   6   2        108.83        123.11         6.11 o                         
  -4   6   2        781.93        729.63         9.07 o                         
  -2   6   2        254.43        203.41         5.40 o                         
   0   6   2         73.09        101.25         4.73 o                         
   2   6   2         73.68         45.71         3.38 o                         
   4   6   2         33.82         27.25         4.16 o                         
   6   6   2        348.95        335.71         9.56 o                         
   8   6   2         72.69         78.89        10.03 o                         
  10   6   2          1.00          7.62        12.13 o                         
 -11   7   2        106.88        126.81        14.95 o                         
  -9   7   2         49.66         49.79        10.47 o                         
  -7   7   2       1951.09       1916.27        18.74 o                         
  -5   7   2        153.48        168.14         5.71 o                         
  -3   7   2        558.65        520.47         8.73 o                         
  -1   7   2        735.36        721.61         9.98 o                         
   1   7   2         29.52         55.59         3.75 o                         
   3   7   2       3349.16       3421.24        21.36 o                         
   5   7   2        736.09        820.79        12.68 o                         
   7   7   2          3.68         -3.42         7.75 o                         
   9   7   2        399.43        437.15        18.76 o                         
 -10   8   2        439.26        452.30        19.94 o                         
  -8   8   2         68.94        105.04         8.53 o                         
  -6   8   2       3690.05       3639.15        24.63 o                         
  -4   8   2        722.90        676.00        11.10 o                         
  -2   8   2       1401.85       1329.43        13.35 o                         
   0   8   2       1416.03       1535.32        14.65 o                         
   2   8   2       1578.65       1568.58        13.71 o                         
   4   8   2      12714.26      12909.83        71.98 o                         
   6   8   2        148.69        158.00         9.46 o                         
   8   8   2         24.86         33.25         9.70 o                         
  10   8   2        975.64        970.42        28.83 o                         
  -9   9   2        577.41        573.18        19.72 o                         
  -7   9   2       4029.72       3964.12        27.56 o                         
  -5   9   2        162.43        162.15         6.34 o                         
  -3   9   2         79.70         62.04         5.20 o                         
  -1   9   2       3251.64       3323.74        24.24 o                         
   1   9   2       1399.19       1292.92        14.01 o                         
   3   9   2       1160.17       1136.23        13.80 o                         
   5   9   2        298.76        311.12        10.47 o                         
   7   9   2       1701.65       1697.15        25.18 o                         
   9   9   2       1280.35       1246.67        26.78 o                         
 -10  10   2        783.40        782.37        27.08 o                         
  -8  10   2        361.36        358.34        16.44 o                         
  -6  10   2       1904.12       1858.74        19.52 o                         
  -4  10   2       7765.05       7498.83        45.51 o                         
  -2  10   2       5068.36       4929.42        35.05 o                         
   0  10   2       2042.85       1963.02        19.88 o                         
   2  10   2       3745.68       3631.91        30.49 o                         
   4  10   2       4059.34       3958.00        30.62 o                         
   6  10   2       2814.37       2789.35        33.12 o                         
   8  10   2        739.69        793.90        32.46 o                         
  -9  11   2         45.12         38.64        12.81 o                         
  -7  11   2        128.35        117.56        10.78 o                         
  -5  11   2        112.70        103.74         8.98 o                         
  -3  11   2        848.87        819.43        15.62 o                         
  -1  11   2        125.82        128.35         7.74 o                         
   1  11   2       1191.76       1242.58        18.24 o                         
   3  11   2        475.18        502.51        13.10 o                         
   5  11   2         12.95         18.26         8.05 o                         
   7  11   2        487.91        467.81        20.21 o                         
   9  11   2          8.81         -7.32        12.60 o                         
  -8  12   2         18.03          1.33        10.18 o                         
  -6  12   2        679.46        633.87        16.33 o                         
  -4  12   2         44.56         25.44         7.22 o                         
  -2  12   2          0.93          2.38         6.30 o                         
   0  12   2       1453.56       1369.98        22.17 o                         
   2  12   2          0.59          1.40         6.91 o                         
   4  12   2       2378.39       2398.46        27.63 o                         
   6  12   2         32.71         20.54        10.70 o                         
   8  12   2         17.32         25.24        13.83 o                         
  -7  13   2       1498.57       1516.24        29.80 o                         
  -5  13   2        106.80         97.94         9.75 o                         
  -3  13   2          1.79         12.15         7.51 o                         
  -1  13   2        794.17        743.22        17.21 o                         
   1  13   2        224.26        190.16        10.63 o                         
   3  13   2        445.54        447.64        14.79 o                         
   5  13   2        151.92        156.39        15.46 o                         
   7  13   2        898.61        894.32        29.88 o                         
  -6  14   2        271.76        273.19        18.88 o                         
  -4  14   2       1178.16       1161.17        24.86 o                         
  -2  14   2        598.79        675.27        19.59 o                         
   0  14   2        305.40        378.44        14.62 o                         
   2  14   2        535.87        564.91        17.16 o                         
   4  14   2        242.23        214.07        14.29 o                         
   6  14   2        493.91        473.09        23.65 o                         
  -5  15   2        444.46        457.02        24.49 o                         
  -3  15   2        966.91        963.81        24.05 o                         
  -1  15   2        301.48        289.82        16.79 o                         
   1  15   2       1084.01       1093.95        26.87 o                         
   3  15   2         12.91          0.43        10.86 o                         
   5  15   2         98.24        127.69        17.77 o                         
  -4  16   2        172.43        187.21        17.58 o                         
  -2  16   2          4.18          8.72        11.78 o                         
   0  16   2        378.91        355.94        18.70 o                         
   2  16   2          0.47          6.60        13.20 o                         
   4  16   2        481.80        407.10        24.39 o                         
  -3  17   2        111.19        144.39        14.68 o                         
  -1  17   2        109.33        108.01        16.58 o                         
   1  17   2          0.84        -10.02        11.81 o                         
   3  17   2        375.09        428.31        24.41 o                         
 -11   1   3         32.38         26.40        12.80 o                         
  -9   1   3        242.98        271.49        12.29 o                         
  -7   1   3      11199.29      11034.57        60.56 o                         
  -5   1   3        430.38        398.18         7.67 o                         
  -3   1   3       2920.64       3399.19        18.65 o                         
  -1   1   3       1934.52       1889.36        12.42 o                         
   1   1   3       3473.20       3489.11        16.08 o                         
   3   1   3       3580.07       3889.95        23.20 o                         
   5   1   3         70.01         48.68         4.88 o                         
   7   1   3         66.16         83.33         7.90 o                         
   9   1   3        608.90        596.91        21.10 o                         
  11   1   3        516.02        576.93        30.89 o                         
 -12   2   3       1325.12       1379.89        34.04 o                         
 -10   2   3        121.12        139.88        11.64 o                         
  -8   2   3       4234.05       4141.54        32.53 o                         
  -6   2   3      10251.69      10174.31        49.15 o                         
  -4   2   3       1927.90       1838.82        12.12 o                         
  -2   2   3      16312.77      16034.71        69.93 o                         
   0   2   3       1485.06       1644.53        10.26 o                         
   2   2   3       1942.40       1941.62        12.24 o                         
   4   2   3      17193.41      18250.72        81.64 o                         
   6   2   3       2067.87       2126.93        25.56 o                         
   8   2   3         75.30         39.85        10.05 o                         
  10   2   3        374.81        408.91        20.09 o                         
 -11   3   3         13.61          6.42        11.29 o                         
  -9   3   3        180.59        199.99        11.29 o                         
  -7   3   3       9435.48       9177.42        48.54 o                         
  -5   3   3        678.63        532.42         8.44 o                         
  -3   3   3       1125.76       1421.07        10.51 o                         
  -1   3   3        546.01        509.41         6.14 o                         
   1   3   3       2798.80       2754.10        15.94 o                         
   3   3   3       4362.49       4270.74        23.90 o                         
   5   3   3         13.55          5.04         2.77 o                         
   7   3   3        125.42        142.92         9.56 o                         
   9   3   3        533.53        537.52        20.59 o                         
  11   3   3        451.64        493.05        23.13 o                         
 -10   4   3        389.48        406.95        17.09 o                         
  -8   4   3        106.57        102.79         8.44 o                         
  -6   4   3          9.61         12.95         4.32 o                         
  -4   4   3        934.65        961.75         9.78 o                         
  -2   4   3        683.93        671.16         7.55 o                         
   0   4   3        492.05        404.58         5.95 o                         
   2   4   3        955.00        894.91         8.66 o                         
   4   4   3        340.42        360.34         7.36 o                         
   6   4   3        279.78        294.91         9.33 o                         
   8   4   3        186.66        180.93        11.47 o                         
  10   4   3        176.94        184.28        16.35 o                         
 -11   5   3         54.06         63.72        13.15 o                         
  -9   5   3         26.61         28.40        10.99 o                         
  -7   5   3       4409.02       4483.97        28.42 o                         
  -5   5   3         52.94         34.30         3.82 o                         
  -3   5   3        595.46        689.35         8.23 o                         
  -1   5   3         75.23         91.40         4.74 o                         
   1   5   3        751.40        793.24         8.94 o                         
   3   5   3       1951.67       1945.34        14.02 o                         
   5   5   3         15.45         19.21         3.99 o                         
   7   5   3        288.94        214.90        10.53 o                         
   9   5   3          0.79         -0.60        10.96 o                         
  11   5   3        286.38        323.78        20.64 o                         
 -10   6   3         77.58         69.72        11.56 o                         
  -8   6   3       6018.82       5736.50        42.70 o                         
  -6   6   3       7196.77       7121.66        38.10 o                         
  -4   6   3         90.23         97.62         4.71 o                         
  -2   6   3       5265.19       5405.09        29.23 o                         
   0   6   3       1485.64       1284.57        11.25 o                         
   2   6   3       2716.58       2719.47        19.63 o                         
   4   6   3       5857.53       5942.28        33.85 o                         
   6   6   3       1246.47       1224.30        20.63 o                         
   8   6   3        191.52        221.58        12.80 o                         
  10   6   3        534.58        530.02        23.02 o                         
 -11   7   3        387.21        422.84        20.35 o                         
  -9   7   3        130.25        173.55        12.10 o                         
  -7   7   3       4833.21       4916.81        31.27 o                         
  -5   7   3       3464.31       3270.13        20.35 o                         
  -3   7   3       2361.79       2309.83        15.94 o                         
  -1   7   3        541.70        434.10         7.44 o                         
   1   7   3       1007.73        917.08        10.65 o                         
   3   7   3       8131.50       7867.99        63.08 o                         
   5   7   3       1492.40       1448.91        17.45 o                         
   7   7   3        193.84        189.39        11.49 o                         
   9   7   3        272.22        337.37        17.61 o                         
 -10   8   3        654.82        650.93        22.82 o                         
  -8   8   3        941.31        880.06        14.65 o                         
  -6   8   3        231.08        234.29         7.53 o                         
  -4   8   3        606.68        615.87        10.03 o                         
  -2   8   3       1303.85       1329.22        13.27 o                         
   0   8   3       4366.85       4224.66        27.37 o                         
   2   8   3       2474.47       2420.26        19.09 o                         
   4   8   3        172.04        184.65         7.47 o                         
   6   8   3        725.29        636.34        16.15 o                         
   8   8   3       1068.14       1002.72        25.03 o                         
  10   8   3        330.73        286.83        19.03 o                         
  -9   9   3         88.00         84.38        10.98 o                         
  -7   9   3       2232.57       2212.58        19.66 o                         
  -5   9   3          1.36          6.83         4.65 o                         
  -3   9   3        361.89        336.40         9.10 o                         
  -1   9   3        107.61         96.01         5.73 o                         
   1   9   3        731.90        677.33        11.88 o                         
   3   9   3        327.67        308.24         9.03 o                         
   5   9   3          7.10          5.10         6.06 o                         
   7   9   3        429.37        402.09        15.16 o                         
   9   9   3         51.31         41.68        12.17 o                         
 -10  10   3        178.24        196.50        17.03 o                         
  -8  10   3       1548.06       1549.77        23.87 o                         
  -6  10   3        980.79        993.43        14.55 o                         
  -4  10   3       1351.15       1370.51        16.02 o                         
  -2  10   3         48.77         71.82         6.28 o                         
   0  10   3        229.47        278.52         9.91 o                         
   2  10   3          6.52         13.46         5.62 o                         
   4  10   3         25.86         37.60         7.19 o                         
   6  10   3         14.71         26.49         9.76 o                         
   8  10   3         32.96         25.06        10.63 o                         
  -9  11   3         79.31         72.68        13.54 o                         
  -7  11   3       1617.79       1558.73        21.30 o                         
  -5  11   3       1770.60       1706.38        21.37 o                         
  -3  11   3       1307.58       1331.67        18.37 o                         
  -1  11   3         41.74         52.59         7.31 o                         
   1  11   3        353.15        386.17        12.98 o                         
   3  11   3       3220.42       3161.52        30.89 o                         
   5  11   3        875.85        865.11        18.96 o                         
   7  11   3         53.43         18.20        14.84 o                         
   9  11   3        135.37        110.38        18.47 o                         
  -8  12   3        857.34        860.65        22.82 o                         
  -6  12   3        306.09        315.55        12.74 o                         
  -4  12   3        692.35        679.07        14.98 o                         
  -2  12   3       1176.14       1131.90        18.68 o                         
   0  12   3       2544.04       2373.24        26.23 o                         
   2  12   3       1984.74       1934.38        25.46 o                         
   4  12   3        191.03        224.92        12.79 o                         
   6  12   3        820.83        800.67        26.94 o                         
   8  12   3       1088.69       1093.82        32.82 o                         
  -7  13   3       1482.86       1459.96        31.42 o                         
  -5  13   3          2.31          5.41         8.78 o                         
  -3  13   3        168.58        173.63        11.90 o                         
  -1  13   3          3.88          5.24         7.85 o                         
   1  13   3        241.41        268.54        12.61 o                         
   3  13   3         33.43         29.09         9.26 o                         
   5  13   3          5.64          2.62        10.87 o                         
   7  13   3        137.40        123.54        16.86 o                         
  -6  14   3        657.24        655.69        34.03 o                         
  -4  14   3         12.83         14.59         9.87 o                         
  -2  14   3        287.98        310.19        16.21 o                         
   0  14   3         68.65         73.49         9.86 o                         
   2  14   3         62.89         76.73        10.10 o                         
   4  14   3        235.36        251.19        17.28 o                         
   6  14   3          8.70         14.88        13.66 o                         
  -5  15   3         96.41        109.10        15.12 o                         
  -3  15   3         21.70          2.54        11.17 o                         
  -1  15   3          1.76          7.78        10.97 o                         
   1  15   3        246.97        282.32        15.45 o                         
   3  15   3        425.34        367.78        18.93 o                         
   5  15   3          4.37         -8.19        14.13 o                         
  -4  16   3       1965.22       2099.62        40.45 o                         
  -2  16   3       1223.95       1269.16        29.66 o                         
   0  16   3        867.81        836.82        45.19 o                         
   2  16   3       1498.59       1545.32        33.28 o                         
   4  16   3       1100.23       1204.72        36.72 o                         
  -3  17   3        376.01        348.09        18.63 o                         
  -1  17   3        686.20        663.44        27.93 o                         
   1  17   3       1492.22       1482.78        35.98 o                         
   3  17   3        171.56        169.04        18.15 o                         
 -12   0   4        702.48        674.29        39.69 o                         
 -10   0   4        253.70        275.64        20.74 o                         
  -8   0   4      11693.02      11747.78        93.47 o                         
  -6   0   4      13004.67      13098.87        87.59 o                         
  -4   0   4      10086.03       9969.91        66.38 o                         
  -2   0   4      27027.73      27045.52       157.73 o                         
   0   0   4      76364.24      77395.49       431.87 o                         
   2   0   4      29982.04      31174.71       161.71 o                         
   4   0   4       2477.22       2412.18        27.10 o                         
   6   0   4       3504.05       3454.88        50.59 o                         
   8   0   4       6225.61       6480.82        85.80 o                         
  10   0   4       1351.28       1380.58        44.16 o                         
 -11   1   4        430.63        420.81        17.21 o                         
  -9   1   4         35.78         21.28         8.20 o                         
  -7   1   4        506.20        444.21        11.14 o                         
  -5   1   4       3707.64       3648.24        25.47 o                         
  -3   1   4      11485.93      11787.75        50.67 o                         
  -1   1   4        478.83        584.41         7.57 o                         
   1   1   4          9.95         32.43         2.81 o                         
   3   1   4       7653.17       7770.22        36.71 o                         
   5   1   4       1760.71       1776.64        18.21 o                         
   7   1   4          2.22          4.26         7.35 o                         
   9   1   4         12.18          9.53        12.10 o                         
  11   1   4        471.39        497.07        23.23 o                         
 -12   2   4         13.72         26.45        14.02 o                         
 -10   2   4         77.27         73.87        10.00 o                         
  -8   2   4        259.52        280.34        10.32 o                         
  -6   2   4        124.31        125.90         6.10 o                         
  -4   2   4        104.61        105.02         4.55 o                         
  -2   2   4        696.07        672.18         7.65 o                         
   0   2   4       1998.78       2056.29        12.56 o                         
   2   2   4        416.75        446.14         6.60 o                         
   4   2   4        168.79        146.37         7.43 o                         
   6   2   4        280.07        270.80        10.08 o                         
   8   2   4        183.69        172.39        13.29 o                         
  10   2   4         76.23         77.11        12.85 o                         
 -11   3   4          1.63          8.23        10.81 o                         
  -9   3   4        436.51        402.66        14.05 o                         
  -7   3   4        173.46        170.12         7.07 o                         
  -5   3   4        594.25        617.83         9.14 o                         
  -3   3   4       1457.36       1500.79        12.23 o                         
  -1   3   4       2000.16       2240.29        13.64 o                         
   1   3   4        421.42        510.08         6.77 o                         
   3   3   4        784.71        843.45         8.88 o                         
   5   3   4          6.26          9.86         3.67 o                         
   7   3   4        132.29        105.67         8.56 o                         
   9   3   4         26.80         21.66        10.69 o                         
  11   3   4          5.56        -13.00        14.38 o                         
 -10   4   4        128.03        137.31        12.02 o                         
  -8   4   4       2009.75       2057.40        21.81 o                         
  -6   4   4       1586.23       1549.22        18.08 o                         
  -4   4   4        438.45        308.01         6.95 o                         
  -2   4   4       2677.08       2621.00        16.87 o                         
   0   4   4       2581.84       2423.40        15.89 o                         
   2   4   4       1996.82       1860.21        13.40 o                         
   4   4   4          3.52         11.34         3.32 o                         
   6   4   4         81.10         71.38         7.04 o                         
   8   4   4        570.16        638.05        23.04 o                         
  10   4   4         40.48         58.64        13.25 o                         
 -11   5   4        453.28        534.81        21.94 o                         
  -9   5   4        513.85        518.64        15.93 o                         
  -7   5   4       1954.25       1856.79        17.54 o                         
  -5   5   4       3437.00       3404.85        21.61 o                         
  -3   5   4       8369.72       8369.95        38.89 o                         
  -1   5   4       2734.15       2533.05        16.85 o                         
   1   5   4       4611.75       4784.01        27.83 o                         
   3   5   4       4685.93       4720.26        26.29 o                         
   5   5   4       1577.49       1562.84        16.10 o                         
   7   5   4        278.12        296.97        12.87 o                         
   9   5   4        664.52        621.68        22.67 o                         
 -10   6   4        183.46        213.99        14.31 o                         
  -8   6   4         80.70         99.92         8.10 o                         
  -6   6   4          2.01          4.86         4.70 o                         
  -4   6   4         33.61         31.00         4.07 o                         
  -2   6   4        124.27        107.12         4.89 o                         
   0   6   4        119.70        115.13         4.48 o                         
   2   6   4         19.80          6.78         3.95 o                         
   4   6   4         74.67         64.84         5.27 o                         
   6   6   4        255.22        247.18        10.83 o                         
   8   6   4         31.43         31.79         9.30 o                         
  10   6   4         71.79         66.43        14.32 o                         
 -11   7   4          5.07         -9.99        10.58 o                         
  -9   7   4        102.70        110.36        10.69 o                         
  -7   7   4       1043.75       1027.16        13.97 o                         
  -5   7   4       1035.85       1083.48        11.90 o                         
  -3   7   4       1765.39       1807.35        14.51 o                         
  -1   7   4        261.04        232.18         6.54 o                         
   1   7   4        491.19        574.61         9.12 o                         
   3   7   4       1012.50       1078.64        13.10 o                         
   5   7   4         74.09         69.26         7.31 o                         
   7   7   4         14.80         30.49         8.88 o                         
   9   7   4         12.31         27.76        12.58 o                         
 -10   8   4          2.03          4.32         9.37 o                         
  -8   8   4        870.16        892.89        14.70 o                         
  -6   8   4       1122.21       1117.11        13.16 o                         
  -4   8   4       2968.10       2970.57        20.18 o                         
  -2   8   4       3635.73       3886.66        23.63 o                         
   0   8   4        688.69        734.14         9.37 o                         
   2   8   4       1900.77       1882.57        17.51 o                         
   4   8   4       1274.71       1227.49        16.48 o                         
   6   8   4        552.57        559.33        15.70 o                         
   8   8   4        144.92        156.61        12.48 o                         
  10   8   4        105.91        112.06        15.79 o                         
  -9   9   4        496.93        472.66        16.08 o                         
  -7   9   4       1586.00       1590.79        17.19 o                         
  -5   9   4        425.23        420.11        10.02 o                         
  -3   9   4       1195.64       1187.14        14.80 o                         
  -1   9   4       1955.45       1883.47        17.89 o                         
   1   9   4       3977.38       4185.79        30.43 o                         
   3   9   4        735.15        748.19        13.48 o                         
   5   9   4         19.34          1.83         6.38 o                         
   7   9   4        298.36        294.95        13.85 o                         
   9   9   4        729.41        697.23        34.46 o                         
 -10  10   4       1763.23       1767.20        39.65 o                         
  -8  10   4        935.71        895.57        17.04 o                         
  -6  10   4        815.39        843.54        13.41 o                         
  -4  10   4       4142.46       4050.96        30.04 o                         
  -2  10   4       4122.45       3972.18        29.24 o                         
   0  10   4       3247.54       3126.86        26.12 o                         
   2  10   4       2578.22       2569.74        23.16 o                         
   4  10   4       3506.96       3411.45        31.71 o                         
   6  10   4       2441.42       2456.66        36.46 o                         
   8  10   4        495.95        498.65        20.56 o                         
  -9  11   4        424.84        413.99        20.10 o                         
  -7  11   4         54.22         59.28         7.90 o                         
  -5  11   4         75.61         71.85         8.16 o                         
  -3  11   4        158.77        144.67         9.15 o                         
  -1  11   4        231.54        239.76        11.03 o                         
   1  11   4        116.33        100.33         8.86 o                         
   3  11   4          9.93         24.08         8.46 o                         
   5  11   4         93.60         77.42        11.13 o                         
   7  11   4        210.36        205.27        17.56 o                         
  -8  12   4        120.31         87.99        16.00 o                         
  -6  12   4         35.82         38.67         9.19 o                         
  -4  12   4        266.82        268.66        13.30 o                         
  -2  12   4        234.68        284.41        12.44 o                         
   0  12   4         13.59         12.50         7.74 o                         
   2  12   4         68.09         76.47         9.08 o                         
   4  12   4          7.56          5.97         8.86 o                         
   6  12   4          0.94          8.01        12.64 o                         
   8  12   4         11.46          1.81        13.91 o                         
  -7  13   4        421.24        440.83        21.75 o                         
  -5  13   4        173.14        197.51        15.83 o                         
  -3  13   4        681.54        655.07        17.03 o                         
  -1  13   4        426.46        387.99        14.53 o                         
   1  13   4       1082.63       1067.45        20.84 o                         
   3  13   4        303.32        346.70        16.24 o                         
   5  13   4         61.20         69.67        12.89 o                         
   7  13   4         84.64         86.96        15.86 o                         
  -6  14   4          6.23          8.62        12.24 o                         
  -4  14   4        223.33        226.90        15.98 o                         
  -2  14   4        561.45        518.23        18.56 o                         
   0  14   4        825.69        887.72        21.63 o                         
   2  14   4        263.53        319.11        16.13 o                         
   4  14   4        208.93        213.32        21.23 o                         
   6  14   4        381.40        368.03        22.42 o                         
  -5  15   4         39.72         51.19        13.98 o                         
  -3  15   4         15.94         26.44        11.62 o                         
  -1  15   4        308.60        316.32        17.36 o                         
   1  15   4        157.24        165.20        13.73 o                         
   3  15   4        113.01         91.24        14.74 o                         
   5  15   4        381.13        357.91        25.20 o                         
  -4  16   4         37.35         16.13        13.22 o                         
  -2  16   4         77.20         63.86        13.00 o                         
   0  16   4         47.30         42.24        12.70 o                         
   2  16   4         25.68         11.90        12.40 o                         
   4  16   4        100.95        104.88        17.08 o                         
  -3  17   4        748.25        744.69        26.53 o                         
  -1  17   4         50.32         32.43        13.11 o                         
   1  17   4        158.71        153.49        17.20 o                         
 -11   1   5         16.98         -0.10         9.44 o                         
  -9   1   5        347.64        381.01        13.83 o                         
  -7   1   5          1.50         -2.04         5.37 o                         
  -5   1   5        236.19        195.23         6.02 o                         
  -3   1   5      10090.58      10407.86        48.13 o                         
  -1   1   5       1979.35       2081.90        18.65 o                         
   1   1   5        154.08        133.81         3.92 o                         
   3   1   5       1237.49       1207.42         9.86 o                         
   5   1   5       1305.98       1254.82        15.76 o                         
   7   1   5       1046.18       1075.18        19.35 o                         
   9   1   5        849.04        794.21        22.82 o                         
  11   1   5         63.51         60.38        14.74 o                         
 -12   2   5       1440.73       1474.06        32.60 o                         
 -10   2   5        168.60        169.22        12.52 o                         
  -8   2   5          7.28          4.97         6.49 o                         
  -6   2   5        203.92        259.39         8.28 o                         
  -4   2   5      23398.22      25336.38       110.08 o                         
  -2   2   5      18132.65      18862.70        83.54 o                         
   0   2   5         87.62        159.10         4.39 o                         
   2   2   5       5612.20       5510.05        27.27 o                         
   4   2   5      10831.20      11019.10        51.49 o                         
   6   2   5       1460.25       1509.70        18.57 o                         
   8   2   5       1327.65       1229.73        29.79 o                         
  10   2   5        278.47        294.30        18.57 o                         
 -11   3   5         33.76         32.98        11.50 o                         
  -9   3   5        272.59        335.76        13.46 o                         
  -7   3   5          4.01          7.98         5.36 o                         
  -5   3   5        349.73        241.76         6.74 o                         
  -3   3   5       8200.27       8002.14        37.90 o                         
  -1   3   5       2505.91       2478.49        20.52 o                         
   1   3   5        188.80        140.18         4.12 o                         
   3   3   5        710.31        662.95        10.92 o                         
   5   3   5       1445.82       1336.74        15.37 o                         
   7   3   5       1061.02       1070.91        21.59 o                         
   9   3   5        552.18        524.57        23.80 o                         
 -10   4   5        225.42        217.47        12.63 o                         
  -8   4   5        213.72        208.83         9.54 o                         
  -6   4   5        346.40        381.48        10.98 o                         
  -4   4   5        192.45        230.69         6.41 o                         
  -2   4   5        130.07        143.46         4.91 o                         
   0   4   5       1314.47       1361.65        11.35 o                         
   2   4   5        340.96        326.89         6.02 o                         
   4   4   5        164.63        173.18         5.81 o                         
   6   4   5        251.05        234.38         9.72 o                         
   8   4   5        132.59        142.65        12.39 o                         
  10   4   5        256.75        264.09        18.30 o                         
 -11   5   5          2.23         -9.69        11.54 o                         
  -9   5   5          2.67         11.48         7.89 o                         
  -7   5   5        727.18        716.35        12.12 o                         
  -5   5   5          0.47         -2.23         3.77 o                         
  -3   5   5       5805.69       6065.93        31.63 o                         
  -1   5   5          0.32          5.02         3.72 o                         
   1   5   5        835.06        974.87        10.55 o                         
   3   5   5        895.35        934.91        11.56 o                         
   5   5   5        418.60        424.20        10.45 o                         
   7   5   5         57.04         75.06         9.51 o                         
   9   5   5         59.65         58.15        13.02 o                         
 -10   6   5         45.49         35.72        11.72 o                         
  -8   6   5        412.40        377.47        12.97 o                         
  -6   6   5        557.84        517.50        10.38 o                         
  -4   6   5       8549.09       8739.38        42.29 o                         
  -2   6   5       6259.02       6150.82        33.10 o                         
   0   6   5       2285.50       2638.95        19.30 o                         
   2   6   5       4248.80       4326.44        26.84 o                         
   4   6   5       3293.09       3267.24        25.10 o                         
   6   6   5       1073.19       1088.01        19.03 o                         
   8   6   5       2674.26       2515.29        35.19 o                         
  10   6   5        463.43        435.57        23.52 o                         
 -11   7   5        729.55        778.93        24.06 o                         
  -9   7   5        319.19        402.63        14.30 o                         
  -7   7   5         24.46         16.56         5.47 o                         
  -5   7   5       1892.46       1947.98        15.96 o                         
  -3   7   5      12009.51      11911.06        55.74 o                         
  -1   7   5       2804.63       2602.52        18.35 o                         
   1   7   5        203.19        137.11         6.19 o                         
   3   7   5       2900.53       2838.65        23.96 o                         
   5   7   5       4386.22       4383.45        35.22 o                         
   7   7   5        780.59        828.26        19.90 o                         
   9   7   5        186.88        197.72        16.56 o                         
 -10   8   5        295.70        308.94        16.36 o                         
  -8   8   5       1237.14       1204.63        16.50 o                         
  -6   8   5       1336.33       1295.54        14.60 o                         
  -4   8   5        130.81        124.96         5.92 o                         
  -2   8   5        446.28        475.22         9.07 o                         
   0   8   5       4830.56       5023.14        30.68 o                         
   2   8   5       1193.54       1190.56        14.19 o                         
   4   8   5         57.90         53.26         6.60 o                         
   6   8   5        477.95        486.13        15.53 o                         
   8   8   5        810.27        805.76        23.93 o                         
  -9   9   5         65.52         65.74        11.05 o                         
  -7   9   5        687.30        708.48        13.26 o                         
  -5   9   5         10.18         16.47         5.69 o                         
  -3   9   5       1905.66       1980.47        19.09 o                         
  -1   9   5         46.15         43.88         5.99 o                         
   1   9   5        467.28        457.62        17.30 o                         
   3   9   5        215.25        265.40        11.18 o                         
   5   9   5         46.11         45.97         8.92 o                         
   7   9   5          1.89        -10.35        10.35 o                         
   9   9   5          0.07        -10.54        14.68 o                         
 -10  10   5        212.44        204.00        20.06 o                         
  -8  10   5          5.40          5.14         6.62 o                         
  -6  10   5        123.59        126.85         7.58 o                         
  -4  10   5        255.95        270.17        10.85 o                         
  -2  10   5        145.90        142.73         8.24 o                         
   0  10   5          4.50         19.52         6.47 o                         
   2  10   5        130.76        139.15         8.68 o                         
   4  10   5          3.17          8.37         7.69 o                         
   6  10   5         17.24          6.33        10.96 o                         
   8  10   5        513.21        474.28        21.71 o                         
  -9  11   5        236.64        242.67        26.78 o                         
  -7  11   5        102.48        111.09         8.97 o                         
  -5  11   5       1077.14       1069.21        19.65 o                         
  -3  11   5       4915.64       4840.24        39.77 o                         
  -1  11   5        931.22        958.92        17.60 o                         
   1  11   5         54.24         55.55         8.35 o                         
   3  11   5        985.63       1002.97        21.12 o                         
   5  11   5       2933.71       2839.18        38.06 o                         
   7  11   5        284.96        284.52        19.68 o                         
  -8  12   5       1200.74       1262.96        34.19 o                         
  -6  12   5       1577.09       1567.72        26.21 o                         
  -4  12   5        122.33        130.10         9.96 o                         
  -2  12   5        410.99        376.70        13.33 o                         
   0  12   5       3796.27       3673.78        36.06 o                         
   2  12   5       1024.19        969.42        22.35 o                         
   4  12   5         37.29         32.37         9.72 o                         
   6  12   5        536.69        572.77        24.29 o                         
  -7  13   5        277.51        261.18        25.09 o                         
  -5  13   5          3.07         -2.25        10.66 o                         
  -3  13   5        672.82        652.93        19.14 o                         
  -1  13   5          5.54         12.76         7.85 o                         
   1  13   5         71.11         79.85         9.94 o                         
   3  13   5        118.49        104.83        15.05 o                         
   5  13   5         12.87          1.23        13.01 o                         
   7  13   5          0.93         19.46        14.29 o                         
  -6  14   5         34.68         30.42        13.40 o                         
  -4  14   5        623.65        638.14        24.37 o                         
  -2  14   5        352.00        350.21        16.33 o                         
   0  14   5         97.98         89.07        11.66 o                         
   2  14   5        201.80        197.15        16.23 o                         
   4  14   5        235.92        239.72        19.30 o                         
   6  14   5         16.02         32.54        14.81 o                         
  -5  15   5         56.54         50.64        13.94 o                         
  -3  15   5        372.10        347.21        20.74 o                         
  -1  15   5        340.81        386.35        17.68 o                         
   1  15   5         90.83         99.82        13.60 o                         
   3  15   5          4.74          2.79        12.58 o                         
   5  15   5        347.25        323.38        23.52 o                         
  -4  16   5        882.23        960.36        30.36 o                         
  -2  16   5        628.39        692.09        24.60 o                         
   0  16   5       1700.01       1641.95        31.34 o                         
   2  16   5        692.26        715.85        27.54 o                         
  -1  17   5        584.60        664.68        25.28 o                         
   1  17   5        793.42        907.45        31.49 o                         
 -12   0   6        811.09        831.33        35.82 o                         
 -10   0   6       1188.64       1174.12        43.02 o                         
  -8   0   6       4758.23       4706.89        50.71 o                         
  -6   0   6       4187.88       4015.12        49.74 o                         
  -4   0   6       9029.92       9251.71        77.15 o                         
  -2   0   6      20655.65      22688.65       146.47 o                         
   0   0   6      12220.65      11922.16        71.22 o                         
   2   0   6      11596.29      11832.23        67.86 o                         
   4   0   6      12305.31      12274.07        75.12 o                         
   6   0   6       5994.26       6064.51        61.23 o                         
   8   0   6       6756.33       6361.13        77.63 o                         
  10   0   6       1032.76        977.70        36.29 o                         
 -11   1   6        265.59        260.25        15.71 o                         
  -9   1   6        246.11        275.14        12.42 o                         
  -7   1   6         32.31         38.98         6.31 o                         
  -5   1   6        184.66        177.93         6.92 o                         
  -3   1   6       7308.31       7123.82        35.75 o                         
  -1   1   6       1916.76       1651.96        13.64 o                         
   1   1   6       1904.74       2594.01        18.38 o                         
   3   1   6       1924.98       1840.44        12.32 o                         
   5   1   6       3734.88       3842.24        30.18 o                         
   7   1   6       1661.15       1652.19        22.97 o                         
   9   1   6         93.29         80.80        12.28 o                         
 -10   2   6         27.56         33.72         9.99 o                         
  -8   2   6        122.99        114.94         8.25 o                         
  -6   2   6        502.90        490.72        10.81 o                         
  -4   2   6        281.96        254.89         6.62 o                         
  -2   2   6         64.53         75.55         4.50 o                         
   0   2   6        777.20        869.32         9.20 o                         
   2   2   6        739.30        702.24         9.77 o                         
   4   2   6        199.62        201.71         5.85 o                         
   6   2   6        111.16        116.77         8.91 o                         
   8   2   6        136.78        124.05        12.21 o                         
  10   2   6         70.45         54.13        13.85 o                         
 -11   3   6          0.96        -10.29        11.03 o                         
  -9   3   6         19.08         20.49         8.18 o                         
  -7   3   6        285.07        280.38         9.64 o                         
  -5   3   6        375.64        377.97         8.55 o                         
  -3   3   6       1413.90       1444.88        13.01 o                         
  -1   3   6         36.43         30.29         4.20 o                         
   1   3   6       4056.47       4669.35        27.21 o                         
   3   3   6         22.17         26.29         3.96 o                         
   5   3   6        945.71        989.90        15.38 o                         
   7   3   6        776.63        798.10        19.00 o                         
   9   3   6          4.67         -7.10        12.58 o                         
 -10   4   6         75.94         63.90        10.95 o                         
  -8   4   6         69.60         93.33         7.91 o                         
  -6   4   6          2.48          0.79         5.14 o                         
  -4   4   6       1170.77       1089.16        11.78 o                         
  -2   4   6       3409.59       3321.09        22.34 o                         
   0   4   6        921.60       1275.31        12.27 o                         
   2   4   6        160.00        134.96         4.95 o                         
   4   4   6       3423.84       3340.96        21.80 o                         
   6   4   6        915.65        946.20        17.42 o                         
   8   4   6       1201.53       1085.64        27.53 o                         
  10   4   6         14.84         -6.34        12.91 o                         
 -11   5   6        267.77        305.29        17.21 o                         
  -9   5   6       1270.11       1328.99        22.78 o                         
  -7   5   6        810.85        750.51        15.92 o                         
  -5   5   6       1048.97       1093.38        12.99 o                         
  -3   5   6       3849.65       3871.21        25.12 o                         
  -1   5   6       4448.04       4468.16        27.98 o                         
   1   5   6        931.72        718.39        10.61 o                         
   3   5   6       2285.87       2230.60        20.48 o                         
   5   5   6       3103.80       3101.40        29.70 o                         
   7   5   6       2571.56       2519.54        34.81 o                         
   9   5   6        909.27        842.24        31.37 o                         
 -10   6   6         39.14         39.83        10.69 o                         
  -8   6   6          1.03         -3.25         6.56 o                         
  -6   6   6        582.86        588.61        11.05 o                         
  -4   6   6        293.90        285.32         7.86 o                         
  -2   6   6         15.21         25.83         4.09 o                         
   0   6   6         24.16         23.31         4.07 o                         
   2   6   6        217.89        211.55         6.63 o                         
   4   6   6        215.21        214.43         8.33 o                         
   6   6   6         41.21         41.29         8.08 o                         
   8   6   6          9.35          2.72         9.97 o                         
  10   6   6         63.77         56.55        15.83 o                         
 -11   7   6          0.87         -0.53        12.21 o                         
  -9   7   6        151.14        148.04        11.14 o                         
  -7   7   6          1.50          4.08         5.45 o                         
  -5   7   6         22.28         20.85         4.67 o                         
  -3   7   6       1790.79       1734.29        15.22 o                         
  -1   7   6        754.02        777.56        11.42 o                         
   1   7   6        239.36        273.81         8.18 o                         
   3   7   6        406.58        406.89        10.04 o                         
   5   7   6        863.54        915.01        18.35 o                         
   7   7   6       1025.73       1078.44        24.01 o                         
   9   7   6        103.79         57.27        15.11 o                         
 -10   8   6        316.56        350.41        16.41 o                         
  -8   8   6          5.40          8.33         6.80 o                         
  -6   8   6         17.41         21.98         5.58 o                         
  -4   8   6       3669.50       3751.38        25.43 o                         
  -2   8   6       3966.41       3790.83        26.62 o                         
   0   8   6        464.90        567.28        11.47 o                         
   2   8   6        288.98        285.02         8.90 o                         
   4   8   6       6091.51       6231.38        43.00 o                         
   6   8   6       1509.27       1529.54        26.82 o                         
   8   8   6        586.87        511.93        21.73 o                         
  -9   9   6        658.31        625.40        20.34 o                         
  -7   9   6       1182.09       1174.60        18.61 o                         
  -5   9   6        161.36        162.66         9.25 o                         
  -3   9   6         71.86         68.91         6.67 o                         
  -1   9   6       2386.24       2449.80        23.68 o                         
   1   9   6       1339.94       1217.91        17.66 o                         
   3   9   6        497.36        490.56        14.04 o                         
   5   9   6        461.87        468.90        17.28 o                         
   7   9   6       1666.83       1609.07        31.98 o                         
   9   9   6        977.12        893.11        40.18 o                         
  -8  10   6        345.77        399.95        15.47 o                         
  -6  10   6       2890.50       2890.53        28.52 o                         
  -4  10   6       4991.24       4962.77        36.60 o                         
  -2  10   6       2133.37       2080.86        22.83 o                         
   0  10   6       1973.32       1949.36        22.83 o                         
   2  10   6       2791.31       2671.35        27.83 o                         
   4  10   6       3750.24       3757.72        36.20 o                         
   6  10   6       1301.66       1289.36        28.87 o                         
   8  10   6        273.66        281.51        28.31 o                         
  -9  11   6          0.95          1.53        18.13 o                         
  -7  11   6        435.91        412.51        16.63 o                         
  -5  11   6        435.69        460.92        14.82 o                         
  -3  11   6        220.33        194.13        10.40 o                         
  -1  11   6          6.80         -4.23         6.99 o                         
   1  11   6       1222.99       1214.93        20.74 o                         
   3  11   6          0.46         -1.28         7.69 o                         
   5  11   6         94.93        104.25        13.44 o                         
   7  11   6         52.25         31.81        13.65 o                         
  -8  12   6        150.30        146.23        14.81 o                         
  -6  12   6         78.62         57.91        12.90 o                         
  -4  12   6        310.65        316.88        15.92 o                         
  -2  12   6        182.55        183.07        11.33 o                         
   0  12   6        669.65        704.76        17.29 o                         
   2  12   6         52.14         47.65         9.52 o                         
   4  12   6       1313.42       1310.61        27.05 o                         
   6  12   6        164.55        132.91        16.79 o                         
  -7  13   6        364.99        390.74        21.00 o                         
  -5  13   6        208.17        202.37        16.57 o                         
  -3  13   6         45.30         48.28        10.44 o                         
  -1  13   6        724.01        667.55        17.58 o                         
   1  13   6        292.39        296.58        17.01 o                         
   3  13   6        294.25        290.31        15.83 o                         
   5  13   6        400.70        401.09        22.41 o                         
  -6  14   6        865.70        805.27        30.55 o                         
  -4  14   6        674.34        740.35        30.58 o                         
  -2  14   6         63.34        101.43        12.25 o                         
   0  14   6        364.84        422.90        17.68 o                         
   2  14   6        567.15        563.69        24.89 o                         
   4  14   6        470.51        441.78        22.58 o                         
  -5  15   6        750.94        722.18        29.99 o                         
  -3  15   6         27.79         39.78        12.38 o                         
  -1  15   6        122.04        112.85        13.55 o                         
   1  15   6        882.50        830.10        27.98 o                         
   3  15   6         55.71         82.76        15.26 o                         
  -4  16   6         11.18         27.37        15.41 o                         
  -2  16   6          4.55         11.65        12.39 o                         
   0  16   6        127.01        129.93        15.22 o                         
   2  16   6         15.74         24.67        14.13 o                         
 -11   1   7         54.55         57.63        12.07 o                         
  -9   1   7        864.30        872.77        19.31 o                         
  -7   1   7       1978.59       1846.23        21.09 o                         
  -5   1   7         54.34         67.34         5.07 o                         
  -3   1   7         77.22        117.46         5.42 o                         
  -1   1   7       1325.06       1220.68        12.27 o                         
   1   1   7       4341.96       4076.93        24.20 o                         
   3   1   7        199.84        165.56         4.74 o                         
   5   1   7        331.48        327.61        11.67 o                         
   7   1   7       2521.41       2474.40        28.37 o                         
   9   1   7       1079.05       1131.52        26.93 o                         
 -10   2   7       2465.77       2580.77        35.22 o                         
  -8   2   7        916.21        885.21        16.60 o                         
  -6   2   7        556.21        476.69        14.30 o                         
  -4   2   7       4115.48       4085.22        25.21 o                         
  -2   2   7       7783.03       8102.71        43.66 o                         
   0   2   7         10.01         12.37         3.68 o                         
   2   2   7       1473.50       1359.51        13.24 o                         
   4   2   7       2132.53       2250.08        18.42 o                         
   6   2   7       3221.44       3272.76        31.81 o                         
   8   2   7       1419.82       1364.34        28.77 o                         
  10   2   7          2.18         -7.07        11.34 o                         
 -11   3   7         65.43         64.86        12.61 o                         
  -9   3   7        644.29        610.19        15.86 o                         
  -7   3   7       2141.53       2072.32        24.36 o                         
  -5   3   7        151.01        140.64         6.14 o                         
  -3   3   7         28.73         50.46         4.65 o                         
  -1   3   7       1054.71        913.80        11.23 o                         
   1   3   7       2669.63       2404.17        17.34 o                         
   3   3   7        607.57        513.60         9.11 o                         
   5   3   7        141.70        175.07         8.65 o                         
   7   3   7       1923.25       1902.70        29.16 o                         
   9   3   7        840.36        849.29        26.38 o                         
 -10   4   7        221.57        226.36        14.92 o                         
  -8   4   7        130.49        145.45         9.89 o                         
  -6   4   7        173.70        203.88         8.30 o                         
  -4   4   7        501.84        499.54         8.63 o                         
  -2   4   7        580.45        539.28         8.31 o                         
   0   4   7        111.12        108.80         5.37 o                         
   2   4   7        310.03        355.83         7.24 o                         
   4   4   7       1037.85        993.90        13.42 o                         
   6   4   7        141.06        133.57        10.47 o                         
   8   4   7         18.70         19.48        11.10 o                         
  10   4   7        166.38        135.93        16.79 o                         
 -11   5   7         45.08         68.06        12.85 o                         
  -9   5   7        180.10        198.74        11.49 o                         
  -7   5   7        155.96        142.25         8.33 o                         
  -5   5   7         96.63        100.30         5.87 o                         
  -3   5   7          5.30         15.61         4.35 o                         
  -1   5   7         45.83         32.14         4.34 o                         
   1   5   7         75.29         58.14         4.51 o                         
   3   5   7          8.68         13.22         4.98 o                         
   5   5   7        437.41        431.02        13.34 o                         
   7   5   7        957.32        987.71        23.18 o                         
   9   5   7        116.97        150.79        17.18 o                         
 -10   6   7       1450.56       1450.20        26.28 o                         
  -8   6   7       2122.08       1947.94        23.03 o                         
  -6   6   7        883.19        807.14        15.64 o                         
  -4   6   7        760.83        744.41        11.72 o                         
  -2   6   7       3282.91       3312.68        24.55 o                         
   0   6   7       1932.95       1653.32        16.77 o                         
   2   6   7       2017.30       1958.77        18.90 o                         
   4   6   7        439.70        452.06        12.06 o                         
   6   6   7       1922.66       1940.16        27.22 o                         
   8   6   7       2601.32       2688.56        43.60 o                         
  -9   7   7        563.37        637.67        17.58 o                         
  -7   7   7       1149.89       1216.00        18.33 o                         
  -5   7   7       1518.99       1476.86        16.25 o                         
  -3   7   7       1764.60       1685.16        17.73 o                         
  -1   7   7       1039.92        978.13        13.07 o                         
   1   7   7        725.04        667.20        11.94 o                         
   3   7   7       2829.13       2760.52        25.42 o                         
   5   7   7        674.41        690.12        18.78 o                         
   7   7   7       1358.42       1301.95        29.62 o                         
   9   7   7        381.22        422.32        25.39 o                         
 -10   8   7        274.56        266.21        15.53 o                         
  -8   8   7        842.70        842.73        17.77 o                         
  -6   8   7        931.30        931.11        17.02 o                         
  -4   8   7        376.87        393.42        10.74 o                         
  -2   8   7        751.81        747.52        12.51 o                         
   0   8   7       1611.37       1585.86        22.30 o                         
   2   8   7       1440.26       1487.84        18.82 o                         
   4   8   7       1122.57       1106.71        18.53 o                         
   6   8   7        189.19        165.49        12.46 o                         
   8   8   7        249.34        244.38        18.59 o                         
  -9   9   7         56.36         30.62        11.03 o                         
  -7   9   7         29.14         25.19         8.53 o                         
  -5   9   7        187.31        206.65        10.98 o                         
  -3   9   7         61.41         54.74         6.92 o                         
  -1   9   7          3.46          3.30         6.36 o                         
   1   9   7          4.10         -0.81         6.32 o                         
   3   9   7        173.56        180.31        10.11 o                         
   5   9   7        533.90        537.36        18.90 o                         
   7   9   7        411.69        411.51        23.55 o                         
  -8  10   7        275.38        296.04        14.62 o                         
  -6  10   7          2.11         -4.01         7.72 o                         
  -4  10   7        465.31        510.53        21.16 o                         
  -2  10   7          5.04         10.65         6.73 o                         
   0  10   7          3.86          9.78         7.48 o                         
   2  10   7          7.19          1.76         7.08 o                         
   4  10   7        293.71        287.00        16.19 o                         
   6  10   7         31.71         32.62        12.23 o                         
   8  10   7        691.11        688.44        27.88 o                         
  -9  11   7        328.37        339.63        19.53 o                         
  -7  11   7        425.51        413.67        16.97 o                         
  -5  11   7        942.71        941.03        21.79 o                         
  -3  11   7        940.09        933.03        18.00 o                         
  -1  11   7        254.19        254.87        11.99 o                         
   1  11   7        172.17        171.13        11.09 o                         
   3  11   7       1770.18       1728.78        25.21 o                         
   5  11   7        674.10        685.31        23.73 o                         
   7  11   7        514.18        469.23        23.62 o                         
  -8  12   7        835.75        847.03        25.81 o                         
  -6  12   7       1123.18       1224.23        28.04 o                         
  -4  12   7        384.45        413.14        17.95 o                         
  -2  12   7        776.37        738.40        17.78 o                         
   0  12   7       1238.48       1212.25        22.14 o                         
   2  12   7       1227.13       1187.45        23.85 o                         
   4  12   7       1130.96       1122.73        25.93 o                         
   6  12   7        228.52        232.90        19.20 o                         
  -7  13   7         32.48         20.66        13.77 o                         
  -5  13   7         72.16         78.82        14.00 o                         
  -3  13   7         77.20         71.44        12.15 o                         
  -1  13   7          2.44          0.53        10.00 o                         
   1  13   7          1.06         -1.10        10.39 o                         
   3  13   7        130.34        134.16        14.24 o                         
   5  13   7        316.26        327.50        21.00 o                         
  -6  14   7         30.48         24.32        14.93 o                         
  -4  14   7          1.04          3.81        12.27 o                         
  -2  14   7        130.91        130.74        18.09 o                         
   0  14   7          5.95          7.35        12.26 o                         
   2  14   7         35.81         33.54        13.35 o                         
   4  14   7          8.44          9.42        13.46 o                         
  -5  15   7         58.87         71.05        16.83 o                         
  -3  15   7          6.84         15.05        11.61 o                         
  -1  15   7         36.08         28.34        12.20 o                         
   1  15   7         81.66        124.48        16.28 o                         
   3  15   7        384.31        361.07        21.89 o                         
  -2  16   7       1173.75       1244.12        30.92 o                         
   0  16   7        459.19        413.02        22.95 o                         
   2  16   7        833.60        838.06        30.22 o                         
 -10   0   8       4207.14       4254.24        65.74 o                         
  -8   0   8       9471.42       9263.64        89.53 o                         
  -6   0   8       2588.49       2703.79        35.07 o                         
  -4   0   8       5522.16       5298.15        47.76 o                         
  -2   0   8      11027.42      10812.56        79.71 o                         
   0   0   8      25762.16      27200.75       163.09 o                         
   2   0   8      16805.46      17911.45       112.30 o                         
   4   0   8        852.67        843.82        20.43 o                         
   6   0   8       1902.53       1876.97        33.01 o                         
   8   0   8       7117.80       7233.95        86.32 o                         
 -11   1   8       1325.14       1433.37        29.42 o                         
  -9   1   8        591.07        600.37        17.56 o                         
  -7   1   8          9.56          9.40         7.29 o                         
  -5   1   8        601.63        568.90        11.13 o                         
  -3   1   8       5067.81       5291.18        32.44 o                         
  -1   1   8         35.77         14.89         4.15 o                         
   1   1   8       1593.08       1680.94        14.08 o                         
   3   1   8       1135.97       1063.80        12.31 o                         
   5   1   8         40.78         29.24         6.87 o                         
   7   1   8        502.92        516.37        16.89 o                         
   9   1   8         95.84        107.07        13.39 o                         
 -10   2   8          8.68          2.10        10.37 o                         
  -8   2   8        143.96        166.31        11.32 o                         
  -6   2   8        220.79        232.67         8.99 o                         
  -4   2   8         61.69         58.92         5.38 o                         
  -2   2   8        327.01        312.79        11.00 o                         
   0   2   8        663.03        606.86         9.15 o                         
   2   2   8        197.01        220.46         6.96 o                         
   4   2   8        178.98        192.12         7.73 o                         
   6   2   8        182.95        179.78         9.97 o                         
   8   2   8        119.79         97.78        12.36 o                         
 -11   3   8        423.09        488.89        20.06 o                         
  -9   3   8        211.04        214.96        11.82 o                         
  -7   3   8        124.99        146.48        10.22 o                         
  -5   3   8          2.38          5.37         5.04 o                         
  -3   3   8        902.73        939.03        12.08 o                         
  -1   3   8        404.66        455.13         8.15 o                         
   1   3   8        867.41        982.96        11.56 o                         
   3   3   8          3.51          0.25         4.40 o                         
   5   3   8       1287.46       1256.84        19.60 o                         
   7   3   8        187.11        203.05        13.36 o                         
   9   3   8         21.08         23.41        11.83 o                         
 -10   4   8       1553.53       1577.35        27.96 o                         
  -8   4   8       1783.32       1739.31        24.58 o                         
  -6   4   8         15.75          9.15         5.94 o                         
  -4   4   8        334.99        262.55         8.14 o                         
  -2   4   8       1466.50       1351.31        12.70 o                         
   0   4   8       2577.38       2533.91        19.95 o                         
   2   4   8       2557.65       2622.75        22.38 o                         
   4   4   8       3345.35       3364.36        28.52 o                         
   6   4   8         80.98         77.95         9.93 o                         
   8   4   8       1718.69       1755.41        40.80 o                         
 -11   5   8       1100.37       1177.75        28.20 o                         
  -9   5   8       1531.17       1499.77        23.69 o                         
  -7   5   8        970.71        871.68        16.13 o                         
  -5   5   8       1376.22       1342.07        16.68 o                         
  -3   5   8       3899.01       3897.82        28.28 o                         
  -1   5   8       1283.98       1287.60        14.15 o                         
   1   5   8       5360.65       5660.06        34.83 o                         
   3   5   8       1409.29       1501.73        19.68 o                         
   5   5   8          4.38          8.04         8.29 o                         
   7   5   8       1080.25       1098.66        26.85 o                         
   9   5   8        755.12        759.41        29.01 o                         
 -10   6   8          8.62          8.88        10.46 o                         
  -8   6   8         41.65         62.25         8.54 o                         
  -6   6   8         91.52        119.52         8.69 o                         
  -4   6   8         15.86         25.75         6.09 o                         
  -2   6   8        344.08        335.62         9.31 o                         
   0   6   8         41.14         28.88         5.65 o                         
   2   6   8          1.02          5.30         5.63 o                         
   4   6   8        403.90        411.36        13.05 o                         
   6   6   8        254.75        245.42        20.13 o                         
   8   6   8         19.82         -3.50        11.66 o                         
  -9   7   8        421.25        437.32        18.16 o                         
  -7   7   8         49.68         39.47         7.75 o                         
  -5   7   8        168.27        178.91         9.29 o                         
  -3   7   8        776.71        781.70        14.62 o                         
  -1   7   8         20.44         24.02         5.73 o                         
   1   7   8       2317.46       2434.35        22.13 o                         
   3   7   8          5.43          4.42         6.10 o                         
   5   7   8       1009.90        980.10        20.68 o                         
   7   7   8        438.84        407.97        20.77 o                         
 -10   8   8       1867.68       2006.03        46.32 o                         
  -8   8   8        819.49        828.08        19.48 o                         
  -6   8   8          1.52         -4.01         6.94 o                         
  -4   8   8       1713.45       1698.81        21.44 o                         
  -2   8   8       2593.15       2670.65        25.28 o                         
   0   8   8       1015.08       1009.52        15.62 o                         
   2   8   8       1888.25       1811.18        21.33 o                         
   4   8   8        305.02        331.06        13.37 o                         
   6   8   8        519.95        504.39        18.84 o                         
   8   8   8        924.35        934.19        45.59 o                         
  -9   9   8        677.28        649.11        22.81 o                         
  -7   9   8       1324.97       1365.15        24.26 o                         
  -5   9   8        211.95        211.38        11.65 o                         
  -3   9   8        371.68        358.08        13.07 o                         
  -1   9   8        731.88        705.44        16.46 o                         
   1   9   8       3446.54       3493.69        34.93 o                         
   3   9   8        411.41        413.37        13.68 o                         
   5   9   8        391.57        389.06        17.28 o                         
   7   9   8        672.15        653.05        26.24 o                         
  -8  10   8        739.41        746.92        21.83 o                         
  -6  10   8       1169.37       1195.15        24.29 o                         
  -4  10   8       2405.53       2470.78        29.63 o                         
  -2  10   8       3887.13       3915.34        37.06 o                         
   0  10   8       1379.51       1360.12        20.34 o                         
   2  10   8       1016.15        986.07        18.90 o                         
   4  10   8       3809.57       3807.18        43.32 o                         
   6  10   8       1990.19       1990.49        35.64 o                         
  -7  11   8         85.22         87.40        13.58 o                         
  -5  11   8         12.11         13.16        11.13 o                         
  -3  11   8         97.90        110.68         9.96 o                         
  -1  11   8        252.06        248.41        12.52 o                         
   1  11   8        110.51        106.83        10.01 o                         
   3  11   8        194.03        184.43        11.45 o                         
   5  11   8       1345.48       1316.71        30.33 o                         
   7  11   8          9.12         34.87        15.97 o                         
  -8  12   8        149.92         92.82        14.66 o                         
  -6  12   8        117.03        116.95        16.68 o                         
  -4  12   8        109.74        119.26        14.00 o                         
  -2  12   8        270.31        291.85        17.22 o                         
   0  12   8         17.54         14.39         9.21 o                         
   2  12   8        160.14        155.76        12.52 o                         
   4  12   8        997.79        958.05        28.85 o                         
   6  12   8          7.97         23.09        14.24 o                         
  -7  13   8        580.57        565.34        23.38 o                         
  -5  13   8        110.61         97.06        16.14 o                         
  -3  13   8        314.25        356.48        19.34 o                         
  -1  13   8        265.64        261.89        18.96 o                         
   1  13   8        903.64        808.90        26.75 o                         
   3  13   8        312.85        314.46        19.89 o                         
   5  13   8         41.03         45.28        14.89 o                         
  -6  14   8        201.87        201.20        19.80 o                         
  -4  14   8         81.76        107.88        17.05 o                         
  -2  14   8        643.29        694.06        25.37 o                         
   0  14   8        300.24        381.70        23.56 o                         
   2  14   8         86.89         84.24        14.94 o                         
   4  14   8        679.74        708.29        28.06 o                         
  -3  15   8         22.21         41.81        13.82 o                         
  -1  15   8        354.78        375.21        23.42 o                         
   1  15   8          1.45          2.75        13.68 o                         
   3  15   8        419.19        418.07        23.62 o                         
  -2  16   8         66.69         47.24        15.98 o                         
   0  16   8          6.99          7.56        21.55 o                         
 -11   1   9          8.27         14.42        11.44 o                         
  -9   1   9       1401.24       1349.58        26.94 o                         
  -7   1   9        128.30        174.99        10.61 o                         
  -5   1   9         56.87         39.80         6.16 o                         
  -3   1   9       1763.21       1662.97        17.99 o                         
  -1   1   9       1072.64       1087.79        12.89 o                         
   1   1   9       5442.06       6026.98        33.25 o                         
   3   1   9         13.33         22.98         5.30 o                         
   5   1   9         47.72         44.51         7.45 o                         
   7   1   9        413.20        459.54        16.47 o                         
   9   1   9        168.36        125.64        15.13 o                         
 -10   2   9       1431.07       1351.71        27.81 o                         
  -8   2   9       1064.90       1141.55        21.92 o                         
  -6   2   9          5.03          5.21         6.53 o                         
  -4   2   9       6572.65       6843.66        42.19 o                         
  -2   2   9       5064.34       4929.73        31.45 o                         
   0   2   9       5358.71       5493.73        34.68 o                         
   2   2   9       4171.60       4169.21        28.13 o                         
   4   2   9         14.14         19.61         6.68 o                         
   6   2   9       1509.09       1566.02        23.46 o                         
   8   2   9        120.05         98.21        12.83 o                         
 -11   3   9         28.51         29.06        12.40 o                         
  -9   3   9        907.61        901.33        20.63 o                         
  -7   3   9        106.74        136.33        10.37 o                         
  -5   3   9        177.93        153.01         8.03 o                         
  -3   3   9       2202.31       1996.95        18.07 o                         
  -1   3   9        939.01        887.25        13.08 o                         
   1   3   9       3827.56       4137.24        28.05 o                         
   3   3   9         18.54         24.12         5.32 o                         
   5   3   9         77.47         70.40         8.65 o                         
   7   3   9        477.74        510.85        19.23 o                         
   9   3   9         99.51         58.51        15.26 o                         
 -10   4   9         79.63         98.10        12.33 o                         
  -8   4   9        101.92        106.32        10.91 o                         
  -6   4   9        244.63        274.66        10.79 o                         
  -4   4   9        239.56        269.74         8.67 o                         
  -2   4   9        249.73        273.14         8.55 o                         
   0   4   9        253.64        266.41         8.01 o                         
   2   4   9        274.45        249.77         9.38 o                         
   4   4   9        227.34        227.90        11.83 o                         
   6   4   9        179.98        206.62        13.35 o                         
   8   4   9        213.44        206.67        16.40 o                         
  -9   5   9        578.61        587.07        19.22 o                         
  -7   5   9        237.28        188.59        10.96 o                         
  -5   5   9         57.45         60.96         7.30 o                         
  -3   5   9       1192.07       1213.70        15.95 o                         
  -1   5   9         65.08         59.99         6.50 o                         
   1   5   9       1091.11       1174.24        15.46 o                         
   3   5   9         34.59         16.81         6.64 o                         
   5   5   9          1.10          4.30         9.61 o                         
   7   5   9          0.92         10.04        11.10 o                         
 -10   6   9        625.58        571.71        21.13 o                         
  -8   6   9       2077.06       1943.69        27.45 o                         
  -6   6   9        196.18        217.11        11.38 o                         
  -4   6   9       2861.20       2917.21        26.79 o                         
  -2   6   9       1807.31       1711.17        18.98 o                         
   0   6   9       6908.88       7271.19        47.67 o                         
   2   6   9       4785.90       4971.98        38.04 o                         
   4   6   9        122.08        132.64        10.54 o                         
   6   6   9        931.24        935.29        24.84 o                         
   8   6   9        642.85        617.91        26.07 o                         
  -9   7   9        734.40        745.82        26.78 o                         
  -7   7   9          2.33          9.86         7.70 o                         
  -5   7   9        935.68        944.86        17.33 o                         
  -3   7   9       6457.56       6480.28        45.56 o                         
  -1   7   9       1419.70       1348.02        19.64 o                         
   1   7   9       1294.92       1331.66        18.19 o                         
   3   7   9        504.89        503.00        13.47 o                         
   5   7   9       1359.48       1370.15        24.62 o                         
   7   7   9        623.88        659.69        25.72 o                         
  -8   8   9        640.42        617.39        21.18 o                         
  -6   8   9       1224.04       1244.29        21.07 o                         
  -4   8   9        181.89        202.80        10.12 o                         
  -2   8   9        375.90        413.41        12.66 o                         
   0   8   9       1451.28       1486.25        19.18 o                         
   2   8   9        871.95        889.03        16.44 o                         
   4   8   9        143.99        167.14        13.44 o                         
   6   8   9        279.91        241.31        16.05 o                         
   8   8   9        905.35        951.87        58.72 o                         
  -9   9   9        261.38        253.31        17.03 o                         
  -7   9   9        229.25        243.72        14.62 o                         
  -5   9   9         80.46         84.09        10.33 o                         
  -3   9   9        459.44        425.51        15.55 o                         
  -1   9   9          0.79          1.16         7.31 o                         
   1   9   9        407.95        426.01        14.33 o                         
   3   9   9        143.68        165.94        11.06 o                         
   5   9   9         89.90         81.31        11.93 o                         
   7   9   9         45.34         33.20        13.88 o                         
  -8  10   9        339.32        328.96        18.99 o                         
  -6  10   9        122.48        102.03        14.43 o                         
  -4  10   9         22.68         31.22         8.94 o                         
  -2  10   9          1.46          4.34         7.71 o                         
   0  10   9       1073.73       1070.97        22.09 o                         
   2  10   9        636.19        686.71        18.13 o                         
   4  10   9       1435.59       1435.15        28.02 o                         
   6  10   9          0.65         -3.61        12.84 o                         
  -7  11   9         17.66         12.38        11.86 o                         
  -5  11   9        592.85        646.11        28.88 o                         
  -3  11   9       4168.42       4224.82        47.40 o                         
  -1  11   9        552.88        554.05        16.91 o                         
   1  11   9        337.11        320.59        14.72 o                         
   3  11   9        255.05        257.24        13.77 o                         
   5  11   9       1203.44       1199.61        28.34 o                         
  -6  12   9       1443.43       1459.13        33.97 o                         
  -4  12   9        240.33        262.77        19.33 o                         
  -2  12   9        401.09        422.01        20.08 o                         
   0  12   9       1234.44       1239.17        32.68 o                         
   2  12   9        748.51        749.14        32.20 o                         
   4  12   9        132.58        139.51        15.30 o                         
  -5  13   9         29.62         34.24        14.64 o                         
  -3  13   9        161.27        145.03        15.59 o                         
  -1  13   9          0.92         -5.63        12.63 o                         
   1  13   9        337.09        346.97        29.51 o                         
   3  13   9         96.23         89.81        15.84 o                         
  -4  14   9        294.54        263.18        21.22 o                         
  -2  14   9        176.00        172.43        16.61 o                         
   0  14   9        516.15        417.17        24.09 o                         
   2  14   9        415.16        387.52        24.12 o                         
  -3  15   9        538.43        485.02        23.78 o                         
  -1  15   9         83.68         77.59        16.48 o                         
   1  15   9        197.81        191.74        20.09 o                         
 -10   0  10        432.27        354.97        24.84 o                         
  -8   0  10       3938.68       3968.80        54.58 o                         
  -6   0  10       7157.79       7346.79        67.33 o                         
  -4   0  10       3880.31       3957.55        45.73 o                         
  -2   0  10         84.27        116.74         9.75 o                         
   0   0  10      20212.65      20940.52       134.90 o                         
   2   0  10      11446.69      11208.78        78.08 o                         
   4   0  10       3160.26       3129.18        45.40 o                         
   6   0  10       3285.61       3305.19        46.48 o                         
   8   0  10        390.36        305.90        26.16 o                         
 -11   1  10         55.04         48.68        12.54 o                         
  -9   1  10        327.87        316.60        15.22 o                         
  -7   1  10          5.27         -0.12         7.64 o                         
  -5   1  10        742.18        760.63        14.28 o                         
  -3   1  10        538.02        500.98        11.99 o                         
  -1   1  10        813.75        753.48        12.83 o                         
   1   1  10       1019.52        887.24        12.15 o                         
   3   1  10         99.26        117.64         8.30 o                         
   5   1  10       3632.37       3607.21        33.01 o                         
   7   1  10        239.76        228.47        12.85 o                         
 -10   2  10         15.93          8.54        10.54 o                         
  -8   2  10         67.90         46.46         9.72 o                         
  -6   2  10        175.30        168.74        10.31 o                         
  -4   2  10        200.62        201.44        10.87 o                         
  -2   2  10        166.38        168.25         7.78 o                         
   0   2  10        140.19        168.70         7.09 o                         
   2   2  10        235.85        246.76         9.33 o                         
   4   2  10        129.83        116.84        10.64 o                         
   6   2  10         72.93         71.76        10.77 o                         
   8   2  10        125.41        104.33        15.46 o                         
  -9   3  10         59.04         49.70        10.74 o                         
  -7   3  10         18.79         14.67         8.16 o                         
  -5   3  10         78.42         86.48         7.33 o                         
  -3   3  10        219.18        198.76         8.85 o                         
  -1   3  10         35.96         44.27         6.04 o                         
   1   3  10        785.62        691.12        11.85 o                         
   3   3  10        126.19        116.28         8.57 o                         
   5   3  10       1385.87       1409.51        27.10 o                         
   7   3  10         17.93          8.33        10.42 o                         
 -10   4  10          3.62          0.77        11.01 o                         
  -8   4  10        223.98        220.99        13.73 o                         
  -6   4  10        878.74        879.62        17.91 o                         
  -4   4  10        482.71        480.49        12.63 o                         
  -2   4  10        752.67        784.98        13.25 o                         
   0   4  10       3359.19       3402.87        27.30 o                         
   2   4  10       1602.25       1505.11        19.38 o                         
   4   4  10        702.00        739.97        20.58 o                         
   6   4  10        820.21        825.10        24.46 o                         
   8   4  10        181.64        229.89        23.77 o                         
  -9   5  10       1164.17       1169.39        27.50 o                         
  -7   5  10        665.41        703.23        17.97 o                         
  -5   5  10       1433.45       1439.77        21.78 o                         
  -3   5  10        788.47        777.49        14.13 o                         
  -1   5  10       2059.15       2059.84        20.86 o                         
   1   5  10       3740.30       3658.01        31.81 o                         
   3   5  10        387.08        370.32        12.80 o                         
   5   5  10       2945.16       2895.03        38.65 o                         
   7   5  10        697.47        701.28        26.36 o                         
 -10   6  10         48.66         47.74        13.83 o                         
  -8   6  10          1.86          0.73         9.65 o                         
  -6   6  10         87.04         99.13         9.99 o                         
  -4   6  10        506.15        538.29        14.49 o                         
  -2   6  10        210.48        242.80         9.79 o                         
   0   6  10         56.32         53.19         7.74 o                         
   2   6  10         40.98         52.99         7.62 o                         
   4   6  10        199.88        203.13        12.06 o                         
   6   6  10         66.97         35.89        11.74 o                         
   8   6  10         90.02         78.04        15.78 o                         
  -9   7  10        132.63         99.68        13.40 o                         
  -7   7  10         72.67         78.15        10.81 o                         
  -5   7  10        178.66        192.91        11.47 o                         
  -3   7  10        128.63        129.40         9.40 o                         
  -1   7  10        318.66        315.28        11.98 o                         
   1   7  10       1855.64       1800.36        23.78 o                         
   3   7  10          6.96         14.07         7.90 o                         
   5   7  10        952.26        947.19        23.62 o                         
   7   7  10         32.01         45.57        14.02 o                         
  -8   8  10         36.94         47.89        12.89 o                         
  -6   8  10        393.63        398.63        18.07 o                         
  -4   8  10       1861.46       1915.88        24.99 o                         
  -2   8  10          3.77          4.27         7.41 o                         
   0   8  10       1684.12       1603.46        24.34 o                         
   2   8  10       1019.58        992.21        19.95 o                         
   4   8  10       1982.91       2029.79        31.21 o                         
   6   8  10       1587.21       1639.78        33.53 o                         
  -9   9  10        475.16        471.86        21.27 o                         
  -7   9  10        717.84        749.93        24.33 o                         
  -5   9  10        390.33        404.08        30.24 o                         
  -3   9  10          4.00         11.84         8.52 o                         
  -1   9  10        919.26        940.56        20.46 o                         
   1   9  10       2916.41       2942.63        34.53 o                         
   3   9  10         49.33         62.51         9.95 o                         
   5   9  10        547.56        553.57        20.64 o                         
  -8  10  10        264.10        294.35        20.06 o                         
  -6  10  10        914.42        923.10        27.50 o                         
  -4  10  10       4177.06       4221.34        47.71 o                         
  -2  10  10       2906.46       2942.32        33.40 o                         
   0  10  10        312.60        351.25        19.00 o                         
   2  10  10       1044.23       1089.28        25.62 o                         
   4  10  10       2267.21       2306.22        35.23 o                         
   6  10  10       1054.63        960.52        36.72 o                         
  -7  11  10         83.15         65.78        14.68 o                         
  -5  11  10          7.97          8.94        11.11 o                         
  -3  11  10        321.78        330.76        16.71 o                         
  -1  11  10          3.44         -2.94        10.87 o                         
   1  11  10        241.21        244.43        14.89 o                         
   3  11  10        183.50        153.13        14.85 o                         
   5  11  10        198.07        193.49        15.58 o                         
  -6  12  10          3.81         10.69        14.17 o                         
  -4  12  10        239.84        261.33        19.64 o                         
  -2  12  10        308.14        290.43        18.16 o                         
   0  12  10        276.13        282.88        30.64 o                         
   2  12  10         86.32        117.21        16.76 o                         
   4  12  10        263.02        285.24        19.80 o                         
  -5  13  10        292.48        322.96        25.51 o                         
  -3  13  10         86.15        107.09        14.76 o                         
  -1  13  10        373.47        353.64        34.01 o                         
   1  13  10        917.96        899.83        32.54 o                         
   3  13  10         50.33         69.60        16.76 o                         
  -4  14  10        806.06        775.98        30.80 o                         
  -2  14  10        428.24        408.51        24.40 o                         
   0  14  10          3.11          5.28        14.62 o                         
   2  14  10        179.15        205.26        26.34 o                         
  -9   1  11        211.79        201.45        15.13 o                         
  -7   1  11       1366.50       1272.53        21.98 o                         
  -5   1  11       1888.91       1873.02        21.48 o                         
  -3   1  11       2543.85       2583.68        24.75 o                         
  -1   1  11        114.72        135.99         8.25 o                         
   1   1  11       4263.33       4023.14        30.69 o                         
   3   1  11        592.70        581.03        16.56 o                         
   5   1  11        402.95        400.72        17.26 o                         
   7   1  11         67.30         85.15        13.03 o                         
 -10   2  11       1797.53       1816.89        41.66 o                         
  -8   2  11          4.99          4.83         9.16 o                         
  -6   2  11       2854.16       2554.38        28.91 o                         
  -4   2  11       2332.10       2375.78        24.67 o                         
  -2   2  11        221.57        201.51        12.85 o                         
   0   2  11       1400.66       1306.84        18.04 o                         
   2   2  11        940.72        884.09        14.97 o                         
   4   2  11       6546.80       6526.97        59.73 o                         
   6   2  11       1629.34       1498.86        29.61 o                         
   8   2  11         74.87         66.73        15.88 o                         
  -9   3  11        193.36        209.33        16.65 o                         
  -7   3  11       1245.14       1148.28        34.25 o                         
  -5   3  11       1582.58       1551.02        21.00 o                         
  -3   3  11       1892.69       1926.34        21.96 o                         
  -1   3  11        225.81        224.32         9.72 o                         
   1   3  11       3346.29       3147.47        31.66 o                         
   3   3  11        528.33        542.10        17.75 o                         
   5   3  11        396.25        404.36        17.80 o                         
   7   3  11         73.82         71.48        13.27 o                         
 -10   4  11        198.49        221.01        16.12 o                         
  -8   4  11        184.64        207.41        15.86 o                         
  -6   4  11         23.32         16.59         8.18 o                         
  -4   4  11        263.70        245.41        10.58 o                         
  -2   4  11        691.45        702.70        14.27 o                         
   0   4  11        124.56        143.76         8.46 o                         
   2   4  11        119.35        141.38        10.95 o                         
   4   4  11        303.21        347.51        16.20 o                         
   6   4  11        143.37        142.06        14.13 o                         
  -9   5  11          3.17        -11.53        11.53 o                         
  -7   5  11        108.41         83.62        11.68 o                         
  -5   5  11        787.45        795.33        22.00 o                         
  -3   5  11       2481.50       2480.83        25.37 o                         
  -1   5  11         88.18         73.89         8.87 o                         
   1   5  11        822.05        789.18        17.85 o                         
   3   5  11        105.69        100.23        10.53 o                         
   5   5  11        267.75        256.85        15.82 o                         
   7   5  11         40.46         43.00        13.83 o                         
  -8   6  11        280.25        224.21        15.37 o                         
  -6   6  11       3404.19       3276.13        36.17 o                         
  -4   6  11        676.76        684.24        16.63 o                         
  -2   6  11        589.72        601.70        16.76 o                         
   0   6  11       3138.59       3134.76        33.60 o                         
   2   6  11       1689.54       1611.94        23.31 o                         
   4   6  11       3306.71       3286.37        39.44 o                         
   6   6  11        945.00        894.83        26.11 o                         
  -9   7  11        412.54        472.76        20.69 o                         
  -7   7  11        448.71        478.11        18.04 o                         
  -5   7  11       1939.21       1969.54        28.66 o                         
  -3   7  11          4.50          5.58         7.67 o                         
  -1   7  11        599.05        639.91        16.42 o                         
   1   7  11       1274.63       1259.26        21.23 o                         
   3   7  11       1169.36       1115.57        32.17 o                         
   5   7  11       1817.82       1901.42        32.03 o                         
   7   7  11        167.92        178.91        17.05 o                         
  -8   8  11        809.44        831.46        30.91 o                         
  -6   8  11        264.72        287.35        18.96 o                         
  -4   8  11        256.34        274.84        17.39 o                         
  -2   8  11       1034.69       1048.13        21.68 o                         
   0   8  11        791.56        845.48        21.20 o                         
   2   8  11        629.81        672.99        18.89 o                         
   4   8  11        286.56        298.64        17.20 o                         
   6   8  11        132.67        126.57        15.40 o                         
  -7   9  11         13.90         13.96        12.87 o                         
  -5   9  11        355.51        342.75        19.25 o                         
  -3   9  11       2078.89       2059.59        38.11 o                         
  -1   9  11        202.15        208.48        13.47 o                         
   1   9  11        280.82        250.95        14.56 o                         
   3   9  11          0.12          6.12        11.04 o                         
   5   9  11         69.96         56.16        14.73 o                         
  -6  10  11        626.73        541.42        23.63 o                         
  -4  10  11        144.09        162.83        14.94 o                         
  -2  10  11       2189.37       2247.47        34.68 o                         
   0  10  11        406.27        421.16        17.94 o                         
   2  10  11         84.19         72.64        12.64 o                         
   4  10  11        376.72        391.26        19.96 o                         
  -7  11  11        132.60        127.86        16.74 o                         
  -5  11  11        973.46        998.76        39.88 o                         
  -3  11  11         96.84        102.22        13.47 o                         
  -1  11  11        357.58        405.40        20.10 o                         
   1  11  11        470.64        484.30        22.02 o                         
   3  11  11        738.25        751.83        25.75 o                         
  -6  12  11        377.68        406.57        24.47 o                         
  -4  12  11        318.11        327.02        24.22 o                         
  -2  12  11       1096.13       1150.72        47.79 o                         
   0  12  11        728.42        749.91        29.47 o                         
   2  12  11        590.73        534.88        26.43 o                         
  -5  13  11        208.83        182.31        49.62 o                         
  -3  13  11       1296.16       1231.52        32.55 o                         
  -1  13  11        125.26        186.72        18.79 o                         
   1  13  11        166.39        161.64        18.84 o                         
  -2  14  11        493.58        479.32        32.73 o                         
   0  14  11        233.73        211.62        20.93 o                         
 -10   0  12       2388.18       2636.12        61.48 o                         
  -8   0  12       3043.84       2865.75        52.32 o                         
  -6   0  12       7511.53       7249.92        82.14 o                         
  -4   0  12       1110.17       1047.37        25.56 o                         
  -2   0  12       1767.81       1744.44        34.46 o                         
   0   0  12       6228.58       6215.74        62.60 o                         
   2   0  12       2266.08       2484.39        46.96 o                         
   4   0  12       2922.67       2901.35        52.68 o                         
   6   0  12        594.54        606.13        41.22 o                         
  -9   1  12         53.65         67.06        12.75 o                         
  -7   1  12         43.08         22.02        10.22 o                         
  -5   1  12       1410.91       1339.78        24.09 o                         
  -3   1  12        191.78        204.41        10.17 o                         
  -1   1  12        159.83        155.10         9.64 o                         
   1   1  12         36.14         28.02         7.23 o                         
   3   1  12       1314.57       1315.57        35.83 o                         
   5   1  12        770.64        796.28        33.94 o                         
   7   1  12         11.25         14.10        13.56 o                         
 -10   2  12          9.25         10.06        12.53 o                         
  -8   2  12         89.03        112.79        13.22 o                         
  -6   2  12         95.96         96.64         9.81 o                         
  -4   2  12         45.24         37.47         7.58 o                         
  -2   2  12        126.30        109.95         8.82 o                         
   0   2  12        320.67        307.19        11.20 o                         
   2   2  12        185.88        164.95        12.35 o                         
   4   2  12         29.94         51.44        11.79 o                         
   6   2  12         75.75         94.18        13.00 o                         
  -9   3  12          5.90         -6.23        12.13 o                         
  -7   3  12         13.30          2.23        10.07 o                         
  -5   3  12        757.28        714.92        16.43 o                         
  -3   3  12         67.84         74.42         8.05 o                         
  -1   3  12         26.72         32.88         7.31 o                         
   1   3  12        240.96        220.56        11.56 o                         
   3   3  12        366.04        375.57        17.83 o                         
   5   3  12        152.27        167.05        15.51 o                         
   7   3  12        129.76        127.18        15.29 o                         
  -8   4  12        194.25        189.24        16.14 o                         
  -6   4  12       1505.63       1417.81        24.58 o                         
  -4   4  12          2.73          0.49         6.90 o                         
  -2   4  12         74.15         62.07         7.74 o                         
   0   4  12        398.36        362.93        13.83 o                         
   2   4  12          3.39         12.14         7.58 o                         
   4   4  12        814.28        800.60        31.53 o                         
   6   4  12          6.82         -2.88        11.72 o                         
  -9   5  12        486.17        484.09        22.28 o                         
  -7   5  12       1182.48       1076.54        25.82 o                         
  -5   5  12       2141.28       2131.38        25.74 o                         
  -3   5  12        201.93        201.04        10.29 o                         
  -1   5  12        831.36        885.04        18.53 o                         
   1   5  12        855.91        852.08        20.85 o                         
   3   5  12       1839.15       1871.12        31.33 o                         
   5   5  12        489.16        491.90        22.11 o                         
   7   5  12         65.54         60.45        18.34 o                         
  -8   6  12         55.30         55.42        13.18 o                         
  -6   6  12          6.60         16.96        10.16 o                         
  -4   6  12         19.73         14.38         8.41 o                         
  -2   6  12        266.34        285.91        12.82 o                         
   0   6  12        215.71        233.16        13.21 o                         
   2   6  12         52.03         53.15         9.45 o                         
   4   6  12         17.45          3.73        10.86 o                         
   6   6  12        143.70        139.22        15.30 o                         
  -7   7  12        185.65        171.69        17.06 o                         
  -5   7  12        978.69        935.20        24.77 o                         
  -3   7  12         51.17         62.10         9.48 o                         
  -1   7  12          0.72          4.22         9.10 o                         
   1   7  12         14.12         10.12         8.28 o                         
   3   7  12        363.93        372.46        16.62 o                         
   5   7  12         97.29         97.27        14.20 o                         
  -8   8  12         52.99         35.17        13.76 o                         
  -6   8  12        817.25        821.87        27.54 o                         
  -4   8  12        377.24        367.49        17.51 o                         
  -2   8  12        720.18        693.81        20.94 o                         
   0   8  12        187.63        179.25        14.20 o                         
   2   8  12          2.26         -8.41         9.64 o                         
   4   8  12       1736.12       1600.08        35.17 o                         
  -7   9  12       1262.82       1208.93        32.73 o                         
  -5   9  12        655.58        663.62        25.02 o                         
  -3   9  12        187.28        176.99        15.15 o                         
  -1   9  12        407.25        457.55        21.87 o                         
   1   9  12       1029.49       1041.32        24.75 o                         
   3   9  12        696.12        721.47        24.22 o                         
   5   9  12          5.24          4.51        13.44 o                         
  -6  10  12        339.95        341.43        20.53 o                         
  -4  10  12       1291.20       1339.08        30.00 o                         
  -2  10  12       2719.63       2803.63        47.24 o                         
   0  10  12       1462.32       1483.08        32.97 o                         
   2  10  12        810.36        850.36        34.43 o                         
   4  10  12        998.26        965.23        31.25 o                         
  -5  11  12        174.51        166.89        21.25 o                         
  -3  11  12        186.15        193.77        16.67 o                         
  -1  11  12        141.56        154.35        17.19 o                         
   1  11  12        478.72        493.64        23.00 o                         
   3  11  12          5.58         -9.50        13.07 o                         
  -4  12  12          2.89         -0.47        15.45 o                         
  -2  12  12          9.63         24.12        15.88 o                         
   0  12  12          4.32         11.49        14.87 o                         
   2  12  12        181.82        174.13        19.76 o                         
  -3  13  12         15.59        -14.82        15.19 o                         
  -1  13  12        330.72        316.44        28.34 o                         
  -9   1  13          0.84         -4.27        11.81 o                         
  -7   1  13       1046.08       1076.03        27.77 o                         
  -5   1  13        489.19        498.07        18.23 o                         
  -3   1  13        821.49        789.56        19.31 o                         
  -1   1  13       1297.69       1306.10        21.30 o                         
   1   1  13         24.32         20.83         9.66 o                         
   3   1  13        304.26        354.61        22.06 o                         
   5   1  13        375.96        377.65        27.50 o                         
  -8   2  13        214.37        183.95        15.53 o                         
  -6   2  13       1770.41       1774.84        28.28 o                         
  -4   2  13       1442.18       1370.38        21.61 o                         
  -2   2  13       7084.85       6978.24        50.57 o                         
   0   2  13        215.87        240.79        11.60 o                         
   2   2  13        115.08         66.42        14.52 o                         
   4   2  13       1412.27       1422.59        37.85 o                         
   6   2  13        893.35        835.68        60.26 o                         
  -9   3  13          4.58         -0.33        12.49 o                         
  -7   3  13        751.90        752.35        23.16 o                         
  -5   3  13        502.47        509.83        16.20 o                         
  -3   3  13        982.10        961.26        17.94 o                         
  -1   3  13       1034.71       1011.25        18.50 o                         
   1   3  13         43.13         15.69         8.54 o                         
   3   3  13        289.10        334.78        20.14 o                         
   5   3  13        304.14        278.61        20.59 o                         
  -8   4  13        117.84        103.50        14.74 o                         
  -6   4  13         51.75         78.55        11.02 o                         
  -4   4  13        154.94        173.32        10.31 o                         
  -2   4  13        145.66        143.01        10.65 o                         
   0   4  13        228.31        221.77        12.48 o                         
   2   4  13        324.97        373.14        20.64 o                         
   4   4  13         74.96         69.14        15.12 o                         
   6   4  13         91.16        103.29        15.73 o                         
  -7   5  13        121.45        139.20        14.00 o                         
  -5   5  13         47.85         41.26         9.91 o                         
  -3   5  13        546.38        538.38        17.77 o                         
  -1   5  13        486.83        456.83        16.35 o                         
   1   5  13       1006.00        937.03        22.47 o                         
   3   5  13         12.77         29.16        16.56 o                         
   5   5  13        230.07        236.47        17.06 o                         
  -8   6  13        685.63        567.93        23.22 o                         
  -6   6  13       2575.35       2525.04        36.30 o                         
  -4   6  13        506.88        533.60        18.81 o                         
  -2   6  13       3672.85       3675.78        43.92 o                         
   0   6  13        842.69        821.31        21.85 o                         
   2   6  13         65.37         45.90        12.43 o                         
   4   6  13        608.98        566.81        24.59 o                         
  -7   7  13        184.55        198.24        17.79 o                         
  -5   7  13        794.67        814.92        24.81 o                         
  -3   7  13       3188.88       3210.55        39.14 o                         
  -1   7  13       1314.83       1341.76        37.24 o                         
   1   7  13        143.64         94.61        12.04 o                         
   3   7  13        596.82        597.86        26.10 o                         
   5   7  13       1156.61       1164.30        31.60 o                         
  -6   8  13        438.95        433.19        22.18 o                         
  -4   8  13        127.55        162.08        14.54 o                         
  -2   8  13         71.13         82.85        13.62 o                         
   0   8  13        990.73       1050.76        32.28 o                         
   2   8  13       1181.57       1175.68        33.77 o                         
   4   8  13         14.78         34.98        14.14 o                         
  -7   9  13         80.42         82.69        15.98 o                         
  -5   9  13         11.16          0.11        12.85 o                         
  -3   9  13        183.32        182.15        15.32 o                         
  -1   9  13        167.37        140.46        16.76 o                         
   1   9  13       1038.17       1034.07        42.05 o                         
   3   9  13         16.20         28.36        14.64 o                         
  -6  10  13        587.51        608.02        26.53 o                         
  -4  10  13         77.98         66.40        14.60 o                         
  -2  10  13        446.16        451.71        23.99 o                         
   0  10  13         10.16        -13.31        13.31 o                         
   2  10  13        104.58         66.14        16.21 o                         
  -5  11  13        498.70        461.04        23.85 o                         
  -3  11  13       2393.09       2366.83        46.02 o                         
  -1  11  13        704.98        705.82        35.10 o                         
   1  11  13         71.33         43.24        15.70 o                         
  -2  12  13         88.02         90.48        19.44 o                         
   0  12  13        990.67       1057.36        39.20 o                         
  -8   0  14       1294.64       1210.93        43.40 o                         
  -6   0  14       6091.00       6118.04        89.13 o                         
  -4   0  14       2552.49       2501.43        51.07 o                         
  -2   0  14       3221.25       3217.48        51.16 o                         
   0   0  14       2918.54       2954.57        55.27 o                         
   2   0  14       3633.74       3656.92        94.87 o                         
   4   0  14       1483.55       1533.59        64.72 o                         
  -7   1  14         28.92         55.10        13.21 o                         
  -5   1  14        154.22        158.57        13.09 o                         
  -3   1  14       2296.56       2325.80        34.70 o                         
  -1   1  14        977.45       1020.04        20.27 o                         
   1   1  14        146.17        106.79        13.48 o                         
   3   1  14        100.70        136.45        17.57 o                         
   5   1  14       1399.18       1455.61        46.56 o                         
  -8   2  14         59.23         66.09        14.68 o                         
  -6   2  14         93.15        110.49        12.51 o                         
  -4   2  14         77.19         70.67        11.18 o                         
  -2   2  14         31.18         29.21         8.87 o                         
   0   2  14        104.90        107.42        11.11 o                         
   2   2  14        161.35        158.05        17.88 o                         
   4   2  14         53.02         84.47        17.22 o                         
  -7   3  14         27.40         37.00        11.90 o                         
  -5   3  14         25.88         24.11         9.68 o                         
  -3   3  14        736.91        779.52        17.85 o                         
  -1   3  14        384.64        396.35        16.09 o                         
   1   3  14        180.74        195.85        21.68 o                         
   3   3  14          0.74         -0.72        14.17 o                         
   5   3  14        443.77        434.60        26.71 o                         
  -8   4  14          5.70        -11.75        12.03 o                         
  -6   4  14       1297.01       1309.92        27.60 o                         
  -4   4  14        518.22        503.06        16.66 o                         
  -2   4  14        918.50        914.04        20.46 o                         
   0   4  14         76.54         86.55        10.88 o                         
   2   4  14        295.77        304.99        20.40 o                         
   4   4  14        320.98        347.31        27.62 o                         
  -7   5  14        900.66        978.43        28.36 o                         
  -5   5  14        630.71        616.41        22.17 o                         
  -3   5  14       2175.79       2218.01        32.67 o                         
  -1   5  14       1556.17       1645.74        27.26 o                         
   1   5  14        289.22        333.82        16.29 o                         
   3   5  14        440.31        479.40        24.32 o                         
   5   5  14       1192.39       1150.46        35.30 o                         
  -6   6  14         27.59         25.57        12.32 o                         
  -4   6  14        207.51        230.35        14.86 o                         
  -2   6  14         26.69         31.87        11.31 o                         
   0   6  14          2.23         -9.01         9.01 o                         
   2   6  14         95.31        105.70        16.09 o                         
   4   6  14         96.86         96.56        17.22 o                         
  -7   7  14        187.70        188.00        20.17 o                         
  -5   7  14         84.64         95.14        14.20 o                         
  -3   7  14        422.49        421.67        19.18 o                         
  -1   7  14        474.06        495.90        22.46 o                         
   1   7  14          1.46          9.80        12.07 o                         
   3   7  14          5.17         -1.13        15.49 o                         
  -6   8  14        619.03        589.93        25.59 o                         
  -4   8  14       1248.11       1187.66        28.81 o                         
  -2   8  14       1894.37       1904.41        37.27 o                         
   0   8  14         34.88         42.71        14.63 o                         
   2   8  14        186.98        210.21        21.23 o                         
  -5   9  14        188.74        228.89        19.17 o                         
  -3   9  14        283.31        307.56        23.40 o                         
  -1   9  14        465.64        487.35        25.04 o                         
   1   9  14        444.77        467.25        24.86 o                         
  -4  10  14       1946.64       1919.60        46.53 o                         
  -2  10  14       1124.69       1140.60        32.05 o                         
   0  10  14        329.28        356.48        23.46 o                         
  -1  11  14         59.40         59.40        16.28 o                         
  -7   1  15        394.08        369.58        20.22 o                         
  -5   1  15         45.65         56.07        11.42 o                         
  -3   1  15         39.60         30.11        11.17 o                         
  -1   1  15        229.08        253.50        14.72 o                         
   1   1  15       1380.77       1386.54        38.04 o                         
   3   1  15        522.23        528.98        31.99 o                         
  -8   2  15         30.13         36.76        13.49 o                         
  -6   2  15          3.24          8.13        12.08 o                         
  -4   2  15       1912.10       1876.83        30.76 o                         
  -2   2  15       1687.46       1627.98        29.15 o                         
   0   2  15         68.67        101.17        14.05 o                         
   2   2  15        768.58        808.00        37.65 o                         
   4   2  15       2096.72       2313.88        56.89 o                         
  -7   3  15        379.75        355.01        20.12 o                         
  -5   3  15         63.88         79.59        12.04 o                         
  -3   3  15         20.27         22.90        11.01 o                         
  -1   3  15        193.04        216.51        15.69 o                         
   1   3  15       1234.98       1200.05        36.23 o                         
   3   3  15        383.62        385.50        25.25 o                         
  -6   4  15        108.85         96.90        13.96 o                         
  -4   4  15        141.71        165.16        16.01 o                         
  -2   4  15        108.05        124.39        14.39 o                         
   0   4  15        127.21        161.32        14.10 o                         
   2   4  15        120.63        160.18        19.51 o                         
   4   4  15        185.22        226.80        22.32 o                         
  -7   5  15          9.48         25.56        13.49 o                         
  -5   5  15         56.15         58.80        12.91 o                         
  -3   5  15         34.48         44.15        11.25 o                         
  -1   5  15         10.02         17.58        11.05 o                         
   1   5  15        114.81        107.02        16.97 o                         
   3   5  15        111.24         99.66        18.37 o                         
  -6   6  15        167.75        132.13        15.34 o                         
  -4   6  15        966.25        889.83        24.44 o                         
  -2   6  15        594.31        535.37        23.77 o                         
   0   6  15        479.52        504.25        20.92 o                         
   2   6  15       1627.58       1575.88        38.61 o                         
  -5   7  15        178.41        182.50        17.73 o                         
  -3   7  15        697.41        741.53        28.34 o                         
  -1   7  15        470.20        544.04        33.43 o                         
   1   7  15        558.64        581.41        24.38 o                         
  -4   8  15        144.05        181.07        16.99 o                         
  -2   8  15         55.49        102.10        15.55 o                         
   0   8  15        522.02        564.91        24.76 o                         
   2   8  15        483.19        499.62        38.53 o                         
  -3   9  15          7.36          5.32        13.58 o                         
  -1   9  15          5.76         10.65        13.58 o                         
  -6   0  16        269.50        185.88        22.79 o                         
  -4   0  16        259.63        248.02        23.29 o                         
  -2   0  16       2255.87       2280.60        51.24 o                         
   0   0  16       3167.82       3079.97        88.08 o                         
   2   0  16       1637.00       1496.91        65.95 o                         
  -7   1  16         38.94         31.20        13.82 o                         
  -5   1  16         52.57         66.94        11.63 o                         
  -3   1  16        484.07        466.56        20.04 o                         
  -1   1  16        356.70        412.85        25.45 o                         
   1   1  16         17.77         43.99        18.55 o                         
   3   1  16        276.09        331.43        37.06 o                         
  -6   2  16        104.35        118.15        15.15 o                         
  -4   2  16         55.21         77.83        13.36 o                         
  -2   2  16         26.46         16.38        14.23 o                         
   0   2  16        114.72        109.76        18.15 o                         
   2   2  16         83.69         57.86        17.82 o                         
  -5   3  16        216.27        245.25        19.45 o                         
  -3   3  16         96.71         84.94        13.27 o                         
  -1   3  16         92.34         89.96        14.20 o                         
   1   3  16          0.48        -11.92        15.08 o                         
   3   3  16         67.83         67.26        18.27 o                         
  -6   4  16        299.35        314.06        22.63 o                         
  -4   4  16         31.66         12.99        11.99 o                         
  -2   4  16        695.75        706.31        26.50 o                         
   0   4  16        392.33        382.75        28.93 o                         
   2   4  16         27.41         46.03        17.36 o                         
  -5   5  16        140.07        139.48        16.58 o                         
  -3   5  16        399.91        415.05        21.64 o                         
  -1   5  16        695.70        679.78        35.12 o                         
   1   5  16        868.16        884.33        34.99 o                         
  -4   6  16        111.96        111.88        13.78 o                         
  -2   6  16         43.95         44.04        13.83 o                         
   0   6  16         95.69         91.90        16.11 o                         
  -3   7  16         46.46          4.90        13.28 o                         
  -1   7  16         90.26         96.96        15.78 o                         
  -5   1  17         51.83         62.69        11.94 o                         
  -3   1  17         97.44        112.95        15.18 o                         
  -1   1  17        490.10        526.86        28.26 o                         
   1   1  17        205.05        216.32        25.85 o                         
  -4   2  17        135.67        124.91        16.00 o                         
  -2   2  17       2402.21       2377.59        45.31 o                         
   0   2  17        709.81        753.32        40.53 o                         
  -3   3  17        142.86        173.54        18.62 o                         
  -1   3  17        396.11        471.10        27.58 o                         
   1   3  17         78.61         98.53        18.95 o                         
  -4   4  17        138.50        141.85        17.90 o                         
  -2   4  17        145.05        133.15        16.32 o                         
   0   4  17        107.74         98.75        19.22 o                         
  -3   5  17         23.60         12.88        13.21 o                         
  -1   5  17        166.52        179.45        17.86 o                         
                                                                                
