# Supplementary material for: Crystal structures of a series of bis­(acetyl­aceto­nato)oxovanadium(IV) complexes containing N-donor pyridyl ligands
Source: Acta Crystallogr E Crystallogr Commun. 2020 May 15;76(Pt 6):826–30. doi: 10.1107/S2056989020006246 (PMC7273989; doi:10.1107/S2056989020006246)
Supplement: Supplementary file 4 [file e-76-00826-compound3sup4.hkl]

data_compound3                                                                  
_shelx_title ' Compound3 in P2(1)/n'                                            
_shelx_refln_list_code          4                                               
_shelx_F_calc_maximum      236.65                                               
_exptl_crystal_F_000       780.00                                               
_reflns_d_resolution_high  0.7485                                               
                                                                                
loop_                                                                           
 _space_group_symop_operation_xyz                                               
 'x, y, z'                                                                      
 '-x+1/2, y+1/2, -z+1/2'                                                        
 '-x, -y, -z'                                                                   
 'x-1/2, -y-1/2, z-1/2'                                                         
                                                                                
_cell_length_a     9.6619                                                       
_cell_length_b    11.9922                                                       
_cell_length_c    15.3440                                                       
_cell_angle_alpha  90.000                                                       
_cell_angle_beta   94.651                                                       
_cell_angle_gamma  90.000                                                       
                                                                                
_shelx_F_squared_multiplier     1.000                                           
                                                                                
loop_                                                                           
 _refln_index_h                                                                 
 _refln_index_k                                                                 
 _refln_index_l                                                                 
 _refln_F_squared_calc                                                          
 _refln_F_squared_meas                                                          
 _refln_F_squared_sigma                                                         
 _refln_observed_status                                                         
   2   0   0       2156.89       2169.10        24.97 o                         
   4   0   0       4380.06       4242.12        66.54 o                         
   6   0   0        133.00        135.61         7.15 o                         
   8   0   0       1392.07       1330.26        24.82 o                         
  10   0   0       1685.99       1568.34        38.62 o                         
  12   0   0       1135.78       1112.70        36.57 o                         
   1   1   0      23237.68      24004.59       184.68 o                         
   2   1   0       9861.05      10331.38        86.11 o                         
   3   1   0       2614.08       2596.04        22.01 o                         
   4   1   0        223.46        292.84         6.44 o                         
   5   1   0        687.39        658.72         9.35 o                         
   6   1   0       1242.37       1371.05        15.94 o                         
   7   1   0        240.78        226.53         7.07 o                         
   8   1   0        265.19        273.00         8.38 o                         
   9   1   0        591.40        574.05        16.10 o                         
  10   1   0        309.47        310.66        11.80 o                         
  11   1   0       1059.48       1009.47        25.68 o                         
  12   1   0          4.29         -9.33         9.33 o                         
   0   2   0      10737.60      11097.59       113.05 o                         
   1   2   0        422.21        423.23         4.51 o                         
   2   2   0       8192.57       8111.77        75.00 o                         
   3   2   0       1927.96       1862.23        19.59 o                         
   4   2   0         34.12         28.05         2.72 o                         
   5   2   0       1017.97       1158.14        13.59 o                         
   6   2   0       2540.42       2689.51        27.00 o                         
   7   2   0        581.40        540.92         9.94 o                         
   8   2   0        107.62        100.53         5.84 o                         
   9   2   0         23.14         31.87         6.05 o                         
  10   2   0        805.85        814.27        17.39 o                         
  11   2   0        219.97        218.38        13.34 o                         
  12   2   0        259.25        238.34        14.53 o                         
   1   3   0        273.76        318.67         4.52 o                         
   2   3   0       2079.70       2179.21        18.92 o                         
   3   3   0          3.46         20.78         2.48 o                         
   4   3   0        620.58        523.69         7.81 o                         
   5   3   0       1659.03       1795.94        19.03 o                         
   6   3   0       2507.41       2571.17        28.62 o                         
   7   3   0          0.13         -3.38         3.38 o                         
   8   3   0         75.68         78.03         6.38 o                         
   9   3   0        120.84        104.11        11.81 o                         
  10   3   0        862.40        843.41        23.45 o                         
  11   3   0         34.65         31.98         8.00 o                         
  12   3   0         19.69         16.54         9.76 o                         
   0   4   0       1062.62        913.42        14.60 o                         
   1   4   0        326.36        300.54         5.19 o                         
   2   4   0          3.80         22.06         2.63 o                         
   3   4   0       1100.28       1345.89        14.51 o                         
   4   4   0        107.09        153.43         4.82 o                         
   5   4   0       5707.65       5995.48        53.92 o                         
   6   4   0        955.27        982.55        13.19 o                         
   7   4   0       2179.05       2117.26        29.66 o                         
   8   4   0        534.52        490.73        18.37 o                         
   9   4   0        218.37        237.04        10.06 o                         
  10   4   0          8.20          7.26         6.57 o                         
  11   4   0        390.41        396.81        19.68 o                         
  12   4   0         21.72         26.48        10.21 o                         
   1   5   0         39.56         52.58         3.01 o                         
   2   5   0          7.52         26.51         2.33 o                         
   3   5   0         33.37         65.51         4.05 o                         
   4   5   0        751.23        766.27        10.55 o                         
   5   5   0          7.36         12.51         3.17 o                         
   6   5   0       3203.32       3060.10        31.07 o                         
   7   5   0          0.09         -1.41         4.55 o                         
   8   5   0        415.73        482.69        14.15 o                         
   9   5   0         93.63         74.66         7.47 o                         
  10   5   0        357.69        373.51        14.86 o                         
  11   5   0        164.79        149.10        12.00 o                         
  12   5   0        327.18        307.45        14.39 o                         
   0   6   0        503.39        432.33        12.52 o                         
   1   6   0        783.54        776.95        10.19 o                         
   2   6   0         74.52         76.76         4.18 o                         
   3   6   0         31.91         29.31         3.73 o                         
   4   6   0        170.24        129.28         5.59 o                         
   5   6   0       4743.36       4754.06        44.70 o                         
   6   6   0          0.09         -1.94         4.15 o                         
   7   6   0        942.47        966.29        16.78 o                         
   8   6   0         18.19         31.92         7.79 o                         
   9   6   0        957.83        923.92        23.63 o                         
  10   6   0         10.68         15.80         7.59 o                         
  11   6   0        275.38        256.29        14.40 o                         
   1   7   0        705.41        711.29        11.14 o                         
   2   7   0        160.09        181.15         5.88 o                         
   3   7   0         76.66         75.29         5.41 o                         
   4   7   0        481.85        434.54         9.35 o                         
   5   7   0         12.95          8.23         4.08 o                         
   6   7   0       1425.28       1498.84        34.66 o                         
   7   7   0        298.50        305.56        17.17 o                         
   8   7   0        199.75        211.27         9.87 o                         
   9   7   0         11.75         23.55         7.17 o                         
  10   7   0        926.92        939.99        22.40 o                         
  11   7   0         26.39         15.57        10.40 o                         
   0   8   0        631.06        661.23        14.83 o                         
   1   8   0       2758.69       2750.30        30.56 o                         
   2   8   0        252.62        244.76         7.31 o                         
   3   8   0        353.38        314.90        10.38 o                         
   4   8   0          1.07         -0.49         3.44 o                         
   5   8   0        877.10        867.32        17.23 o                         
   6   8   0        122.82        141.85         8.93 o                         
   7   8   0        200.12        232.35        10.32 o                         
   8   8   0         50.68         46.82         7.37 o                         
   9   8   0       1185.18       1165.50        21.79 o                         
  10   8   0         34.29         32.97         8.27 o                         
  11   8   0        549.82        554.98        19.46 o                         
   1   9   0         86.68         86.07         6.84 o                         
   2   9   0        608.66        625.32        17.63 o                         
   3   9   0          5.25          3.82         3.91 o                         
   4   9   0        331.82        348.83        16.84 o                         
   5   9   0        323.14        293.04        15.69 o                         
   6   9   0        110.65        114.54         8.77 o                         
   7   9   0         38.36         30.00         7.21 o                         
   8   9   0         70.96         94.61         9.79 o                         
   9   9   0          0.57          3.89         8.68 o                         
  10   9   0        429.32        390.10        17.78 o                         
   0  10   0        239.96        258.07        11.39 o                         
   1  10   0         44.00         45.56         4.38 o                         
   2  10   0        546.78        553.83        11.69 o                         
   3  10   0       1044.41       1044.70        17.16 o                         
   4  10   0         80.09         80.93         7.26 o                         
   5  10   0        178.29        178.41        10.16 o                         
   6  10   0          1.35          0.65         8.34 o                         
   7  10   0        442.53        464.81        36.41 o                         
   8  10   0          3.40          9.95         7.90 o                         
   9  10   0         11.26          0.96         8.69 o                         
  10  10   0        115.22        101.04        11.98 o                         
   1  11   0        894.25        941.99        20.98 o                         
   2  11   0          0.49          3.51         3.97 o                         
   3  11   0        375.86        358.77        12.84 o                         
   4  11   0         25.07         31.56         6.67 o                         
   5  11   0        402.74        437.57        14.87 o                         
   6  11   0        907.67        935.85        21.37 o                         
   7  11   0        129.88        123.28        10.80 o                         
   8  11   0         72.09         74.87        10.00 o                         
   9  11   0          8.09          8.58         9.33 o                         
   0  12   0       1366.69       1379.04        27.62 o                         
   1  12   0        387.80        415.42        10.98 o                         
   2  12   0          3.14          6.45         4.36 o                         
   3  12   0         42.27         28.33         6.74 o                         
   4  12   0       3079.42       3112.40        43.68 o                         
   5  12   0        330.99        357.16        16.51 o                         
   6  12   0         54.13         48.69         8.62 o                         
   7  12   0        612.36        612.07        19.56 o                         
   8  12   0         17.70         15.97         9.01 o                         
   1  13   0        169.13        167.97         8.31 o                         
   2  13   0         13.27         10.02         5.83 o                         
   3  13   0        710.20        688.20        18.61 o                         
   4  13   0         74.81         65.98         8.62 o                         
   5  13   0        398.39        415.90        16.30 o                         
   6  13   0         65.04         67.73         9.85 o                         
   7  13   0        149.29        158.24        12.78 o                         
   0  14   0          5.90         -1.10         7.22 o                         
   1  14   0        107.67        116.93         9.04 o                         
   2  14   0       1173.16       1130.77        19.85 o                         
   3  14   0         10.04         14.80         6.69 o                         
   4  14   0        282.14        260.06        19.73 o                         
   5  14   0        872.40        865.32        22.94 o                         
   6  14   0        285.75        304.28        18.50 o                         
   1  15   0        803.75        814.93        19.15 o                         
   2  15   0         76.05         86.42         8.12 o                         
   3  15   0        145.59        137.90        10.25 o                         
   4  15   0          9.28         13.97         7.71 o                         
   0  16   0        720.44        696.58        31.54 o                         
 -11   0   1        285.87        273.87        20.21 o                         
  -9   0   1        730.18        756.17        19.51 o                         
  -7   0   1          7.97         -4.49         4.51 o                         
  -5   0   1       1095.34        926.92        15.74 o                         
  -3   0   1       1146.09       1058.79        14.34 o                         
  -1   0   1      12664.43      12505.77       184.54 o                         
   1   0   1          0.67         19.84         4.62 o                         
   3   0   1        518.80        513.69         8.17 o                         
   5   0   1       2937.37       2988.89        38.89 o                         
   7   0   1       2111.10       2274.64        50.19 o                         
   9   0   1          3.87         -6.35         6.35 o                         
  11   0   1        797.16        745.58        28.71 o                         
 -12   1   1        329.97        331.77        19.73 o                         
 -11   1   1         16.58          6.36         7.90 o                         
 -10   1   1        259.16        266.96        23.89 o                         
  -9   1   1         10.71         10.00         8.50 o                         
  -8   1   1        269.44        292.01         8.48 o                         
  -7   1   1         38.90         44.60         4.25 o                         
  -6   1   1       1089.37       1060.36        12.86 o                         
  -5   1   1        236.20        287.84         5.39 o                         
  -4   1   1         11.85         40.85         2.73 o                         
  -3   1   1        639.09        659.20         8.32 o                         
  -2   1   1         83.84         88.31         3.42 o                         
  -1   1   1       2199.60       2153.55        14.57 o                         
   0   1   1       1888.64       1922.71        22.72 o                         
   1   1   1       5773.54       6118.76        79.40 o                         
   2   1   1        516.17        572.96         7.98 o                         
   3   1   1        502.46        469.72         6.51 o                         
   4   1   1       2597.40       2822.32        26.91 o                         
   5   1   1       1776.51       2130.88        21.50 o                         
   6   1   1       1255.71       1250.27        14.98 o                         
   7   1   1        109.02        124.66         5.40 o                         
   8   1   1        178.58        173.92         6.70 o                         
   9   1   1         69.61         68.04         8.61 o                         
  10   1   1        595.11        596.81        14.97 o                         
  11   1   1         16.89          7.92         8.23 o                         
  12   1   1        660.65        625.30        33.47 o                         
 -12   2   1         88.44        108.07        14.61 o                         
 -11   2   1          1.15         -2.78         8.41 o                         
 -10   2   1         62.29         57.52         9.92 o                         
  -9   2   1       1383.30       1371.70        21.01 o                         
  -8   2   1        462.60        447.42        11.38 o                         
  -7   2   1       3495.96       3453.98        34.13 o                         
  -6   2   1         11.98         20.70         2.98 o                         
  -5   2   1        922.54        760.19         8.73 o                         
  -4   2   1          5.30          0.77         1.81 o                         
  -3   2   1       4111.60       4111.04        33.86 o                         
  -2   2   1       3572.03       3577.08        31.64 o                         
  -1   2   1        697.18        721.17         6.63 o                         
   0   2   1        669.91        672.30         6.44 o                         
   1   2   1        887.21        907.67         7.86 o                         
   2   2   1       7597.64       7793.81        72.91 o                         
   3   2   1       1308.68       1221.32        13.64 o                         
   4   2   1       3404.14       3542.78        32.53 o                         
   5   2   1        713.92        701.92         9.87 o                         
   6   2   1        205.64        197.58         6.23 o                         
   7   2   1       1565.70       1509.04        18.09 o                         
   8   2   1        362.10        371.19         9.40 o                         
   9   2   1        586.03        604.29        18.93 o                         
  10   2   1        203.91        191.84        10.08 o                         
  11   2   1        833.46        785.38        20.58 o                         
  12   2   1        135.97        127.52        17.80 o                         
 -12   3   1        216.72        190.60        13.55 o                         
 -11   3   1          0.80         -3.21         8.52 o                         
 -10   3   1        733.96        725.52        19.09 o                         
  -9   3   1        498.09        468.56        12.78 o                         
  -8   3   1       1195.72       1234.29        19.11 o                         
  -7   3   1        104.08         98.04         5.48 o                         
  -6   3   1       4913.94       5075.88        51.97 o                         
  -5   3   1        395.28        394.07         7.78 o                         
  -4   3   1       1747.33       1628.27        20.74 o                         
  -3   3   1        581.20        524.37         8.64 o                         
  -2   3   1        772.51        804.37         8.45 o                         
  -1   3   1        905.43        894.80         8.91 o                         
   0   3   1        276.82        253.16         3.73 o                         
   1   3   1       5090.55       5006.88        49.42 o                         
   2   3   1        237.93        239.06         4.85 o                         
   3   3   1         25.98         42.76         3.03 o                         
   4   3   1        704.48        625.63         8.80 o                         
   5   3   1         10.02          4.81         2.80 o                         
   6   3   1       1928.48       2007.53        21.64 o                         
   7   3   1        768.64        835.97        13.78 o                         
   8   3   1        306.60        292.68        10.99 o                         
   9   3   1         38.05         42.75         7.26 o                         
  10   3   1        947.57        970.87        31.34 o                         
  11   3   1         70.11         77.36         9.11 o                         
  12   3   1        174.69        176.53        23.14 o                         
 -12   4   1        228.14        236.26        14.58 o                         
 -11   4   1        703.69        691.44        25.46 o                         
 -10   4   1          4.67         -3.92         6.32 o                         
  -9   4   1        100.08        111.00         8.08 o                         
  -8   4   1        205.92        182.81         8.54 o                         
  -7   4   1       3726.71       3626.58        45.02 o                         
  -6   4   1         23.39         21.19         3.38 o                         
  -5   4   1       4974.15       4995.53        42.36 o                         
  -4   4   1       1986.10       2020.93        20.44 o                         
  -3   4   1        274.11        217.29         6.29 o                         
  -2   4   1       2311.13       2215.49        21.18 o                         
  -1   4   1       1292.64       1322.37        12.64 o                         
   0   4   1        753.25        771.38        12.97 o                         
   1   4   1        284.59        283.80         4.67 o                         
   2   4   1          2.15          8.30         2.49 o                         
   3   4   1       1536.30       1802.48        21.76 o                         
   4   4   1       1736.91       1748.70        19.91 o                         
   5   4   1       7183.66       7231.86        84.68 o                         
   6   4   1         70.78         56.62         4.27 o                         
   7   4   1       1986.23       2083.73        23.41 o                         
   8   4   1         34.84         23.61         5.62 o                         
   9   4   1        993.87       1042.91        22.76 o                         
  10   4   1         52.07         50.01         7.50 o                         
  11   4   1        183.58        205.86        11.57 o                         
  12   4   1         31.07         25.54        11.74 o                         
 -12   5   1          5.80         34.32        10.85 o                         
 -11   5   1         54.05         46.35         9.97 o                         
 -10   5   1        578.74        553.06        15.51 o                         
  -9   5   1         10.08         10.18         6.21 o                         
  -8   5   1        180.32        181.23         8.74 o                         
  -7   5   1          1.47         -2.20         4.47 o                         
  -6   5   1       2658.51       2722.64        31.51 o                         
  -5   5   1       2122.03       2200.29        22.96 o                         
  -4   5   1       1148.10       1083.39        16.53 o                         
  -3   5   1         57.22         26.56         2.73 o                         
  -2   5   1         48.29         57.21         2.76 o                         
  -1   5   1       1603.88       1500.37        15.55 o                         
   0   5   1         28.42         26.72         2.30 o                         
   1   5   1        947.59        802.03         9.88 o                         
   2   5   1        505.30        614.72        11.86 o                         
   3   5   1          3.11         20.64         2.92 o                         
   4   5   1        485.23        517.89         8.67 o                         
   5   5   1        764.01        837.93        11.83 o                         
   6   5   1       3067.30       3211.13        32.62 o                         
   7   5   1        167.80        183.58         8.10 o                         
   8   5   1        223.31        243.89        10.20 o                         
   9   5   1          3.39         -2.20         6.65 o                         
  10   5   1        314.77        316.67        12.35 o                         
  11   5   1        518.37        510.26        26.00 o                         
  12   5   1        130.45        110.97        12.50 o                         
 -11   6   1         17.28         19.48         8.73 o                         
 -10   6   1        574.93        556.51        29.45 o                         
  -9   6   1        169.62        164.26         9.44 o                         
  -8   6   1        249.05        231.96        10.26 o                         
  -7   6   1       1696.82       1584.92        22.61 o                         
  -6   6   1         40.57         37.41         5.11 o                         
  -5   6   1       1277.74       1307.28        18.37 o                         
  -4   6   1       1687.84       1575.63        21.79 o                         
  -3   6   1         12.54          4.53         2.56 o                         
  -2   6   1        434.46        418.45         7.15 o                         
  -1   6   1        309.67        304.22         6.09 o                         
   0   6   1       4968.90       4940.38        41.00 o                         
   1   6   1        768.52        782.77        10.22 o                         
   2   6   1       1492.94       1413.91        14.42 o                         
   3   6   1         45.84         41.98         3.73 o                         
   4   6   1       1864.43       1970.85        27.54 o                         
   5   6   1        713.94        840.34        12.37 o                         
   6   6   1        659.56        607.12        12.53 o                         
   7   6   1        383.97        395.21        20.13 o                         
   8   6   1          3.00         -5.47         5.47 o                         
   9   6   1         56.98         58.80         8.19 o                         
  10   6   1          6.20          0.70         7.14 o                         
  11   6   1        123.38        113.58        11.74 o                         
 -11   7   1        127.09        136.22        11.01 o                         
 -10   7   1         51.15         54.37         8.56 o                         
  -9   7   1        148.75        153.67        13.55 o                         
  -8   7   1         44.96         39.73         6.69 o                         
  -7   7   1          7.21          5.66         5.13 o                         
  -6   7   1         26.05         17.82         4.89 o                         
  -5   7   1       1833.30       1755.16        25.88 o                         
  -4   7   1          8.10          5.42         3.23 o                         
  -3   7   1        331.49        300.94         9.83 o                         
  -2   7   1         64.51         81.46         4.33 o                         
  -1   7   1       2692.05       2510.76        27.66 o                         
   0   7   1         56.40         46.90         3.42 o                         
   1   7   1       6629.02       6595.75        73.08 o                         
   2   7   1        889.21        973.62        14.41 o                         
   3   7   1        834.90        822.55        12.97 o                         
   4   7   1        241.80        288.10         8.14 o                         
   5   7   1        651.28        662.73        11.22 o                         
   6   7   1          5.82          4.26         4.69 o                         
   7   7   1        477.42        471.21        12.47 o                         
   8   7   1        156.78        161.08         9.21 o                         
   9   7   1        186.14        176.99        10.19 o                         
  10   7   1          2.85         13.90         7.80 o                         
  11   7   1        134.71        109.43        10.41 o                         
 -11   8   1        238.71        248.46        13.66 o                         
 -10   8   1        129.05        126.63        10.43 o                         
  -9   8   1        157.25        132.58         9.70 o                         
  -8   8   1        145.53        137.52         9.05 o                         
  -7   8   1         18.39         21.41         7.01 o                         
  -6   8   1         58.66         64.98        12.57 o                         
  -5   8   1        201.13        192.11        13.79 o                         
  -4   8   1        235.54        252.04         9.71 o                         
  -3   8   1        699.68        744.09        15.26 o                         
  -2   8   1       2588.22       2345.42        26.94 o                         
  -1   8   1         85.97        103.75         5.26 o                         
   0   8   1       7984.28       7907.87        70.55 o                         
   1   8   1        409.27        393.98         8.17 o                         
   2   8   1       3960.85       4038.12        44.00 o                         
   3   8   1          9.33         14.64         3.78 o                         
   4   8   1       2580.55       2525.87        29.63 o                         
   5   8   1          6.01          2.61         4.81 o                         
   6   8   1        297.56        283.12        11.33 o                         
   7   8   1        218.01        217.33        10.00 o                         
   8   8   1        486.74        497.79        16.03 o                         
   9   8   1        125.24        131.72         9.75 o                         
  10   8   1         19.55         11.72         7.85 o                         
  11   8   1         23.98         27.09        10.50 o                         
 -10   9   1         13.62          9.01         8.30 o                         
  -9   9   1          2.56         -4.84         7.10 o                         
  -8   9   1        424.92        406.71        20.73 o                         
  -7   9   1         38.22         34.81         7.49 o                         
  -6   9   1        285.53        317.84        13.46 o                         
  -5   9   1        174.67        194.79         9.99 o                         
  -4   9   1       1566.66       1503.11        25.43 o                         
  -3   9   1        259.85        254.06         7.97 o                         
  -2   9   1        166.70        173.01         6.79 o                         
  -1   9   1       3324.90       3364.45        36.96 o                         
   0   9   1          4.04          5.12         2.98 o                         
   1   9   1       3684.26       3515.36        35.26 o                         
   2   9   1        126.00        135.37         5.81 o                         
   3   9   1       3062.49       3109.15        35.13 o                         
   4   9   1          0.84         -1.33         3.89 o                         
   5   9   1        678.35        646.97        15.72 o                         
   6   9   1        247.44        240.56        19.82 o                         
   7   9   1         43.25         68.09        14.97 o                         
   8   9   1        844.13        835.65        20.42 o                         
   9   9   1         91.62         90.03         9.34 o                         
  10   9   1         42.09         28.62         8.68 o                         
 -10  10   1         46.14         42.81        10.96 o                         
  -9  10   1        104.06         85.24        10.98 o                         
  -8  10   1         33.81         29.71         8.55 o                         
  -7  10   1         17.32         10.04         7.07 o                         
  -6  10   1        101.78        101.60         8.83 o                         
  -5  10   1        303.90        322.33        19.98 o                         
  -4  10   1         21.86         31.08         5.85 o                         
  -3  10   1       2448.25       2363.95        38.23 o                         
  -2  10   1        397.34        394.55        10.09 o                         
  -1  10   1        333.50        354.21        11.17 o                         
   0  10   1       4636.98       4610.77        50.62 o                         
   1  10   1        369.32        399.94        14.07 o                         
   2  10   1       1503.75       1444.70        20.28 o                         
   3  10   1          1.10          0.30         4.32 o                         
   4  10   1        629.78        601.81        16.84 o                         
   5  10   1        483.97        479.33        14.71 o                         
   6  10   1        314.74        309.66        12.96 o                         
   7  10   1       1025.56       1017.65        22.08 o                         
   8  10   1         67.78         77.02        13.98 o                         
   9  10   1          0.79        -12.39        12.39 o                         
  -9  11   1        101.32         83.52        11.27 o                         
  -8  11   1        125.60        104.06        11.14 o                         
  -7  11   1          5.79         -4.47         8.67 o                         
  -6  11   1        112.80        110.42        10.08 o                         
  -5  11   1        474.15        495.94        15.77 o                         
  -4  11   1        117.08        123.02         8.97 o                         
  -3  11   1         78.88         88.74         7.89 o                         
  -2  11   1        955.78        934.67        16.10 o                         
  -1  11   1        804.63        777.25        13.49 o                         
   0  11   1         96.94        102.53         6.13 o                         
   1  11   1        505.18        493.96        10.93 o                         
   2  11   1        247.73        270.93         9.41 o                         
   3  11   1        126.10        114.43         8.55 o                         
   4  11   1          6.81         -4.64         5.69 o                         
   5  11   1        427.78        413.05        14.73 o                         
   6  11   1        349.56        377.53        14.72 o                         
   7  11   1          3.17         -4.38        11.12 o                         
   8  11   1        706.19        696.85        20.52 o                         
   9  11   1          0.27         -5.23         8.69 o                         
  -8  12   1         67.44         84.35        11.20 o                         
  -7  12   1         38.66         40.68         9.15 o                         
  -6  12   1          0.78         -5.47         7.26 o                         
  -5  12   1        941.19        968.93        21.86 o                         
  -4  12   1        236.10        261.42        15.11 o                         
  -3  12   1         10.44          2.31         7.35 o                         
  -2  12   1        294.46        275.95        10.12 o                         
  -1  12   1        311.42        311.17         9.96 o                         
   0  12   1        181.55        191.99         8.22 o                         
   1  12   1        541.80        546.63        12.12 o                         
   2  12   1        441.70        472.35        13.24 o                         
   3  12   1         51.36         47.12         7.40 o                         
   4  12   1        351.98        360.94        14.36 o                         
   5  12   1        466.06        480.12        16.69 o                         
   6  12   1         11.09         12.75         7.83 o                         
   7  12   1        145.20        151.25        12.00 o                         
   8  12   1        114.98        130.70        11.98 o                         
  -7  13   1         55.73         50.88        10.01 o                         
  -6  13   1        653.84        708.77        20.79 o                         
  -5  13   1          3.18          9.78         7.61 o                         
  -4  13   1         58.24         79.44         9.16 o                         
  -3  13   1          7.26         10.48         6.89 o                         
  -2  13   1        524.84        525.02        14.89 o                         
  -1  13   1        217.90        254.73         9.96 o                         
   0  13   1        470.01        472.56        14.07 o                         
   1  13   1        927.12        947.28        16.62 o                         
   2  13   1        112.21        114.88         8.88 o                         
   3  13   1          1.07          0.63         5.76 o                         
   4  13   1          1.87          3.22         6.94 o                         
   5  13   1         72.74         85.82         9.60 o                         
   6  13   1        205.82        201.17        13.71 o                         
   7  13   1          3.05         -3.37         9.50 o                         
  -6  14   1        227.36        253.43        15.61 o                         
  -5  14   1        757.47        839.23        22.49 o                         
  -4  14   1         25.89         16.59         7.88 o                         
  -3  14   1        145.71        135.21         9.69 o                         
  -2  14   1         47.30         35.97         6.42 o                         
  -1  14   1          6.37          1.87         7.02 o                         
   0  14   1         23.95         14.36         7.45 o                         
   1  14   1         43.52         49.12         7.42 o                         
   2  14   1          0.55         12.37         6.01 o                         
   3  14   1          1.01          3.16         6.50 o                         
   4  14   1        106.36         94.01         8.92 o                         
   5  14   1        377.49        361.13        16.07 o                         
   6  14   1          8.33          4.63         8.53 o                         
  -4  15   1        107.14        124.37        16.61 o                         
  -3  15   1         58.60         55.23         8.46 o                         
  -2  15   1        299.27        305.08        12.39 o                         
  -1  15   1         11.45         13.07         6.73 o                         
   0  15   1         46.15         53.88         7.13 o                         
   1  15   1          0.75          0.56         6.23 o                         
   2  15   1         56.13         41.47         7.25 o                         
   3  15   1         91.42         77.09         8.78 o                         
   4  15   1         44.89         37.34         8.10 o                         
 -12   0   2       2190.71       2137.82        52.79 o                         
 -10   0   2        541.25        522.54        31.46 o                         
  -8   0   2        536.84        480.21        15.85 o                         
  -6   0   2       1694.22       1759.76        23.40 o                         
  -2   0   2        158.96        168.25         3.74 o                         
   0   0   2      19811.46      20414.39       207.51 o                         
   2   0   2      27865.81      28617.76       291.88 o                         
   4   0   2      13108.52      14380.99       148.16 o                         
   6   0   2       1413.06       1382.73        25.10 o                         
   8   0   2       4424.98       4553.35        62.84 o                         
  10   0   2        446.20        437.06        17.22 o                         
  12   0   2          5.88          2.29        19.45 o                         
 -12   1   2        111.85        101.28        12.39 o                         
 -11   1   2       1332.76       1253.79        36.08 o                         
 -10   1   2        260.07        272.38        13.25 o                         
  -9   1   2         36.30         31.27         7.42 o                         
  -8   1   2        173.17        183.68         7.22 o                         
  -7   1   2        169.16        199.98         5.73 o                         
  -6   1   2         43.69         54.87         3.71 o                         
  -5   1   2       1583.81       1688.47        17.90 o                         
  -4   1   2        825.06        866.72         9.82 o                         
  -3   1   2        768.11        684.22         8.39 o                         
  -2   1   2       1463.21       1481.47        11.48 o                         
  -1   1   2       9725.53      10045.78        62.65 o                         
   0   1   2          1.09          3.23         0.98 o                         
   1   1   2       6253.20       6586.84        55.70 o                         
   2   1   2        312.86        349.26         4.91 o                         
   3   1   2       7874.27       8145.04        69.28 o                         
   4   1   2         22.25          8.12         2.44 o                         
   5   1   2       5560.60       5784.63        47.71 o                         
   6   1   2        566.89        520.61         8.38 o                         
   7   1   2          7.62          3.91         3.38 o                         
   8   1   2        498.36        482.39         9.53 o                         
   9   1   2       1034.16       1039.86        16.21 o                         
  10   1   2        100.50        107.16         8.37 o                         
  11   1   2         34.72         23.41        20.91 o                         
  12   1   2          9.09        -13.55        13.55 o                         
 -12   2   2        625.80        562.84        26.75 o                         
 -11   2   2        121.99         99.92        10.96 o                         
 -10   2   2          1.21          7.59         7.60 o                         
  -9   2   2         86.07         75.90         6.92 o                         
  -8   2   2        610.59        650.61        16.32 o                         
  -7   2   2          5.45         -3.08         3.08 o                         
  -6   2   2        278.04        282.34         5.76 o                         
  -5   2   2       1711.65       1690.39        15.41 o                         
  -4   2   2        682.56        691.11         8.14 o                         
  -3   2   2       1458.67       1618.01        16.24 o                         
  -2   2   2       3690.37       3726.84        26.73 o                         
  -1   2   2      11919.29      11850.59        95.50 o                         
   0   2   2      18668.96      19287.55       163.34 o                         
   1   2   2        208.83        226.55         3.17 o                         
   2   2   2       2295.23       2213.67        21.01 o                         
   3   2   2       1947.26       2183.19        26.48 o                         
   4   2   2       8413.78       8581.83        80.99 o                         
   5   2   2        645.98        700.48         9.95 o                         
   6   2   2        862.72        808.78        11.51 o                         
   7   2   2         43.90         44.23         5.57 o                         
   8   2   2         86.52         86.79         5.38 o                         
   9   2   2        185.95        197.64        11.58 o                         
  10   2   2         11.27         10.54         6.69 o                         
  11   2   2        297.08        286.64        28.86 o                         
  12   2   2         47.66         34.69        15.76 o                         
 -12   3   2         19.57          7.69         9.75 o                         
 -11   3   2          9.89         -1.99         8.62 o                         
 -10   3   2        737.28        744.45        19.45 o                         
  -9   3   2          4.86          2.97         6.34 o                         
  -8   3   2         27.89         27.32         5.71 o                         
  -7   3   2        196.98        246.35         7.90 o                         
  -6   3   2       1454.21       1610.88        17.19 o                         
  -5   3   2          0.28         -1.86         1.86 o                         
  -4   3   2        159.04        141.48         4.93 o                         
  -3   3   2       5853.33       5889.96        56.54 o                         
  -2   3   2      21287.40      21700.29       156.48 o                         
  -1   3   2      10275.04      10160.28        69.83 o                         
   0   3   2       9086.84       9634.94        99.48 o                         
   1   3   2       2868.00       3147.46        51.25 o                         
   2   3   2        268.41        286.37         4.61 o                         
   3   3   2       2114.47       2126.93        20.65 o                         
   4   3   2         72.41        119.26         4.32 o                         
   5   3   2         87.90         67.57         3.94 o                         
   6   3   2        272.87        215.66         6.66 o                         
   7   3   2        108.54        103.87         5.40 o                         
   8   3   2       1747.63       1758.14        32.19 o                         
   9   3   2         66.60         72.02         6.45 o                         
  10   3   2          5.55         19.06         6.74 o                         
  11   3   2         76.92         73.48        10.00 o                         
  12   3   2        116.49         97.69        14.32 o                         
 -12   4   2         27.91         11.86         9.87 o                         
 -11   4   2        574.78        564.50        22.11 o                         
 -10   4   2          9.11         -2.10         6.55 o                         
  -9   4   2          5.87          4.49         5.70 o                         
  -8   4   2        220.85        196.65        11.26 o                         
  -7   4   2       3331.60       3243.25        33.66 o                         
  -6   4   2        188.94        233.06         7.26 o                         
  -5   4   2       3364.79       3501.85        34.05 o                         
  -4   4   2       1393.70       1396.61        18.26 o                         
  -3   4   2       8083.27       7968.37        75.88 o                         
  -2   4   2        799.37        814.63         9.74 o                         
  -1   4   2        155.40        164.75         3.99 o                         
   0   4   2        177.26        117.34         3.16 o                         
   1   4   2        945.44       1042.03        12.76 o                         
   2   4   2        740.73        842.58        15.95 o                         
   3   4   2          9.13         27.28         4.19 o                         
   4   4   2        188.04        136.43         4.85 o                         
   5   4   2       3191.24       3368.30        46.56 o                         
   6   4   2       1289.96       1359.44        16.58 o                         
   7   4   2        272.71        288.12         8.34 o                         
   8   4   2          4.11         -3.93         4.90 o                         
   9   4   2       2074.86       2119.70        44.81 o                         
  10   4   2        235.38        199.96        10.59 o                         
  11   4   2        152.97        150.08        11.92 o                         
  12   4   2        159.44        159.69        13.07 o                         
 -12   5   2        155.53        144.64        13.42 o                         
 -11   5   2        123.09        131.00        17.17 o                         
 -10   5   2        397.24        433.73        14.34 o                         
  -9   5   2        709.87        679.06        15.70 o                         
  -8   5   2       2265.26       2366.45        30.23 o                         
  -7   5   2        188.40        180.56         8.16 o                         
  -6   5   2       3206.62       3075.50        31.79 o                         
  -5   5   2          8.87          3.81         3.54 o                         
  -4   5   2       2017.19       2003.82        21.44 o                         
  -3   5   2        304.64        310.40         7.36 o                         
  -2   5   2       1839.05       1816.24        18.56 o                         
  -1   5   2       2502.63       2452.19        21.85 o                         
   0   5   2         99.03        131.78         3.90 o                         
   1   5   2       2397.94       2653.39        39.61 o                         
   2   5   2       1442.43       1557.94        17.16 o                         
   3   5   2        768.71        964.39        12.05 o                         
   4   5   2        376.72        481.71         8.53 o                         
   5   5   2        400.91        470.30         8.84 o                         
   6   5   2       2181.28       2320.23        29.76 o                         
   7   5   2        209.28        241.19         8.96 o                         
   8   5   2       1504.03       1457.58        24.71 o                         
   9   5   2        226.84        203.45         9.78 o                         
  10   5   2       1064.81       1091.10        26.79 o                         
  11   5   2          1.38         -8.82         8.82 o                         
  12   5   2         26.45         37.75        10.77 o                         
 -11   6   2        349.95        363.34        14.60 o                         
 -10   6   2          6.45          4.65         7.18 o                         
  -9   6   2        385.59        397.21        13.22 o                         
  -8   6   2         62.38         55.50         6.85 o                         
  -7   6   2       2258.94       2250.61        28.80 o                         
  -6   6   2        410.87        408.70         9.98 o                         
  -5   6   2       3529.26       3453.37        34.68 o                         
  -4   6   2        330.66        331.49        10.55 o                         
  -3   6   2        526.29        500.06         9.55 o                         
  -2   6   2        146.97        174.49         5.04 o                         
  -1   6   2       1998.88       2006.85        19.00 o                         
   0   6   2        746.26        832.85        10.45 o                         
   1   6   2         89.32        128.68         5.24 o                         
   2   6   2        297.42        351.36         6.20 o                         
   3   6   2         47.31         36.46         3.77 o                         
   4   6   2        312.49        292.92         7.20 o                         
   5   6   2        756.96        707.86        17.99 o                         
   6   6   2        480.08        460.61         9.82 o                         
   7   6   2       1600.70       1596.68        22.66 o                         
   8   6   2         14.38          0.29         5.56 o                         
   9   6   2        740.51        802.50        22.89 o                         
  10   6   2         22.45         27.65         7.69 o                         
  11   6   2       1413.81       1430.72        58.92 o                         
 -11   7   2          7.22         19.25         8.65 o                         
 -10   7   2        413.40        402.10        14.61 o                         
  -9   7   2         53.80         51.09         8.02 o                         
  -8   7   2        909.66       1013.75        23.51 o                         
  -7   7   2        235.51        212.86         9.46 o                         
  -6   7   2        581.70        581.81        12.97 o                         
  -5   7   2       1196.69       1249.19        18.41 o                         
  -4   7   2        193.37        179.31         7.04 o                         
  -3   7   2        153.01        147.74         5.09 o                         
  -2   7   2       1808.10       1657.38        18.24 o                         
  -1   7   2        210.78        186.29         5.03 o                         
   0   7   2        726.29        697.27         9.23 o                         
   1   7   2        178.30        181.88         5.61 o                         
   2   7   2        558.12        596.37         9.30 o                         
   3   7   2         51.98         52.92         4.54 o                         
   4   7   2        102.47         95.98         5.45 o                         
   5   7   2        123.27        141.20         6.15 o                         
   6   7   2       1094.54       1005.39        23.94 o                         
   7   7   2          2.24         -2.88         4.98 o                         
   8   7   2         11.34         16.17         6.39 o                         
   9   7   2        139.11        123.75         9.10 o                         
  10   7   2        816.64        815.44        18.97 o                         
  11   7   2        216.58        191.01        13.26 o                         
 -11   8   2         75.74         63.06        10.36 o                         
 -10   8   2         29.30         -4.18         9.00 o                         
  -9   8   2        283.47        265.53        12.12 o                         
  -8   8   2          0.72         -1.43         6.15 o                         
  -7   8   2        933.74        934.46        18.85 o                         
  -6   8   2         90.49         58.31         6.85 o                         
  -5   8   2        127.88        122.92         7.71 o                         
  -4   8   2        107.28        111.66         6.28 o                         
  -3   8   2        863.95        843.11        14.75 o                         
  -2   8   2          3.42         -0.28         3.11 o                         
  -1   8   2       2550.09       2513.56        25.77 o                         
   0   8   2        264.26        298.74         6.32 o                         
   1   8   2         61.79         88.61         4.33 o                         
   2   8   2         19.79         17.58         3.02 o                         
   3   8   2        165.37        163.16         9.47 o                         
   4   8   2          4.41          4.12         4.02 o                         
   5   8   2       1764.11       1730.48        22.98 o                         
   6   8   2        647.25        626.63        15.36 o                         
   7   8   2        203.85        177.19         9.68 o                         
   8   8   2         54.05         74.52         7.92 o                         
   9   8   2       1095.51       1102.99        36.04 o                         
  10   8   2         26.37         28.20         8.14 o                         
 -10   9   2        220.36        221.95        23.40 o                         
  -9   9   2         36.54         29.14        15.11 o                         
  -8   9   2        286.52        320.21        14.32 o                         
  -7   9   2          0.02          0.11         6.52 o                         
  -6   9   2       1485.06       1486.83        25.52 o                         
  -5   9   2        114.20        119.86         8.25 o                         
  -4   9   2       1630.10       1583.31        25.08 o                         
  -3   9   2        930.03        969.36        15.24 o                         
  -2   9   2       1018.26       1043.85        15.86 o                         
  -1   9   2        577.70        550.28        10.99 o                         
   0   9   2        268.11        242.66         8.97 o                         
   1   9   2          8.88         11.15         3.00 o                         
   2   9   2         20.77         22.19         5.48 o                         
   3   9   2        578.52        606.46        17.43 o                         
   4   9   2        766.06        771.54        14.29 o                         
   5   9   2        239.68        224.88        11.16 o                         
   6   9   2         42.02         51.48         7.25 o                         
   7   9   2         91.56         92.89        16.35 o                         
   8   9   2         14.43         -5.26         7.35 o                         
   9   9   2          5.50         -3.64         7.39 o                         
  10   9   2        145.19        126.36        10.89 o                         
 -10  10   2         32.98         33.93        10.68 o                         
  -9  10   2        790.11        788.79        21.94 o                         
  -8  10   2         67.21         57.93         9.15 o                         
  -7  10   2        105.64         98.99         9.67 o                         
  -6  10   2         20.01         34.02         7.12 o                         
  -5  10   2       1056.97       1047.84        21.72 o                         
  -4  10   2        430.06        402.01        15.44 o                         
  -3  10   2         31.98         30.93         4.62 o                         
  -2  10   2        243.21        247.26         8.76 o                         
  -1  10   2        741.21        748.28        13.63 o                         
   0  10   2        227.43        227.64         8.32 o                         
   1  10   2          5.48          0.59         3.34 o                         
   2  10   2        221.72        233.45         7.61 o                         
   3  10   2         12.20         20.44         4.95 o                         
   4  10   2        715.99        757.09        18.28 o                         
   5  10   2        329.90        329.55        14.96 o                         
   6  10   2        104.63        103.00         8.98 o                         
   7  10   2        646.30        693.14        26.67 o                         
   8  10   2        207.86        205.56        12.38 o                         
   9  10   2         27.33         14.19         9.04 o                         
  -9  11   2          2.01         -8.85         8.85 o                         
  -8  11   2        431.81        472.39        23.41 o                         
  -7  11   2          0.41         -6.97         6.97 o                         
  -6  11   2        773.49        796.36        19.94 o                         
  -5  11   2        176.03        177.28        19.90 o                         
  -4  11   2       1012.34        996.70        20.65 o                         
  -3  11   2        136.08        143.84         9.36 o                         
  -2  11   2         29.14         35.81         5.03 o                         
  -1  11   2        203.22        229.97         8.97 o                         
   0  11   2         58.78         67.93         7.68 o                         
   1  11   2        604.46        610.67        12.05 o                         
   2  11   2          0.53         -1.84         3.30 o                         
   3  11   2        269.30        260.95        10.09 o                         
   4  11   2        383.57        394.03        13.84 o                         
   5  11   2       1026.30       1065.95        38.40 o                         
   6  11   2        354.40        362.22        14.64 o                         
   7  11   2         40.69         41.94        12.19 o                         
   8  11   2         83.94         75.09        10.05 o                         
   9  11   2          8.18          7.66         9.43 o                         
  -8  12   2        173.53        149.76        12.17 o                         
  -7  12   2        553.97        587.07        22.71 o                         
  -6  12   2          1.89          6.71         7.61 o                         
  -5  12   2        926.95        903.36        39.39 o                         
  -4  12   2        473.10        492.16        15.91 o                         
  -3  12   2        874.40        870.43        19.73 o                         
  -2  12   2       1289.94       1261.14        23.88 o                         
  -1  12   2         90.15         93.97         6.42 o                         
   0  12   2         73.64         76.87         6.08 o                         
   1  12   2          0.01          2.60         4.15 o                         
   2  12   2       1355.38       1333.09        21.93 o                         
   3  12   2         35.75         31.95         6.40 o                         
   4  12   2       1290.12       1355.08        38.23 o                         
   5  12   2        201.15        198.49        11.70 o                         
   6  12   2          3.94          4.80         7.52 o                         
   7  12   2        465.27        447.30        19.65 o                         
   8  12   2         35.15         19.74         9.09 o                         
  -7  13   2         30.53          3.90        18.08 o                         
  -6  13   2        581.41        546.31        18.94 o                         
  -5  13   2         96.88         90.37        10.04 o                         
  -4  13   2        185.50        195.89        12.08 o                         
  -3  13   2        446.96        455.79        15.97 o                         
  -2  13   2         52.67         73.75         7.95 o                         
  -1  13   2        849.91        885.14        16.86 o                         
   0  13   2        107.25        107.64         9.55 o                         
   1  13   2       1676.26       1689.06        23.14 o                         
   2  13   2         90.28         90.12         7.41 o                         
   3  13   2        130.75        127.86         8.89 o                         
   4  13   2          0.69         -1.16         7.43 o                         
   5  13   2        739.13        720.01        20.01 o                         
   6  13   2         63.64         46.39         9.25 o                         
   7  13   2          1.17         -7.85         8.32 o                         
  -6  14   2          0.04          0.37         8.55 o                         
  -5  14   2         63.12         67.57         9.66 o                         
  -4  14   2        308.79        310.86        14.85 o                         
  -3  14   2        117.38        112.85        10.43 o                         
  -2  14   2        346.00        338.96        13.82 o                         
  -1  14   2         14.63         17.15         7.21 o                         
   0  14   2        796.44        780.45        16.05 o                         
   1  14   2        202.41        224.86        11.35 o                         
   2  14   2        685.16        684.01        15.72 o                         
   3  14   2         31.21         19.68         6.94 o                         
   4  14   2        402.70        398.58        16.58 o                         
   5  14   2         33.06         30.99         8.65 o                         
   6  14   2        138.69        126.70        11.93 o                         
  -4  15   2         26.22         18.09         8.44 o                         
  -3  15   2         77.01         85.17        11.03 o                         
  -2  15   2         37.16         34.32         7.95 o                         
  -1  15   2        237.37        247.71        12.12 o                         
   0  15   2        125.06        128.11         8.84 o                         
   1  15   2        481.61        448.71        15.45 o                         
   2  15   2         23.75         20.08         6.69 o                         
   3  15   2        423.13        405.80        15.32 o                         
   4  15   2         65.04         54.97         8.63 o                         
 -11   0   3        160.72        131.15        16.35 o                         
  -9   0   3        738.33        726.25        25.17 o                         
  -7   0   3       3340.14       3355.33        40.65 o                         
  -5   0   3        775.48        957.92        14.55 o                         
  -3   0   3          4.36         14.22         2.76 o                         
  -1   0   3       1988.58       1877.49        20.87 o                         
   1   0   3        177.35        155.13         3.95 o                         
   3   0   3        737.73        727.19        11.12 o                         
   5   0   3         31.59         46.60         4.05 o                         
   7   0   3        152.53        136.75         6.85 o                         
   9   0   3        196.34        205.99        12.07 o                         
  11   0   3        215.94        174.48        26.31 o                         
 -12   1   3         86.27         70.13        11.30 o                         
 -11   1   3         95.50         90.08        12.30 o                         
 -10   1   3        163.36        188.32        11.91 o                         
  -9   1   3          4.39          8.26         6.62 o                         
  -8   1   3       2037.48       2013.02        21.63 o                         
  -7   1   3          7.77          4.93         3.34 o                         
  -6   1   3       1154.46       1127.37        12.07 o                         
  -5   1   3         44.51         57.47         3.59 o                         
  -4   1   3          4.91          6.19         2.59 o                         
  -3   1   3       3233.60       3319.67        24.41 o                         
  -2   1   3       5683.70       5995.43        51.55 o                         
  -1   1   3       2173.06       2180.26        13.76 o                         
   0   1   3       7139.60       6962.32        47.86 o                         
   1   1   3       2914.20       2884.13        31.83 o                         
   2   1   3        478.89        505.10         6.88 o                         
   3   1   3         55.69         58.71         2.68 o                         
   4   1   3       2416.81       2512.42        23.60 o                         
   5   1   3        723.00        682.42         9.18 o                         
   6   1   3       1737.54       1804.73        18.29 o                         
   7   1   3          4.71          7.71         3.45 o                         
   8   1   3        548.36        545.00        11.07 o                         
   9   1   3          9.58          2.83         5.15 o                         
  10   1   3        710.32        699.54        33.48 o                         
  11   1   3         28.33         26.14        15.16 o                         
  12   1   3        365.32        385.13        26.03 o                         
 -12   2   3          1.88          3.51         9.43 o                         
 -11   2   3         38.21         24.50         9.22 o                         
 -10   2   3         62.02         59.93         9.13 o                         
  -9   2   3        378.28        399.07        13.98 o                         
  -8   2   3         15.81         27.55         4.34 o                         
  -7   2   3       2799.92       2825.18        27.16 o                         
  -6   2   3        349.79        409.61         6.72 o                         
  -5   2   3        457.28        330.69         8.17 o                         
  -4   2   3       1347.26       1518.30        16.21 o                         
  -3   2   3        446.70        588.18         8.78 o                         
  -2   2   3         17.03         27.27         1.76 o                         
  -1   2   3      56005.57      56288.79       362.20 o                         
   0   2   3          0.89          4.68         1.45 o                         
   1   2   3        198.24        234.19         4.08 o                         
   2   2   3        348.27        346.13         5.86 o                         
   3   2   3        256.83        287.33         4.85 o                         
   4   2   3        298.78        308.49         6.78 o                         
   5   2   3        689.42        613.34        10.26 o                         
   6   2   3       1461.72       1564.19        22.68 o                         
   7   2   3         69.45         98.69         5.40 o                         
   8   2   3        229.29        243.82         8.28 o                         
   9   2   3       2556.42       2575.90        35.17 o                         
  10   2   3        144.25        130.69        11.33 o                         
  11   2   3        546.85        551.93        22.68 o                         
  12   2   3          3.65        -10.59        10.59 o                         
 -12   3   3          5.91         -4.26         9.43 o                         
 -11   3   3        302.48        277.55        12.72 o                         
 -10   3   3       1165.91       1102.69        24.11 o                         
  -9   3   3        485.79        437.26        12.76 o                         
  -8   3   3        717.04        706.44        13.00 o                         
  -7   3   3        353.92        304.37         7.66 o                         
  -6   3   3       4672.62       4833.54        41.98 o                         
  -5   3   3        302.23        299.04         5.94 o                         
  -4   3   3        787.18        649.37         8.07 o                         
  -3   3   3          2.26         24.21         2.86 o                         
  -2   3   3      20399.56      20826.89       141.69 o                         
  -1   3   3       4571.10       4420.09        35.82 o                         
   0   3   3        330.99        331.62         5.72 o                         
   1   3   3         62.89         97.22         4.01 o                         
   2   3   3        440.27        453.60         5.50 o                         
   3   3   3        659.22        606.11         6.86 o                         
   4   3   3       3564.37       3977.38        34.54 o                         
   5   3   3       1607.83       1681.41        19.26 o                         
   6   3   3        198.64        184.90         5.51 o                         
   7   3   3         10.32         14.98         3.59 o                         
   8   3   3        252.08        286.49        11.35 o                         
   9   3   3          4.05          3.75         5.36 o                         
  10   3   3       3123.09       3179.40        77.70 o                         
  11   3   3         94.47         96.26        10.63 o                         
  12   3   3        120.70        110.06        14.21 o                         
 -12   4   3        147.34        160.29        22.71 o                         
 -11   4   3          0.95          9.51         8.93 o                         
 -10   4   3         39.28         36.11         7.56 o                         
  -9   4   3        297.99        300.87        12.76 o                         
  -8   4   3        187.29        190.35         8.55 o                         
  -7   4   3       2264.15       2232.53        22.94 o                         
  -6   4   3         26.31         20.70         3.26 o                         
  -5   4   3       2407.02       2391.50        25.02 o                         
  -4   4   3        342.53        369.68         8.36 o                         
  -3   4   3      10746.55      11110.98        95.28 o                         
  -2   4   3       2739.78       2825.60        27.31 o                         
  -1   4   3       6432.12       6355.88        51.27 o                         
   0   4   3       2046.91       1991.11        18.86 o                         
   1   4   3         94.16         79.04         3.13 o                         
   2   4   3        142.84        153.43         4.05 o                         
   3   4   3        587.49        628.81         7.92 o                         
   4   4   3       2693.40       2706.19        24.20 o                         
   5   4   3        202.82        243.98         6.62 o                         
   6   4   3        382.74        393.84         8.63 o                         
   7   4   3        497.48        505.56        10.32 o                         
   8   4   3        546.43        558.58        12.07 o                         
   9   4   3       2312.62       2381.75        48.91 o                         
  10   4   3         48.78         50.04        10.21 o                         
  11   4   3       1059.59       1021.98        34.18 o                         
  12   4   3         95.86         65.02        11.21 o                         
 -12   5   3          4.64         -4.71         9.96 o                         
 -11   5   3        442.01        452.48        18.50 o                         
 -10   5   3        972.54        938.82        19.33 o                         
  -9   5   3          3.88          7.17         6.18 o                         
  -8   5   3         30.75         48.35         5.67 o                         
  -7   5   3        145.74        148.66         6.82 o                         
  -6   5   3       2561.27       2621.49        28.13 o                         
  -5   5   3        506.39        595.31        10.26 o                         
  -4   5   3       1198.27       1188.91        14.71 o                         
  -3   5   3       2589.34       2502.26        24.70 o                         
  -2   5   3       5006.98       5035.03        41.99 o                         
  -1   5   3       7320.14       7408.83        52.44 o                         
   0   5   3         13.62         26.10         2.19 o                         
   1   5   3        911.67        872.43         8.50 o                         
   2   5   3        165.05        165.55         3.99 o                         
   3   5   3          8.87          7.19         2.67 o                         
   4   5   3         15.54         -2.04         2.69 o                         
   5   5   3       2007.85       2180.68        30.23 o                         
   6   5   3          0.96         -1.73         3.55 o                         
   7   5   3         96.58         93.52         5.70 o                         
   8   5   3        725.52        712.56        18.86 o                         
   9   5   3        254.44        271.63        11.02 o                         
  10   5   3        247.50        260.48        11.11 o                         
  11   5   3         88.30         77.10        10.69 o                         
 -11   6   3         62.01         49.90         9.01 o                         
 -10   6   3        258.63        256.35        11.85 o                         
  -9   6   3         19.50         13.92         6.65 o                         
  -8   6   3        132.69        151.15         8.67 o                         
  -7   6   3        350.95        371.44        10.26 o                         
  -6   6   3        841.17        905.04        15.55 o                         
  -5   6   3         14.00         17.27         3.76 o                         
  -4   6   3       1514.92       1622.99        20.71 o                         
  -3   6   3         20.97          9.34         2.50 o                         
  -2   6   3          2.79          2.35         2.32 o                         
  -1   6   3        384.80        403.64         6.87 o                         
   0   6   3       9712.17       9897.51        82.89 o                         
   1   6   3       1384.26       1498.47        16.97 o                         
   2   6   3         21.32          5.79         2.01 o                         
   3   6   3         14.89         13.34         3.29 o                         
   4   6   3       3923.29       4220.57        53.53 o                         
   5   6   3         89.77         99.98         5.46 o                         
   6   6   3        511.42        491.70        10.27 o                         
   7   6   3          8.91          0.02         4.94 o                         
   8   6   3        608.76        621.69        14.47 o                         
   9   6   3         79.22         97.73         8.38 o                         
  10   6   3         47.42         60.69         9.48 o                         
  11   6   3         62.17         65.53        11.06 o                         
 -11   7   3         64.29         71.84         9.76 o                         
 -10   7   3          0.00          1.44         7.37 o                         
  -9   7   3        423.89        447.23        17.23 o                         
  -8   7   3        298.40        279.74        11.09 o                         
  -7   7   3          2.60          4.70         6.27 o                         
  -6   7   3       1005.27        999.59        15.52 o                         
  -5   7   3        118.62        112.85         6.28 o                         
  -4   7   3          3.69          1.88         4.22 o                         
  -3   7   3       1324.29       1250.52        17.35 o                         
  -2   7   3        130.05        122.40         4.51 o                         
  -1   7   3        340.50        268.29         5.89 o                         
   0   7   3        266.81        267.15         5.78 o                         
   1   7   3       2219.74       2049.67        20.08 o                         
   2   7   3        218.95        248.14         5.32 o                         
   3   7   3       3932.99       4093.21        56.68 o                         
   4   7   3          0.14          3.20         3.66 o                         
   5   7   3       2075.57       2019.48        40.15 o                         
   6   7   3         19.28         11.43         4.44 o                         
   7   7   3          5.57          4.42         5.36 o                         
   8   7   3         15.57         14.83         8.98 o                         
   9   7   3        332.96        326.92        25.54 o                         
  10   7   3         20.97         10.45         8.57 o                         
  11   7   3          0.01         -3.45         8.31 o                         
 -11   8   3          5.95         14.21         9.02 o                         
 -10   8   3        155.72        136.43        10.57 o                         
  -9   8   3        123.22        125.09        13.50 o                         
  -8   8   3        375.66        395.90        13.49 o                         
  -7   8   3         37.68         29.66         8.17 o                         
  -6   8   3        264.48        247.85        12.54 o                         
  -5   8   3        306.03        302.14         9.86 o                         
  -4   8   3         36.52         33.93         4.62 o                         
  -3   8   3        613.17        571.55         9.85 o                         
  -2   8   3       1597.24       1576.23        18.30 o                         
  -1   8   3          0.27         -2.33         2.33 o                         
   0   8   3        370.85        324.72         6.69 o                         
   1   8   3        129.17        127.72         5.71 o                         
   2   8   3       3288.41       3246.34        41.74 o                         
   3   8   3         21.69          5.89         2.94 o                         
   4   8   3       6087.93       6189.67        80.26 o                         
   5   8   3          1.41          4.13         4.40 o                         
   6   8   3        809.28        872.45        19.39 o                         
   7   8   3        235.00        201.69         9.47 o                         
   8   8   3         75.51         98.19         8.36 o                         
   9   8   3         79.18         71.47         8.51 o                         
  10   8   3         48.64         30.39         9.21 o                         
 -10   9   3         98.20         99.36        10.18 o                         
  -9   9   3        221.83        202.41        12.65 o                         
  -8   9   3          3.31         -1.21        11.48 o                         
  -7   9   3        313.73        349.59        15.05 o                         
  -6   9   3        556.85        531.52        15.50 o                         
  -5   9   3       1408.01       1368.75        20.95 o                         
  -4   9   3        261.05        248.74        11.68 o                         
  -3   9   3         84.85         94.97         5.18 o                         
  -2   9   3        380.45        392.35        11.90 o                         
  -1   9   3       1685.68       1604.79        17.67 o                         
   0   9   3          2.07         -0.43         2.61 o                         
   1   9   3       1022.91       1017.23        13.79 o                         
   2   9   3        738.15        688.53        11.39 o                         
   3   9   3       3852.10       3694.76        52.70 o                         
   4   9   3         14.78         17.75         4.78 o                         
   5   9   3       1162.17       1234.89        48.63 o                         
   6   9   3        422.78        410.87        21.93 o                         
   7   9   3        114.94        127.74         9.70 o                         
   8   9   3        145.68        141.74        10.72 o                         
   9   9   3         31.40          5.50         7.55 o                         
  10   9   3         62.72         54.09        12.14 o                         
 -10  10   3        458.22        475.44        19.45 o                         
  -9  10   3        130.60        135.03        11.95 o                         
  -8  10   3        177.62        193.59        14.04 o                         
  -7  10   3         64.01         72.72         8.89 o                         
  -6  10   3         24.93         31.91         7.17 o                         
  -5  10   3       1155.80       1102.91        21.66 o                         
  -4  10   3         44.43         53.64         7.12 o                         
  -3  10   3         25.25         19.10         5.18 o                         
  -2  10   3        525.73        530.14        11.72 o                         
  -1  10   3        200.03        181.18         7.74 o                         
   0  10   3       1405.48       1378.39        16.79 o                         
   1  10   3         42.58         49.38         4.38 o                         
   2  10   3       1358.65       1304.46        17.86 o                         
   3  10   3        361.78        377.91        12.62 o                         
   4  10   3       1517.00       1560.54        22.64 o                         
   5  10   3         30.75         27.52         6.57 o                         
   6  10   3        480.44        464.49        15.53 o                         
   7  10   3        360.88        368.74        19.42 o                         
   8  10   3        266.68        308.23        27.99 o                         
   9  10   3         50.73         27.62         9.45 o                         
  -9  11   3        112.75        114.68        13.54 o                         
  -8  11   3        364.67        390.41        16.57 o                         
  -7  11   3        134.66        135.14        10.96 o                         
  -6  11   3        217.27        188.13        11.62 o                         
  -5  11   3        333.42        372.80        14.41 o                         
  -4  11   3        826.31        820.95        18.80 o                         
  -3  11   3         78.72         96.43         8.21 o                         
  -2  11   3        119.34        131.43         7.38 o                         
  -1  11   3       1542.56       1520.61        21.83 o                         
   0  11   3         54.13         61.59         5.23 o                         
   1  11   3        337.06        349.81         8.92 o                         
   2  11   3         51.67         44.51         4.59 o                         
   3  11   3        824.73        837.44        16.55 o                         
   4  11   3        189.80        180.65        10.65 o                         
   5  11   3          7.70          9.13         6.40 o                         
   6  11   3        170.08        165.36        10.71 o                         
   7  11   3        338.34        318.32        14.21 o                         
   8  11   3        186.56        172.18        18.66 o                         
   9  11   3         14.30          5.45        10.99 o                         
  -8  12   3         12.56         10.64         8.92 o                         
  -7  12   3        521.90        549.64        28.32 o                         
  -6  12   3        192.59        179.14        11.97 o                         
  -5  12   3        299.57        331.72        14.20 o                         
  -4  12   3         25.34         19.01         6.84 o                         
  -3  12   3        845.49        806.78        19.20 o                         
  -2  12   3        186.29        200.98         9.71 o                         
  -1  12   3        100.99        104.82         6.67 o                         
   0  12   3        134.40        158.14         7.89 o                         
   1  12   3         92.83         72.82         5.95 o                         
   2  12   3          2.97          5.26         4.49 o                         
   3  12   3          3.23         -0.09         4.97 o                         
   4  12   3        407.57        395.48        14.86 o                         
   5  12   3        106.26        113.33         9.77 o                         
   6  12   3         20.02         22.82         8.00 o                         
   7  12   3        103.81         97.54        13.71 o                         
   8  12   3        127.79        111.82        11.47 o                         
  -7  13   3          7.32         16.75        10.32 o                         
  -6  13   3        390.21        405.27        30.47 o                         
  -5  13   3         12.58          8.07         7.89 o                         
  -4  13   3        561.94        591.97        18.28 o                         
  -3  13   3          8.30         14.53         7.00 o                         
  -2  13   3        881.81        917.42        25.10 o                         
  -1  13   3        380.73        377.08        11.35 o                         
   0  13   3         56.34         68.54         6.40 o                         
   1  13   3         35.89         39.21         6.06 o                         
   2  13   3         21.76         13.96         5.46 o                         
   3  13   3        221.84        219.10        14.02 o                         
   4  13   3          8.04          9.52         7.06 o                         
   5  13   3          1.34         -7.12         7.12 o                         
   6  13   3        208.23        234.34        13.85 o                         
   7  13   3         48.22         33.21         9.45 o                         
  -6  14   3          1.47          8.92         9.09 o                         
  -5  14   3        768.79        756.72        21.69 o                         
  -4  14   3          0.36         -5.26         7.57 o                         
  -3  14   3        549.75        525.24        17.85 o                         
  -2  14   3        189.80        182.65        17.29 o                         
  -1  14   3        301.77        309.40        17.01 o                         
   0  14   3        259.61        267.61        10.70 o                         
   1  14   3         56.12         55.73         7.54 o                         
   2  14   3        136.96        137.55        11.64 o                         
   3  14   3        253.28        225.80        11.69 o                         
   4  14   3          6.97         -2.14         6.41 o                         
   5  14   3        647.96        661.29        18.20 o                         
  -4  15   3        126.66        122.89        12.22 o                         
  -3  15   3         94.13         78.34         9.11 o                         
  -2  15   3        563.81        573.28        17.06 o                         
  -1  15   3        156.99        140.89        10.05 o                         
   0  15   3        101.19         82.18         8.51 o                         
   1  15   3         16.60         25.86         7.02 o                         
   2  15   3        124.34        121.75         9.01 o                         
   3  15   3        348.44        332.92        14.24 o                         
 -12   0   4        682.85        650.41        37.76 o                         
 -10   0   4       1102.04       1090.59        32.61 o                         
  -8   0   4       2792.17       2885.50        37.19 o                         
  -6   0   4          8.15          4.78         3.76 o                         
  -4   0   4         86.46         55.30         4.11 o                         
  -2   0   4       3628.27       3660.10        35.51 o                         
   0   0   4       2459.50       2326.44        25.96 o                         
   2   0   4      13841.53      13931.72       165.78 o                         
   4   0   4      10119.24      10026.49       121.53 o                         
   6   0   4       7214.17       7226.76        78.56 o                         
   8   0   4          4.45          7.04         7.19 o                         
  10   0   4        420.72        404.19        48.34 o                         
  12   0   4        232.26        175.05        26.89 o                         
 -12   1   4          4.29         -9.35         9.35 o                         
 -11   1   4        536.90        559.09        18.73 o                         
 -10   1   4         80.16         76.39        13.13 o                         
  -9   1   4       2041.33       2046.32        25.24 o                         
  -8   1   4         35.12         41.85         4.49 o                         
  -7   1   4       1224.03       1286.10        14.03 o                         
  -6   1   4        192.28        225.72         6.20 o                         
  -5   1   4       1363.44       1485.45        16.94 o                         
  -4   1   4         13.87         28.72         2.64 o                         
  -3   1   4       1574.91       1552.24        11.99 o                         
  -2   1   4        130.96        149.94         2.92 o                         
  -1   1   4       7114.77       6836.69        42.84 o                         
   0   1   4        800.19        701.56         6.37 o                         
   1   1   4       1747.90       1562.49        13.84 o                         
   2   1   4        731.72        768.98         7.14 o                         
   3   1   4      28153.80      29508.32       226.82 o                         
   4   1   4        283.61        373.24         6.03 o                         
   5   1   4       2594.67       2575.34        21.79 o                         
   6   1   4         17.44         45.07         3.32 o                         
   7   1   4        578.02        609.79         9.89 o                         
   8   1   4         51.87         62.47         5.10 o                         
   9   1   4        122.27        116.64        10.11 o                         
  10   1   4         12.73         -2.93         7.50 o                         
  11   1   4         43.73         38.62        11.22 o                         
  12   1   4          0.55         -9.51        14.02 o                         
 -12   2   4        730.01        702.77        25.18 o                         
 -11   2   4         93.19         95.71        10.65 o                         
 -10   2   4        117.91        108.93        10.21 o                         
  -9   2   4         76.17         79.12         7.78 o                         
  -8   2   4       1185.73       1125.66        19.23 o                         
  -7   2   4        746.99        735.40        12.06 o                         
  -6   2   4          1.54          1.94         2.95 o                         
  -5   2   4          3.76          1.45         2.62 o                         
  -4   2   4         82.11        101.22         4.16 o                         
  -3   2   4       1035.16        909.47         8.64 o                         
  -2   2   4       2137.51       2015.35        13.43 o                         
  -1   2   4        146.42        143.81         3.30 o                         
   0   2   4       2528.59       2396.74        23.08 o                         
   1   2   4          6.82          4.73         1.38 o                         
   2   2   4        702.84        867.41         8.43 o                         
   3   2   4        318.88        430.57         6.24 o                         
   4   2   4      11554.04      12298.15        86.18 o                         
   5   2   4        483.11        547.62         8.40 o                         
   6   2   4       2429.36       2459.28        25.63 o                         
   7   2   4        380.49        403.05         9.28 o                         
   8   2   4        861.97        853.41        13.95 o                         
   9   2   4        909.61        936.13        31.78 o                         
  10   2   4          4.12          6.96        11.35 o                         
  11   2   4         23.80         13.43        10.53 o                         
  12   2   4        286.90        292.82        18.11 o                         
 -12   3   4         43.55         43.49        15.69 o                         
 -11   3   4         28.41         27.90         8.17 o                         
 -10   3   4        361.49        363.69        22.29 o                         
  -9   3   4          7.87          7.39         5.09 o                         
  -8   3   4        601.11        596.96        10.93 o                         
  -7   3   4        731.83        766.04        11.55 o                         
  -6   3   4        914.77        900.39        11.89 o                         
  -5   3   4          4.74          2.20         2.46 o                         
  -4   3   4        415.66        375.55         6.25 o                         
  -3   3   4        632.34        659.05         7.10 o                         
  -2   3   4       3884.67       4098.92        28.09 o                         
  -1   3   4       1668.47       1665.03        13.23 o                         
   0   3   4        232.63        253.52         4.16 o                         
   1   3   4        106.02        119.34         3.18 o                         
   2   3   4         11.78          9.55         1.84 o                         
   3   3   4        886.28        814.69         8.47 o                         
   4   3   4         87.69        122.73         4.01 o                         
   5   3   4       2551.23       2614.11        27.47 o                         
   6   3   4         23.75          7.01         2.88 o                         
   7   3   4          7.67          1.69         3.28 o                         
   8   3   4        967.30        960.38        16.29 o                         
   9   3   4        207.79        215.17        10.62 o                         
  10   3   4        662.83        695.39        29.06 o                         
  11   3   4         10.27         10.42         8.77 o                         
  12   3   4          0.75        -10.32        10.32 o                         
 -12   4   4         49.94         33.26        11.13 o                         
 -11   4   4        238.49        253.32        16.27 o                         
 -10   4   4        154.30        134.44         9.95 o                         
  -9   4   4          1.17         -1.09         5.50 o                         
  -8   4   4        217.92        204.78         8.21 o                         
  -7   4   4       1053.22       1087.99        14.18 o                         
  -6   4   4        262.85        262.68         9.17 o                         
  -5   4   4       1153.27       1037.27        16.29 o                         
  -4   4   4         75.50         96.80         3.95 o                         
  -3   4   4       4764.41       4914.07        36.06 o                         
  -2   4   4         24.71         26.63         1.85 o                         
  -1   4   4       1961.89       1846.67        15.85 o                         
   0   4   4         24.55         11.98         2.06 o                         
   1   4   4       2292.99       2408.32        23.46 o                         
   2   4   4        232.21        199.18         4.09 o                         
   3   4   4        737.85        730.11        11.43 o                         
   4   4   4        114.31         88.49         3.35 o                         
   5   4   4         46.83         39.89         3.29 o                         
   6   4   4         92.09        106.80         4.93 o                         
   7   4   4        324.91        358.81        12.56 o                         
   8   4   4        121.59        112.44         6.13 o                         
   9   4   4        287.70        300.24        10.65 o                         
  10   4   4         48.54         34.53         8.75 o                         
  11   4   4       1659.64       1691.62        65.23 o                         
 -12   5   4        410.29        369.84        17.59 o                         
 -11   5   4         52.03         52.82        12.47 o                         
 -10   5   4          0.70          7.41         7.00 o                         
  -9   5   4        127.01        123.87         7.83 o                         
  -8   5   4        247.79        261.23         9.50 o                         
  -7   5   4         43.80         42.58         5.09 o                         
  -6   5   4       2007.16       1984.10        22.95 o                         
  -5   5   4        928.20        899.85        13.19 o                         
  -4   5   4       4221.18       4019.26        38.33 o                         
  -3   5   4       1588.83       1607.16        16.25 o                         
  -2   5   4       5252.19       5114.02        37.47 o                         
  -1   5   4       1305.38       1211.35        11.03 o                         
   0   5   4       3243.39       3222.18        28.20 o                         
   1   5   4          1.96          9.81         2.20 o                         
   2   5   4        307.59        287.49         5.53 o                         
   3   5   4         35.16         52.80         3.40 o                         
   4   5   4       1117.32       1151.55        15.98 o                         
   5   5   4         46.82         53.97         4.16 o                         
   6   5   4          0.78          1.39         4.14 o                         
   7   5   4         61.41         71.98         5.51 o                         
   8   5   4        645.35        679.55        17.57 o                         
   9   5   4         10.03          2.52         5.97 o                         
  10   5   4        947.34        984.94        23.81 o                         
  11   5   4         16.32         13.66         9.77 o                         
 -11   6   4        148.57        159.82        11.12 o                         
 -10   6   4          0.56         -2.65         7.19 o                         
  -9   6   4        149.05        158.73         9.64 o                         
  -8   6   4        117.79        120.63         7.46 o                         
  -7   6   4        425.88        414.37        10.77 o                         
  -6   6   4        265.00        255.69         9.07 o                         
  -5   6   4       1668.36       1753.77        20.78 o                         
  -4   6   4        623.81        589.63        11.18 o                         
  -3   6   4       5479.03       5155.81        43.86 o                         
  -2   6   4        221.51        233.52         6.05 o                         
  -1   6   4       1664.72       1628.14        14.22 o                         
   0   6   4        389.79        425.77         6.38 o                         
   1   6   4       1289.50       1398.23        13.35 o                         
   2   6   4        437.23        451.23         6.63 o                         
   3   6   4          0.26         -1.07         2.14 o                         
   4   6   4        158.44        152.01         5.80 o                         
   5   6   4        465.67        504.43         9.82 o                         
   6   6   4          1.22          7.97         4.26 o                         
   7   6   4        191.36        176.47         7.44 o                         
   8   6   4        163.16        169.33         8.90 o                         
   9   6   4        532.63        558.82        16.80 o                         
  10   6   4         97.75         79.00         9.00 o                         
  11   6   4        870.97        879.83        34.43 o                         
 -11   7   4        462.01        441.37        16.62 o                         
 -10   7   4         95.19        105.50         9.61 o                         
  -9   7   4        129.53        126.55         9.39 o                         
  -8   7   4       1354.70       1376.55        20.58 o                         
  -7   7   4        202.32        195.19        11.28 o                         
  -6   7   4       2643.41       2592.41        28.98 o                         
  -5   7   4        838.17        787.50        14.26 o                         
  -4   7   4         29.47         34.02         4.36 o                         
  -3   7   4         10.33         11.81         2.90 o                         
  -2   7   4       2271.87       2213.39        23.43 o                         
  -1   7   4        866.59        950.97        10.62 o                         
   0   7   4        194.65        168.35         4.72 o                         
   1   7   4        768.82        913.81         9.74 o                         
   2   7   4         99.91         74.12         3.50 o                         
   3   7   4        324.00        278.77         6.14 o                         
   4   7   4        577.98        593.99        11.49 o                         
   5   7   4        402.02        416.83        19.01 o                         
   6   7   4        189.59        177.53         7.46 o                         
   7   7   4        126.45        123.45         7.81 o                         
   8   7   4        392.84        385.26        16.50 o                         
   9   7   4          7.36          8.30         7.91 o                         
  10   7   4        770.39        801.01        28.36 o                         
  11   7   4         36.81         27.29         9.12 o                         
 -11   8   4        110.02        103.09        11.11 o                         
 -10   8   4          5.62         -4.11         7.68 o                         
  -9   8   4        366.93        367.87        17.04 o                         
  -8   8   4        291.44        273.21        11.61 o                         
  -7   8   4       1650.43       1663.37        25.55 o                         
  -6   8   4        149.31        149.65         8.06 o                         
  -5   8   4        239.63        251.97         9.41 o                         
  -4   8   4        955.68        936.33        15.64 o                         
  -3   8   4         35.41         43.81         4.01 o                         
  -2   8   4        327.06        338.54         7.18 o                         
  -1   8   4        362.91        344.62         6.43 o                         
   0   8   4        125.79        107.45         6.14 o                         
   1   8   4         41.37         34.40         3.45 o                         
   2   8   4        312.42        312.71         6.06 o                         
   3   8   4        188.54        220.55         6.16 o                         
   4   8   4        102.02        120.95         6.57 o                         
   5   8   4        529.64        551.97        14.01 o                         
   6   8   4         25.12         28.19         6.33 o                         
   7   8   4        208.81        197.71         9.49 o                         
   8   8   4         10.78          9.67         6.73 o                         
   9   8   4        317.65        352.41        18.91 o                         
  10   8   4          0.42         -4.31         9.25 o                         
 -10   9   4         58.34         67.59        10.90 o                         
  -9   9   4          6.08          4.81         8.43 o                         
  -8   9   4        512.37        537.39        17.50 o                         
  -7   9   4         76.66         70.81        10.11 o                         
  -6   9   4       1921.52       1940.73        29.60 o                         
  -5   9   4        751.84        706.81        14.70 o                         
  -4   9   4          3.40          7.92         4.47 o                         
  -3   9   4        473.18        452.57         9.51 o                         
  -2   9   4         99.78         94.97         4.95 o                         
  -1   9   4        196.10        217.21         6.62 o                         
   0   9   4        253.78        241.36         6.67 o                         
   1   9   4        215.35        220.57         6.80 o                         
   2   9   4         77.61         61.47         4.03 o                         
   3   9   4        104.23        115.31         6.77 o                         
   4   9   4        782.37        779.30        16.00 o                         
   5   9   4        134.76        137.87         7.67 o                         
   6   9   4        268.12        291.07        21.88 o                         
   7   9   4        396.61        421.17        14.82 o                         
   8   9   4         11.74         -1.39         7.22 o                         
   9   9   4          0.43          4.05         9.66 o                         
  10   9   4        328.65        275.35        14.93 o                         
  -9  10   4         43.16         47.88        10.10 o                         
  -8  10   4          1.24         -1.36         7.95 o                         
  -7  10   4         85.20         87.18         9.34 o                         
  -6  10   4        110.73        119.29         9.65 o                         
  -5  10   4        422.36        424.97        12.58 o                         
  -4  10   4         23.13         33.97         9.17 o                         
  -3  10   4        534.55        519.55        10.61 o                         
  -2  10   4        330.15        339.16         8.74 o                         
  -1  10   4        663.63        677.36        10.91 o                         
   0  10   4        801.43        775.97        12.96 o                         
   1  10   4          4.06          2.34         3.27 o                         
   2  10   4         11.51         10.12         3.45 o                         
   3  10   4        548.31        540.74        11.63 o                         
   4  10   4        479.86        498.86        12.73 o                         
   5  10   4        436.55        465.94        14.42 o                         
   6  10   4        104.52         96.25        10.07 o                         
   7  10   4          1.54         15.44         7.56 o                         
   8  10   4        387.28        429.53        16.58 o                         
   9  10   4        444.91        427.11        35.51 o                         
  -9  11   4         75.01         51.79        10.45 o                         
  -8  11   4         86.97         88.80        12.30 o                         
  -7  11   4          6.95         17.07        10.65 o                         
  -6  11   4        305.29        311.95        14.08 o                         
  -5  11   4          7.32          0.87         6.12 o                         
  -4  11   4        473.00        479.14        15.11 o                         
  -3  11   4         89.33        107.97         9.37 o                         
  -2  11   4        830.62        892.12        14.39 o                         
  -1  11   4       1675.53       1666.76        23.34 o                         
   0  11   4        243.04        264.14         8.32 o                         
   1  11   4        568.99        583.38        11.15 o                         
   2  11   4         11.09          7.06         3.53 o                         
   3  11   4        169.68        178.19         8.16 o                         
   4  11   4        148.10        118.32         8.02 o                         
   5  11   4        171.30        193.62        12.72 o                         
   6  11   4        192.13        182.91        25.22 o                         
   7  11   4        595.01        594.42        19.90 o                         
   8  11   4        151.58        143.98        11.85 o                         
  -8  12   4         24.24         30.20        10.98 o                         
  -7  12   4         10.85          8.25         8.20 o                         
  -6  12   4         58.22         67.82        11.64 o                         
  -5  12   4        302.66        295.90        15.85 o                         
  -4  12   4         40.42         37.55         7.50 o                         
  -3  12   4        570.97        604.24        17.00 o                         
  -2  12   4        451.95        457.78        12.50 o                         
  -1  12   4        810.53        794.76        18.18 o                         
   0  12   4        449.50        445.30        11.41 o                         
   1  12   4        103.11        111.73         6.30 o                         
   2  12   4        782.36        817.41        14.25 o                         
   3  12   4         58.72         68.07         6.53 o                         
   4  12   4        311.20        315.18        12.21 o                         
   5  12   4         24.38         13.17         7.20 o                         
   6  12   4       1222.72       1227.32        35.51 o                         
   7  12   4          0.26          0.98         8.50 o                         
  -7  13   4          5.73         -8.25         8.64 o                         
  -6  13   4         34.64         24.36         8.74 o                         
  -5  13   4         56.75         54.25         9.23 o                         
  -4  13   4        201.38        192.66        19.86 o                         
  -3  13   4         18.05         15.69         7.15 o                         
  -2  13   4       1370.30       1352.54        29.90 o                         
  -1  13   4        376.19        365.41        11.35 o                         
   0  13   4         23.56         22.43         5.36 o                         
   1  13   4        692.20        713.71        14.61 o                         
   2  13   4         90.36         83.28         6.62 o                         
   3  13   4        360.10        360.43        13.22 o                         
   4  13   4         24.75         30.77         7.13 o                         
   5  13   4        687.04        719.27        23.72 o                         
   6  13   4          2.21         -3.64         7.70 o                         
  -5  14   4          0.45          1.98         8.08 o                         
  -4  14   4          0.62         -7.27         7.27 o                         
  -3  14   4        211.58        215.99        13.03 o                         
  -2  14   4          2.29          0.65         6.03 o                         
  -1  14   4        423.19        429.68        12.76 o                         
   0  14   4       1041.67       1005.79        18.18 o                         
   1  14   4         42.61         39.78         7.26 o                         
   2  14   4        293.16        327.91        13.29 o                         
   3  14   4         47.05         51.36         8.03 o                         
   4  14   4       1013.92       1030.35        21.62 o                         
   5  14   4         18.53          9.23        10.65 o                         
  -3  15   4         38.08         30.47         8.76 o                         
  -2  15   4         60.64         49.98        11.98 o                         
  -1  15   4        606.31        619.30        17.59 o                         
   0  15   4         74.02         64.52         8.29 o                         
   1  15   4        739.38        720.50        20.22 o                         
   2  15   4         88.10         80.92         8.04 o                         
   3  15   4        238.65        242.98        12.73 o                         
 -11   0   5        312.30        321.16        36.33 o                         
  -9   0   5         23.80         27.73         7.73 o                         
  -7   0   5        517.19        471.18        13.57 o                         
  -5   0   5       1369.39       1371.64        22.73 o                         
  -3   0   5        805.00        652.01        19.12 o                         
  -1   0   5       1122.90       1243.42        15.58 o                         
   1   0   5       1056.25        900.85        15.27 o                         
   3   0   5        330.04        359.33         9.00 o                         
   5   0   5        188.38        202.34         8.49 o                         
   7   0   5       3581.19       3690.36        44.04 o                         
   9   0   5        278.00        240.81        16.12 o                         
  11   0   5         15.90         21.74        18.31 o                         
 -12   1   5          6.04         15.26        10.04 o                         
 -11   1   5        166.51        148.33        12.24 o                         
 -10   1   5        246.20        260.12        10.34 o                         
  -9   1   5         11.87         19.24         5.27 o                         
  -8   1   5        480.05        477.35        10.76 o                         
  -7   1   5          2.32          2.61         3.51 o                         
  -6   1   5       2249.28       2300.36        22.63 o                         
  -5   1   5        109.23        140.42         6.18 o                         
  -4   1   5       2241.39       2067.07        20.84 o                         
  -3   1   5        223.78        230.56         3.81 o                         
  -2   1   5       1789.31       1589.88        12.68 o                         
  -1   1   5        606.93        612.68         6.64 o                         
   0   1   5       1436.71       1506.40        12.76 o                         
   1   1   5       2022.28       2044.67        16.87 o                         
   2   1   5        826.82        792.52         7.50 o                         
   3   1   5          5.01          8.09         2.17 o                         
   4   1   5          0.85          6.32         2.42 o                         
   5   1   5        748.58        749.44        10.71 o                         
   6   1   5       2565.76       2538.22        23.96 o                         
   7   1   5        641.64        634.36        10.03 o                         
   8   1   5        209.88        208.16         8.64 o                         
   9   1   5        796.61        790.91        18.66 o                         
  10   1   5        782.71        796.90        19.80 o                         
  11   1   5          0.39         -3.12         9.95 o                         
  12   1   5          2.93        -13.95        13.95 o                         
 -12   2   5          3.23         -9.84         9.97 o                         
 -11   2   5        281.47        276.75        24.36 o                         
 -10   2   5        352.76        337.62        12.71 o                         
  -9   2   5         12.57          9.70         4.64 o                         
  -8   2   5        171.30        155.44         6.58 o                         
  -7   2   5       1604.88       1608.16        18.16 o                         
  -6   2   5        195.06        214.03         6.36 o                         
  -5   2   5        635.43        541.44         8.60 o                         
  -4   2   5        757.66        923.07         9.35 o                         
  -3   2   5       4160.83       4090.01        33.93 o                         
  -2   2   5         24.74         33.73         1.70 o                         
  -1   2   5       1410.63       1179.14         9.95 o                         
   0   2   5       2791.45       2725.48        20.33 o                         
   1   2   5         17.14         14.28         1.72 o                         
   2   2   5         39.27         45.69         2.38 o                         
   3   2   5       2301.84       2363.22        23.24 o                         
   4   2   5       4430.63       4531.47        42.92 o                         
   5   2   5        458.68        458.81         6.44 o                         
   6   2   5         70.48         80.16         4.83 o                         
   7   2   5        483.16        496.48         9.29 o                         
   8   2   5       1023.89       1035.31        18.26 o                         
   9   2   5       1450.98       1446.83        30.47 o                         
  10   2   5        129.23        111.89        12.35 o                         
  11   2   5        258.20        221.64        13.19 o                         
  12   2   5         54.73         31.43        20.22 o                         
 -12   3   5         93.48         68.23         9.76 o                         
 -11   3   5        214.03        202.56        18.42 o                         
 -10   3   5       1325.04       1268.42        58.45 o                         
  -9   3   5        473.32        509.05        11.16 o                         
  -8   3   5        170.98        185.81         7.05 o                         
  -7   3   5          8.44         12.73         3.80 o                         
  -6   3   5       1073.85       1035.93        13.10 o                         
  -5   3   5          2.53          3.97         2.62 o                         
  -4   3   5       1024.38        983.30        10.13 o                         
  -3   3   5         37.29         33.21         2.09 o                         
  -2   3   5      19938.36      20528.75       132.71 o                         
  -1   3   5       7221.62       7364.18        51.69 o                         
   0   3   5        146.39        117.37         3.09 o                         
   1   3   5       1038.51       1005.12         9.02 o                         
   2   3   5        322.90        248.44         4.22 o                         
   3   3   5        186.53        136.09         3.91 o                         
   4   3   5         52.32         40.09         2.61 o                         
   5   3   5        463.32        518.41         7.65 o                         
   6   3   5         53.39         61.27         4.30 o                         
   7   3   5        305.37        277.31         6.99 o                         
   8   3   5        368.41        375.86        10.51 o                         
   9   3   5        265.71        266.09         9.62 o                         
  10   3   5        551.10        553.79        19.16 o                         
  11   3   5        150.33        138.33        14.61 o                         
 -12   4   5        332.45        325.73        17.26 o                         
 -11   4   5         59.91         46.46        10.37 o                         
 -10   4   5         39.70         40.36         6.91 o                         
  -9   4   5        821.33        830.64        18.12 o                         
  -8   4   5         98.85         91.24         5.92 o                         
  -7   4   5         24.59         15.51         3.93 o                         
  -6   4   5         59.35         52.27         4.18 o                         
  -5   4   5        160.80        149.47         5.24 o                         
  -4   4   5        327.27        347.29         6.26 o                         
  -3   4   5       2110.23       2002.64        17.66 o                         
  -2   4   5       2276.46       2344.86        17.43 o                         
  -1   4   5      23325.79      24651.57       220.87 o                         
   0   4   5       5456.10       5559.41        39.93 o                         
   1   4   5          2.74          1.74         1.79 o                         
   2   4   5        767.27        687.42         7.31 o                         
   3   4   5        586.61        597.63        10.87 o                         
   4   4   5        235.97        191.58         4.82 o                         
   5   4   5         53.72         39.24         3.08 o                         
   6   4   5          2.73          0.93         2.98 o                         
   7   4   5        177.58        165.35         6.97 o                         
   8   4   5       1438.83       1447.03        19.87 o                         
   9   4   5       1644.81       1605.95        24.27 o                         
  10   4   5        371.46        377.02        21.96 o                         
  11   4   5        196.16        196.03        21.96 o                         
 -12   5   5         62.20         48.08        11.56 o                         
 -11   5   5        729.18        755.72        27.00 o                         
 -10   5   5         62.98         63.11         7.40 o                         
  -9   5   5          2.15          0.01         5.61 o                         
  -8   5   5       1391.59       1332.57        20.85 o                         
  -7   5   5          0.79         -4.17         4.17 o                         
  -6   5   5        360.59        337.30         7.84 o                         
  -5   5   5        237.53        232.64         6.91 o                         
  -4   5   5       4762.00       4824.05        36.29 o                         
  -3   5   5       3956.15       4169.80        31.59 o                         
  -2   5   5       5157.84       5235.94        36.11 o                         
  -1   5   5       2924.43       2892.84        23.90 o                         
   0   5   5        503.11        448.34         6.85 o                         
   1   5   5       1668.39       1573.58        15.72 o                         
   2   5   5        596.89        656.64         7.89 o                         
   3   5   5        645.16        719.48         9.07 o                         
   4   5   5         40.99         65.93         4.43 o                         
   5   5   5        234.06        206.16         5.42 o                         
   6   5   5         11.61          9.95         3.49 o                         
   7   5   5        765.58        855.14        13.75 o                         
   8   5   5        459.12        482.69        12.24 o                         
   9   5   5        139.17        132.99         9.07 o                         
  10   5   5        518.25        529.55        15.80 o                         
  11   5   5          1.67         -9.15         9.17 o                         
 -11   6   5          9.46          5.78         8.35 o                         
 -10   6   5          1.57         -2.90         7.20 o                         
  -9   6   5          0.21         -5.68         5.68 o                         
  -8   6   5       1357.96       1370.45        21.02 o                         
  -7   6   5        386.37        405.28        10.80 o                         
  -6   6   5        630.61        631.31        12.08 o                         
  -5   6   5        231.84        226.70         7.50 o                         
  -4   6   5       1806.01       1768.00        21.52 o                         
  -3   6   5        755.93        782.01         9.26 o                         
  -2   6   5       1340.80       1370.44        13.66 o                         
  -1   6   5       1007.45        963.50         9.91 o                         
   0   6   5        354.14        423.18         7.00 o                         
   1   6   5          5.96          7.01         2.44 o                         
   2   6   5       3764.61       3769.07        35.83 o                         
   3   6   5        103.19        132.06         5.37 o                         
   4   6   5       2032.02       1955.82        36.88 o                         
   5   6   5        502.42        519.13        10.73 o                         
   6   6   5         67.82         73.34         5.44 o                         
   7   6   5         18.00         25.58         5.20 o                         
   8   6   5       1375.51       1397.35        40.83 o                         
   9   6   5        263.45        251.49        11.42 o                         
  10   6   5        100.67        101.23         9.62 o                         
  11   6   5        151.60        131.93        12.45 o                         
 -11   7   5        382.35        412.62        15.81 o                         
 -10   7   5        181.55        173.00        11.02 o                         
  -9   7   5        797.62        853.26        16.99 o                         
  -8   7   5         77.41         84.54         7.80 o                         
  -7   7   5       2245.20       2212.27        26.89 o                         
  -6   7   5         32.87         33.95         5.57 o                         
  -5   7   5        421.39        401.11        10.61 o                         
  -4   7   5        303.37        304.36         7.63 o                         
  -3   7   5        135.19        146.69         5.30 o                         
  -2   7   5         73.06         79.48         3.89 o                         
  -1   7   5        945.55        958.43        10.23 o                         
   0   7   5        292.65        280.74         5.84 o                         
   1   7   5       1082.38       1034.05        12.23 o                         
   2   7   5        789.10        835.45        10.68 o                         
   3   7   5       2970.73       2733.61        47.43 o                         
   4   7   5        304.86        308.17         9.38 o                         
   5   7   5       2153.44       2298.48        57.44 o                         
   6   7   5         14.62         14.95         4.47 o                         
   7   7   5        451.21        462.41        12.57 o                         
   8   7   5         60.29         62.85         9.80 o                         
   9   7   5        218.36        221.24        11.21 o                         
  10   7   5         34.10         46.59        11.87 o                         
 -10   8   5        599.82        659.27        18.54 o                         
  -9   8   5         10.65         17.46         7.58 o                         
  -8   8   5       1255.78       1271.16        20.34 o                         
  -7   8   5         81.78         75.67         9.74 o                         
  -6   8   5       1387.09       1423.41        21.73 o                         
  -5   8   5       3090.62       3021.96        35.85 o                         
  -4   8   5        705.01        709.14        11.74 o                         
  -3   8   5         66.85         66.12         4.34 o                         
  -2   8   5        624.84        585.07        10.33 o                         
  -1   8   5        505.60        472.57         9.92 o                         
   0   8   5        705.12        718.04         9.57 o                         
   1   8   5         15.90         12.98         2.56 o                         
   2   8   5        605.92        560.82        10.42 o                         
   3   8   5        827.56        817.21        11.10 o                         
   4   8   5       4430.54       4509.23        92.19 o                         
   5   8   5       1139.49       1161.24        23.23 o                         
   6   8   5       2463.92       2432.00        53.30 o                         
   7   8   5         72.24         60.10         7.60 o                         
   8   8   5        114.25        145.26        14.20 o                         
   9   8   5          0.20          1.20         8.22 o                         
  10   8   5        349.11        328.86        13.98 o                         
 -10   9   5         18.74         23.91         9.70 o                         
  -9   9   5       2397.29       2450.72        39.10 o                         
  -8   9   5          3.40         14.46         6.74 o                         
  -7   9   5        423.67        456.70        16.21 o                         
  -6   9   5       1071.06       1053.63        19.05 o                         
  -5   9   5          1.29          3.37         4.90 o                         
  -4   9   5        589.43        550.10        16.51 o                         
  -3   9   5        321.16        337.34         8.67 o                         
  -2   9   5        519.92        512.37        10.16 o                         
  -1   9   5        428.26        436.56         7.75 o                         
   0   9   5         88.75         97.89         4.80 o                         
   1   9   5        744.41        732.25        11.32 o                         
   2   9   5         97.38        116.97         4.63 o                         
   3   9   5       3426.64       3476.99        57.15 o                         
   4   9   5        146.40        124.37         7.14 o                         
   5   9   5       2573.58       2539.98        62.18 o                         
   6   9   5        130.11        142.15         9.33 o                         
   7   9   5        405.77        431.25        14.90 o                         
   8   9   5         94.51         86.60        10.96 o                         
   9   9   5        176.45        175.66        14.84 o                         
  -9  10   5          5.09         10.42         9.12 o                         
  -8  10   5        318.44        311.07        14.73 o                         
  -7  10   5        372.15        373.53        13.39 o                         
  -6  10   5         98.73         91.80        10.38 o                         
  -5  10   5        679.37        700.99        17.27 o                         
  -4  10   5          7.90          4.15         4.78 o                         
  -3  10   5        885.44        865.76        13.96 o                         
  -2  10   5         41.32         56.08         5.04 o                         
  -1  10   5         85.52         81.34         4.98 o                         
   0  10   5        152.69        177.29         7.28 o                         
   1  10   5        291.76        279.32         8.01 o                         
   2  10   5        349.33        349.70         8.17 o                         
   3  10   5        632.04        608.21        12.41 o                         
   4  10   5       3220.70       3227.06        71.04 o                         
   5  10   5        705.29        716.02        15.78 o                         
   6  10   5        313.91        387.22        14.37 o                         
   7  10   5          8.57         10.36         7.29 o                         
   8  10   5        508.87        523.29        26.19 o                         
   9  10   5        183.88        167.82        14.57 o                         
  -9  11   5        113.33        128.33        12.73 o                         
  -8  11   5        155.27        138.24        11.67 o                         
  -7  11   5        178.16        187.46        12.41 o                         
  -6  11   5        238.20        254.90        13.09 o                         
  -5  11   5         41.55         36.67         6.52 o                         
  -4  11   5        266.16        258.38        11.82 o                         
  -3  11   5         14.84         20.61         5.37 o                         
  -2  11   5        455.30        461.42        11.63 o                         
  -1  11   5         11.01         19.32         5.20 o                         
   0  11   5        310.48        316.08         8.91 o                         
   1  11   5        383.44        373.42         9.47 o                         
   2  11   5        135.90        138.15         6.17 o                         
   3  11   5       1149.02       1167.10        19.77 o                         
   4  11   5         34.25         37.74         5.67 o                         
   5  11   5         31.45         35.86         7.43 o                         
   6  11   5        117.93        111.45         9.68 o                         
   7  11   5        445.99        430.78        16.63 o                         
   8  11   5        180.67        191.31        15.14 o                         
  -8  12   5          0.33         -8.98         8.98 o                         
  -7  12   5        296.76        279.00        14.68 o                         
  -6  12   5          7.49          5.12         7.91 o                         
  -5  12   5        158.42        194.98        12.00 o                         
  -4  12   5        203.55        174.66        13.13 o                         
  -3  12   5        443.83        436.13        13.01 o                         
  -2  12   5        148.90        156.86        18.00 o                         
  -1  12   5         70.71         86.97        10.75 o                         
   0  12   5         43.40         53.35         5.27 o                         
   1  12   5       1083.09       1059.68        15.96 o                         
   2  12   5          0.57         -1.47         4.48 o                         
   3  12   5         99.21        109.01         7.46 o                         
   4  12   5         28.86         30.64         6.69 o                         
   5  12   5          4.99          5.31         5.98 o                         
   6  12   5          1.14          6.90         7.46 o                         
   7  12   5         15.20         32.21         8.90 o                         
  -7  13   5          1.72          0.23         9.55 o                         
  -6  13   5        192.88        192.01        13.15 o                         
  -5  13   5          2.42         -4.80         7.50 o                         
  -4  13   5        139.64        163.91        11.58 o                         
  -3  13   5          2.32         -5.06         6.50 o                         
  -2  13   5       1102.45       1100.94        26.93 o                         
  -1  13   5         91.29         83.67         6.92 o                         
   0  13   5         25.79         29.98         5.65 o                         
   1  13   5          6.77         15.89         5.00 o                         
   2  13   5         79.19         76.91         6.63 o                         
   3  13   5         17.91         12.91         5.78 o                         
   4  13   5          6.18         14.55         6.78 o                         
   5  13   5          2.45         -4.13         6.38 o                         
   6  13   5          6.13         -1.01         6.78 o                         
  -5  14   5         39.28         53.45        11.38 o                         
  -4  14   5          0.00          1.80        13.54 o                         
  -3  14   5        726.13        695.22        20.25 o                         
  -2  14   5         45.22         41.65         8.62 o                         
  -1  14   5        297.47        305.72        11.54 o                         
   0  14   5        133.89        133.70        13.22 o                         
   1  14   5        192.24        193.35        10.64 o                         
   2  14   5         90.98        100.11         8.48 o                         
   3  14   5         86.24         76.11         8.43 o                         
   4  14   5         10.72         12.26         7.10 o                         
   5  14   5        198.95        174.80        11.22 o                         
  -3  15   5        146.61        173.55        12.81 o                         
  -2  15   5        247.81        223.72        12.08 o                         
  -1  15   5         10.93          3.09         6.78 o                         
   0  15   5        369.05        364.60        14.18 o                         
   1  15   5          0.70          3.57         6.17 o                         
   2  15   5        244.17        235.48        11.22 o                         
 -12   0   6        449.88        454.05        27.71 o                         
 -10   0   6        619.21        649.97        25.19 o                         
  -8   0   6       6260.56       6347.00       102.47 o                         
  -6   0   6        460.54        442.25        12.94 o                         
  -4   0   6         90.91         49.58         3.45 o                         
  -2   0   6          7.98         11.99         3.15 o                         
   0   0   6        158.42        180.74         5.86 o                         
   2   0   6       4597.29       4463.33        43.67 o                         
   4   0   6       6474.72       6331.73        79.69 o                         
   6   0   6       3611.14       3649.34        50.47 o                         
   8   0   6       5136.16       5099.53       132.43 o                         
  10   0   6         78.78         46.94        13.14 o                         
 -12   1   6         28.81         14.19         9.81 o                         
 -11   1   6        446.92        455.29        20.65 o                         
 -10   1   6          4.69          0.70         5.70 o                         
  -9   1   6       3216.54       3166.27        46.15 o                         
  -8   1   6         42.07         50.76         7.40 o                         
  -7   1   6       2662.15       2752.00        27.15 o                         
  -6   1   6         71.50         75.39         4.82 o                         
  -5   1   6        446.88        446.16         7.05 o                         
  -4   1   6        195.54        179.18         3.81 o                         
  -3   1   6        339.21        336.31         4.67 o                         
  -2   1   6        611.73        592.49         6.60 o                         
  -1   1   6        205.11        169.42         3.34 o                         
   0   1   6        653.05        791.03         7.59 o                         
   1   1   6       1222.35       1087.52        11.42 o                         
   2   1   6       2150.34       2354.21        18.49 o                         
   3   1   6      15538.30      15715.73       108.11 o                         
   4   1   6         62.60         80.76         4.41 o                         
   5   1   6       4402.09       4372.97        37.75 o                         
   6   1   6        445.53        451.75         9.12 o                         
   7   1   6       1485.03       1565.19        19.22 o                         
   8   1   6        317.59        316.64        10.85 o                         
   9   1   6       1480.03       1430.89        33.82 o                         
  10   1   6        115.62        111.03        10.58 o                         
  11   1   6        168.00        150.12        14.51 o                         
 -12   2   6         54.23         48.25        13.62 o                         
 -11   2   6        214.54        230.54        12.01 o                         
 -10   2   6        117.75        124.07         8.07 o                         
  -9   2   6         47.26         48.53         5.49 o                         
  -8   2   6       2123.86       2120.71        32.33 o                         
  -7   2   6        449.06        495.15         9.64 o                         
  -6   2   6          4.16         10.83         3.69 o                         
  -5   2   6         46.26         65.34         3.49 o                         
  -4   2   6        345.41        400.65         5.32 o                         
  -3   2   6       1698.99       1714.07        12.93 o                         
  -2   2   6         92.54         87.78         2.51 o                         
  -1   2   6       2458.58       2408.20        18.63 o                         
   0   2   6        546.55        527.53         5.95 o                         
   1   2   6        657.65        709.94         6.68 o                         
   2   2   6       3783.09       3585.98        28.27 o                         
   3   2   6         45.16         42.08         2.63 o                         
   4   2   6        794.98        760.54         8.69 o                         
   5   2   6        695.97        711.46         9.48 o                         
   6   2   6        988.57        985.57        12.14 o                         
   7   2   6         51.96         50.68         5.05 o                         
   8   2   6        485.08        504.24        12.07 o                         
   9   2   6        452.34        415.66        13.12 o                         
  10   2   6        319.17        267.73        11.49 o                         
  11   2   6        295.67        305.85        15.82 o                         
 -12   3   6          6.49         -8.36         8.36 o                         
 -11   3   6        291.03        284.59        13.98 o                         
 -10   3   6         61.90         60.58         7.49 o                         
  -9   3   6         77.05         76.92         6.04 o                         
  -8   3   6        116.87        140.17         7.54 o                         
  -7   3   6        134.29        139.96         6.04 o                         
  -6   3   6         53.51         29.13         3.52 o                         
  -5   3   6         22.87         17.83         4.77 o                         
  -4   3   6       1701.23       1628.62        13.72 o                         
  -3   3   6        212.44        263.75         4.31 o                         
  -2   3   6       8300.56       8169.94        54.48 o                         
  -1   3   6         72.43         71.41         2.73 o                         
   0   3   6        361.77        356.46         4.61 o                         
   1   3   6        366.08        357.92         4.81 o                         
   2   3   6        107.01         82.03         2.76 o                         
   3   3   6       4713.35       4624.84        36.30 o                         
   4   3   6        274.98        302.75         6.90 o                         
   5   3   6        244.90        259.40         6.05 o                         
   6   3   6         35.09         33.73         3.56 o                         
   7   3   6        182.98        178.28         7.99 o                         
   8   3   6         58.87         73.54         6.45 o                         
   9   3   6        308.91        298.73        10.76 o                         
  10   3   6        183.51        171.85        11.46 o                         
  11   3   6        129.64        105.25        13.38 o                         
 -12   4   6          0.68         -8.58        10.22 o                         
 -11   4   6         14.97         19.91         8.17 o                         
 -10   4   6        216.60        241.49        11.47 o                         
  -9   4   6        588.70        596.01        19.50 o                         
  -8   4   6         12.66          8.07         4.52 o                         
  -7   4   6         75.77         72.24         5.05 o                         
  -6   4   6        200.53        207.03         6.57 o                         
  -5   4   6        908.25       1008.28        12.63 o                         
  -4   4   6       1332.72       1476.56        17.05 o                         
  -3   4   6       1070.45        931.74         9.35 o                         
  -2   4   6        897.07       1030.78         9.23 o                         
  -1   4   6       6301.00       6415.76        45.96 o                         
   0   4   6         23.73          9.37         1.88 o                         
   1   4   6        752.39        662.26         7.54 o                         
   2   4   6        902.14        869.83         8.77 o                         
   3   4   6        128.14        137.64         3.89 o                         
   4   4   6         65.07         55.04         3.13 o                         
   5   4   6         73.30         83.02         3.69 o                         
   6   4   6        281.67        267.66         6.30 o                         
   7   4   6          0.95         -3.44         3.44 o                         
   8   4   6        229.62        244.64        12.15 o                         
   9   4   6         51.38         44.51         6.83 o                         
  10   4   6        121.03        116.82        10.72 o                         
  11   4   6        260.52        258.67        18.99 o                         
 -11   5   6        122.37        124.64        11.98 o                         
 -10   5   6        239.16        237.50        10.58 o                         
  -9   5   6        228.41        223.34         9.61 o                         
  -8   5   6        817.06        835.95        15.27 o                         
  -7   5   6        225.78        205.19         8.19 o                         
  -6   5   6        267.87        278.67         7.91 o                         
  -5   5   6        124.35        125.72         5.14 o                         
  -4   5   6       4509.62       4236.56        34.57 o                         
  -3   5   6        260.54        298.18         4.98 o                         
  -2   5   6       1671.06       1453.28        13.10 o                         
  -1   5   6       1210.23       1292.66        12.64 o                         
   0   5   6       1310.59       1188.37        11.19 o                         
   1   5   6         24.35         20.64         2.39 o                         
   2   5   6       1257.30       1349.69        18.73 o                         
   3   5   6       1097.89       1154.33        15.84 o                         
   4   5   6        273.10        252.46         5.60 o                         
   5   5   6          1.98          3.96         2.70 o                         
   6   5   6        600.07        556.39        12.99 o                         
   7   5   6          6.04          5.94         4.75 o                         
   8   5   6        115.41        142.73         8.83 o                         
   9   5   6        182.19        211.00        10.45 o                         
  10   5   6        147.38        116.85         9.58 o                         
  11   5   6         25.17         15.27        11.53 o                         
 -11   6   6        100.89         77.03         9.69 o                         
 -10   6   6         49.63         59.64         7.64 o                         
  -9   6   6         78.60         82.10         7.60 o                         
  -8   6   6        252.01        242.91         9.63 o                         
  -7   6   6       2160.11       2217.16        26.53 o                         
  -6   6   6        232.10        235.41         9.81 o                         
  -5   6   6         15.84          8.34         4.01 o                         
  -4   6   6         77.95         80.76         3.79 o                         
  -3   6   6       5765.81       5698.39        40.02 o                         
  -2   6   6        593.70        631.56         7.14 o                         
  -1   6   6        286.00        266.73         6.55 o                         
   0   6   6        811.77        852.19         9.82 o                         
   1   6   6       1349.59       1401.07        14.75 o                         
   2   6   6       1319.81       1251.31        15.78 o                         
   3   6   6        493.38        447.19         9.07 o                         
   4   6   6         24.62         21.43         3.08 o                         
   5   6   6         50.26         50.02         4.10 o                         
   6   6   6        151.61        152.83         6.76 o                         
   7   6   6        157.74        163.44         7.77 o                         
   8   6   6        784.75        779.27        16.80 o                         
   9   6   6        446.39        452.64        17.98 o                         
  10   6   6          0.34          3.69         7.92 o                         
  11   6   6        125.00        137.40        18.61 o                         
 -11   7   6        184.37        159.80        11.63 o                         
 -10   7   6          6.91         -2.64         6.70 o                         
  -9   7   6          0.06          3.74         6.16 o                         
  -8   7   6        355.32        359.63        11.79 o                         
  -7   7   6        365.82        373.42        11.23 o                         
  -6   7   6        706.47        689.85        14.40 o                         
  -5   7   6          0.12          3.71         4.24 o                         
  -4   7   6       1798.10       1826.97        19.65 o                         
  -3   7   6        238.36        227.48         5.52 o                         
  -2   7   6       3229.79       3009.17        22.93 o                         
  -1   7   6        333.14        391.96         7.91 o                         
   0   7   6        654.53        705.94        14.35 o                         
   1   7   6        150.05        142.27         5.01 o                         
   2   7   6        517.11        438.01         7.97 o                         
   3   7   6        395.35        394.52         7.71 o                         
   4   7   6         13.02          0.25         3.43 o                         
   5   7   6         23.75         26.09         4.87 o                         
   6   7   6         46.41         60.83         5.58 o                         
   7   7   6         93.34        100.33         7.85 o                         
   8   7   6        856.05        896.41        31.00 o                         
   9   7   6          6.50          1.99         7.09 o                         
  10   7   6        274.76        267.29        13.51 o                         
 -10   8   6        118.61        107.19        14.78 o                         
  -9   8   6          2.12          7.26         6.53 o                         
  -8   8   6        433.98        425.19        15.83 o                         
  -7   8   6        124.52        134.15         8.47 o                         
  -6   8   6         78.29         76.61         6.82 o                         
  -5   8   6        986.16       1024.96        19.55 o                         
  -4   8   6          0.38         -0.87         3.34 o                         
  -3   8   6       1448.18       1499.84        17.35 o                         
  -2   8   6          0.09          0.09         2.74 o                         
  -1   8   6        626.99        634.55         8.58 o                         
   0   8   6        107.65        125.80         4.73 o                         
   1   8   6          2.62          7.62         2.56 o                         
   2   8   6         23.61         20.29         2.90 o                         
   3   8   6       1141.75       1195.79        21.73 o                         
   4   8   6        156.00        161.25         7.44 o                         
   5   8   6         71.13         86.79         6.57 o                         
   6   8   6         25.98         20.33         5.65 o                         
   7   8   6        139.94        150.11        11.53 o                         
   8   8   6         25.87         16.92        10.24 o                         
   9   8   6        426.08        442.09        30.14 o                         
  10   8   6         28.62         26.99        10.32 o                         
 -10   9   6          5.02         -8.91         8.91 o                         
  -9   9   6          0.48         11.73         7.68 o                         
  -8   9   6         25.26         40.08         9.66 o                         
  -7   9   6         81.91         91.52         8.14 o                         
  -6   9   6       1934.54       1923.46        27.41 o                         
  -5   9   6          0.05         -4.07         4.77 o                         
  -4   9   6        225.37        189.17         8.39 o                         
  -3   9   6         37.67         32.94         4.05 o                         
  -2   9   6       1301.15       1336.79        17.67 o                         
  -1   9   6         91.88         94.35         4.50 o                         
   0   9   6         38.28         39.71         3.69 o                         
   1   9   6        354.91        348.68         7.55 o                         
   2   9   6        665.85        638.13         9.28 o                         
   3   9   6         50.21         54.57         4.09 o                         
   4   9   6          6.06          4.85         4.21 o                         
   5   9   6          4.37          3.83         5.16 o                         
   6   9   6         88.06         86.53         8.24 o                         
   7   9   6         22.64         34.86         9.16 o                         
   8   9   6        380.14        412.83        19.00 o                         
   9   9   6         62.39         82.29        10.73 o                         
  -9  10   6         77.96         74.58        10.66 o                         
  -8  10   6        306.48        324.80        13.46 o                         
  -7  10   6         85.11         84.69         8.27 o                         
  -6  10   6          0.43          0.44         5.54 o                         
  -5  10   6        297.64        323.54        11.52 o                         
  -4  10   6         88.47         88.03         7.07 o                         
  -3  10   6       1009.50        977.58        15.27 o                         
  -2  10   6        103.46        103.64         6.09 o                         
  -1  10   6         81.30         75.28         5.04 o                         
   0  10   6        294.96        331.97         9.24 o                         
   1  10   6         60.78         68.07         5.17 o                         
   2  10   6        340.21        334.39         8.21 o                         
   3  10   6        833.85        823.78        19.53 o                         
   4  10   6        143.52        150.34         7.50 o                         
   5  10   6          0.47          6.93         5.44 o                         
   6  10   6        312.34        316.47        13.10 o                         
   7  10   6         29.03         33.70        18.62 o                         
   8  10   6        391.19        418.08        19.55 o                         
   9  10   6        337.91        375.91        20.98 o                         
  -8  11   6        180.49        182.18        16.76 o                         
  -7  11   6         81.01         68.00         8.44 o                         
  -6  11   6        414.21        434.21        14.10 o                         
  -5  11   6        100.15        122.91         8.56 o                         
  -4  11   6        115.58        108.46         8.00 o                         
  -3  11   6         46.40         32.50         5.80 o                         
  -2  11   6       1008.83        968.21        15.66 o                         
  -1  11   6        413.67        392.02        10.62 o                         
   0  11   6        154.48        166.28         7.14 o                         
   1  11   6         82.58        117.94         6.35 o                         
   2  11   6        150.71        165.18         6.68 o                         
   3  11   6        347.41        355.48        10.65 o                         
   4  11   6         38.56         38.34         5.83 o                         
   5  11   6        238.23        223.63        12.30 o                         
   6  11   6         34.19         37.16         8.01 o                         
   7  11   6       1098.70       1202.05        52.69 o                         
   8  11   6        180.92        175.92        20.16 o                         
  -7  12   6          4.16         -5.83         8.83 o                         
  -6  12   6         36.25         38.72         9.02 o                         
  -5  12   6        194.10        185.99        10.33 o                         
  -4  12   6         67.49         74.23         7.56 o                         
  -3  12   6        298.70        303.44        12.27 o                         
  -2  12   6         87.82        113.32        11.55 o                         
  -1  12   6        754.68        727.94        14.19 o                         
   0  12   6        359.45        374.62        10.65 o                         
   1  12   6        105.76        115.33         7.19 o                         
   2  12   6        319.96        336.88        10.15 o                         
   3  12   6        242.66        272.94        10.35 o                         
   4  12   6        500.85        530.67        14.02 o                         
   5  12   6        138.08        130.59         9.16 o                         
   6  12   6        181.49        172.10        10.74 o                         
   7  12   6         36.79         32.83        10.84 o                         
  -6  13   6        100.03         93.19        10.83 o                         
  -5  13   6         61.26         71.63        12.84 o                         
  -4  13   6         31.61         24.18         8.19 o                         
  -3  13   6          5.66         10.55         8.59 o                         
  -2  13   6        731.30        725.65        23.53 o                         
  -1  13   6        350.51        321.21        11.04 o                         
   0  13   6        759.01        761.60        14.35 o                         
   1  13   6        343.77        347.86        11.70 o                         
   2  13   6          0.17         -3.92         4.79 o                         
   3  13   6        346.07        349.38        12.19 o                         
   4  13   6          8.95          5.85         9.39 o                         
   5  13   6        510.94        534.60        21.54 o                         
   6  13   6          1.15         -6.43         8.06 o                         
  -5  14   6          3.78         -4.98         8.91 o                         
  -4  14   6        124.25        132.27        11.44 o                         
  -3  14   6        110.47         95.40         9.98 o                         
  -2  14   6         81.48         99.59        10.20 o                         
  -1  14   6        104.20        118.04         8.17 o                         
   0  14   6         80.23         72.29         7.13 o                         
   1  14   6        134.16        120.58         8.55 o                         
   2  14   6        299.71        307.85        12.72 o                         
   3  14   6         29.91         21.71         7.02 o                         
   4  14   6        574.69        589.47        17.28 o                         
  -2  15   6        131.99         92.58         9.35 o                         
  -1  15   6        204.91        230.89        21.80 o                         
   0  15   6          6.95         14.10         6.88 o                         
   1  15   6        101.77         96.12         8.59 o                         
   2  15   6          1.14         12.87        11.26 o                         
 -11   0   7        183.44        159.59        12.86 o                         
  -9   0   7        201.71        192.05        12.14 o                         
  -7   0   7         75.56         85.88         8.24 o                         
  -5   0   7       1182.32       1112.47        14.96 o                         
  -3   0   7       6320.63       6134.02        59.12 o                         
  -1   0   7         96.12        180.09         6.24 o                         
   1   0   7       7866.36       8497.46        90.24 o                         
   3   0   7       6020.33       6348.14        61.69 o                         
   5   0   7         36.40         48.61         6.07 o                         
   7   0   7         40.53         27.53         6.76 o                         
   9   0   7       1627.23       1666.06        56.06 o                         
  11   0   7        129.48        166.88        26.89 o                         
 -12   1   7         34.13         30.61         9.30 o                         
 -11   1   7        141.81        137.19         8.95 o                         
 -10   1   7          0.55         -4.28         5.63 o                         
  -9   1   7        420.32        430.45        12.89 o                         
  -8   1   7          5.13          7.50         4.21 o                         
  -7   1   7         43.46         35.56         4.71 o                         
  -6   1   7       1270.46       1291.50        15.11 o                         
  -5   1   7        576.12        551.92         7.32 o                         
  -4   1   7       2380.64       2248.22        17.44 o                         
  -3   1   7         79.08         87.88         2.89 o                         
  -2   1   7       5665.95       5508.93        46.68 o                         
  -1   1   7        369.28        369.43         4.85 o                         
   0   1   7        869.11        980.66         9.95 o                         
   1   1   7         25.93         15.30         2.53 o                         
   2   1   7       3512.19       3379.92        24.39 o                         
   3   1   7          1.59          6.66         1.91 o                         
   4   1   7          2.88          1.83         2.50 o                         
   5   1   7        153.28        213.53         6.14 o                         
   6   1   7        158.47        157.95         5.74 o                         
   7   1   7         40.15         35.09         4.54 o                         
   8   1   7       1542.57       1480.39        26.91 o                         
   9   1   7        909.40        887.82        25.57 o                         
  10   1   7        336.01        347.14        15.04 o                         
  11   1   7         41.60         46.65        12.61 o                         
 -12   2   7         32.97         42.75         9.66 o                         
 -11   2   7        314.36        301.65        17.64 o                         
 -10   2   7          7.88          3.12         5.91 o                         
  -9   2   7         43.59         44.51         5.52 o                         
  -8   2   7        394.33        395.06         9.81 o                         
  -7   2   7        274.86        285.96        13.11 o                         
  -6   2   7         49.51         48.26         4.09 o                         
  -5   2   7        981.58        924.15        10.18 o                         
  -4   2   7        452.85        499.04         6.19 o                         
  -3   2   7       2873.91       2823.08        19.88 o                         
  -2   2   7        428.47        436.23         5.12 o                         
  -1   2   7        172.45        143.44         3.57 o                         
   0   2   7         66.42         76.97         2.67 o                         
   1   2   7       1493.49       1404.16        12.15 o                         
   2   2   7        647.70        598.52         9.05 o                         
   3   2   7        562.00        490.63         6.75 o                         
   4   2   7        162.05        119.43         4.06 o                         
   5   2   7        510.73        471.37         7.82 o                         
   6   2   7        217.99        211.68         5.96 o                         
   7   2   7       1203.67       1240.64        15.64 o                         
   8   2   7        520.93        511.87        10.77 o                         
   9   2   7        132.36        136.81         9.11 o                         
  10   2   7        237.28        227.96        12.99 o                         
  11   2   7          7.25         -9.78         9.78 o                         
 -12   3   7         33.80         44.68        10.45 o                         
 -11   3   7        248.26        225.85        11.21 o                         
 -10   3   7          0.56         -5.67         5.67 o                         
  -9   3   7          6.21          6.39         4.77 o                         
  -8   3   7       1039.94       1056.13        24.55 o                         
  -7   3   7        413.67        434.01        12.85 o                         
  -6   3   7        508.41        520.67         9.67 o                         
  -5   3   7         16.99         17.66         2.62 o                         
  -4   3   7       2234.55       2189.02        21.22 o                         
  -3   3   7         25.11         29.39         2.11 o                         
  -2   3   7       6507.10       6273.31        42.73 o                         
  -1   3   7        231.84        205.51         4.25 o                         
   0   3   7       2337.19       2149.59        17.38 o                         
   1   3   7       1150.82       1150.78         9.90 o                         
   2   3   7       3677.81       3732.00        31.91 o                         
   3   3   7       1570.34       1593.98        14.95 o                         
   4   3   7         47.08         42.70         3.08 o                         
   5   3   7       1134.90       1028.62        11.86 o                         
   6   3   7        277.10        295.71         7.13 o                         
   7   3   7         56.54         64.81         5.01 o                         
   8   3   7        114.73         98.40         6.27 o                         
   9   3   7        279.23        289.79        10.58 o                         
  10   3   7        465.88        481.45        20.42 o                         
  11   3   7         16.81         13.72        11.12 o                         
 -12   4   7        391.62        387.26        35.42 o                         
 -11   4   7          1.09         -4.92         7.82 o                         
 -10   4   7        450.65        478.10        13.66 o                         
  -9   4   7         19.94         31.12         6.23 o                         
  -8   4   7        318.04        329.94        12.07 o                         
  -7   4   7       2892.71       2872.70        28.62 o                         
  -6   4   7        544.85        527.51         9.76 o                         
  -5   4   7         37.16         19.90         3.40 o                         
  -4   4   7        390.26        359.47         6.04 o                         
  -3   4   7       3614.43       3439.78        25.06 o                         
  -2   4   7          1.07          0.90         1.69 o                         
  -1   4   7       2959.53       2894.92        22.68 o                         
   0   4   7        556.07        483.84         5.94 o                         
   1   4   7       2559.39       2587.87        19.42 o                         
   2   4   7       1099.38        996.92         9.82 o                         
   3   4   7        355.63        368.38         5.42 o                         
   4   4   7       2417.98       2455.93        21.94 o                         
   5   4   7         14.65         19.64         2.97 o                         
   6   4   7        234.77        280.46         7.16 o                         
   7   4   7        400.00        341.76         8.82 o                         
   8   4   7        712.47        723.02        14.13 o                         
   9   4   7        543.78        521.42        14.08 o                         
  10   4   7         36.07         15.89        10.49 o                         
  11   4   7          7.07         25.33        11.68 o                         
 -11   5   7        323.70        322.88        16.16 o                         
 -10   5   7         20.69         -1.96         6.57 o                         
  -9   5   7       1014.18       1008.61        17.80 o                         
  -8   5   7         10.65         -1.27         4.93 o                         
  -7   5   7        537.55        516.30        11.78 o                         
  -6   5   7        170.29        154.46         6.41 o                         
  -5   5   7        589.95        608.98        10.03 o                         
  -4   5   7       2623.44       2739.51        24.10 o                         
  -3   5   7        913.05        997.39         9.54 o                         
  -2   5   7       1013.20       1084.37        10.14 o                         
  -1   5   7       1810.86       1850.22        15.89 o                         
   0   5   7       1245.20       1181.36        11.33 o                         
   1   5   7         82.56         89.34         3.31 o                         
   2   5   7       1638.99       1526.14        13.02 o                         
   3   5   7       6326.25       6291.34        71.20 o                         
   4   5   7       1163.60       1164.18        11.95 o                         
   5   5   7        300.19        270.75         7.50 o                         
   6   5   7        139.60        113.74         5.58 o                         
   7   5   7       1222.37       1294.55        19.23 o                         
   8   5   7          0.44          6.44         5.67 o                         
   9   5   7         59.40         30.89         8.51 o                         
  10   5   7         14.39          0.63         9.83 o                         
  11   5   7        101.02         92.17        15.39 o                         
 -11   6   7         14.76          9.62         8.10 o                         
 -10   6   7        266.37        283.74        11.57 o                         
  -9   6   7         21.50         26.22         6.80 o                         
  -8   6   7        684.46        715.21        14.73 o                         
  -7   6   7         70.67         86.15         6.64 o                         
  -6   6   7         80.99         89.52         6.05 o                         
  -5   6   7        247.55        271.21         9.11 o                         
  -4   6   7        127.08        166.71         5.44 o                         
  -3   6   7          7.98          9.76         2.18 o                         
  -2   6   7        414.05        414.64         5.93 o                         
  -1   6   7        153.21        153.62         4.69 o                         
   0   6   7          0.63          0.78         2.09 o                         
   1   6   7        753.40        732.92        10.76 o                         
   2   6   7        818.24        806.61        11.84 o                         
   3   6   7        323.56        345.53         6.83 o                         
   4   6   7       1151.30       1090.45        14.12 o                         
   5   6   7        139.68        131.74         5.15 o                         
   6   6   7        472.82        504.94        11.31 o                         
   7   6   7         16.61         19.12         5.59 o                         
   8   6   7        205.89        207.26         9.54 o                         
   9   6   7          5.09         -0.85         8.12 o                         
  10   6   7        310.06        302.22        14.99 o                         
 -11   7   7         97.81        129.68        11.68 o                         
 -10   7   7         10.04         18.70         7.26 o                         
  -9   7   7        667.80        694.95        16.56 o                         
  -8   7   7        141.60        140.01         8.45 o                         
  -7   7   7       1198.49       1260.23        21.05 o                         
  -6   7   7        612.99        611.36        13.90 o                         
  -5   7   7        519.35        533.65        12.46 o                         
  -4   7   7        497.12        541.40         8.76 o                         
  -3   7   7        162.51        155.35         4.87 o                         
  -2   7   7          0.04         -1.82         1.98 o                         
  -1   7   7        381.28        388.57        10.38 o                         
   0   7   7        500.81        490.15         8.56 o                         
   1   7   7         67.13         64.88         3.96 o                         
   2   7   7        206.41        230.30         5.53 o                         
   3   7   7       4506.30       4491.73        65.54 o                         
   4   7   7        607.93        610.72        16.97 o                         
   5   7   7        786.90        829.06        25.16 o                         
   6   7   7        301.12        317.66        16.55 o                         
   7   7   7       1756.41       1823.78        28.66 o                         
   8   7   7          1.30         -3.05         6.62 o                         
   9   7   7        356.73        351.50        19.06 o                         
  10   7   7          7.18         12.43         9.38 o                         
 -10   8   7        144.10        169.39        13.99 o                         
  -9   8   7         11.14         11.74         7.75 o                         
  -8   8   7        329.62        381.11        13.63 o                         
  -7   8   7        204.42        182.18        14.79 o                         
  -6   8   7       1663.00       1637.38        24.32 o                         
  -5   8   7        221.92        215.19         9.89 o                         
  -4   8   7        619.17        664.72        11.18 o                         
  -3   8   7       1286.00       1267.61        14.62 o                         
  -2   8   7         76.00         74.08         3.46 o                         
  -1   8   7         55.69         49.08         3.49 o                         
   0   8   7        153.88        128.25         4.97 o                         
   1   8   7        511.84        487.14         8.38 o                         
   2   8   7         23.67         20.06         3.28 o                         
   3   8   7        638.68        665.91        12.81 o                         
   4   8   7       2978.76       3158.14        59.68 o                         
   5   8   7        279.17        292.27        17.40 o                         
   6   8   7       1484.01       1577.94        34.87 o                         
   7   8   7          9.21          1.77         7.15 o                         
   8   8   7       1087.76       1139.55        22.26 o                         
   9   8   7         45.76         52.10         9.94 o                         
 -10   9   7         51.23         48.37        10.77 o                         
  -9   9   7        843.96        892.44        20.51 o                         
  -8   9   7         69.68         90.09         8.69 o                         
  -7   9   7       1234.96       1264.17        22.30 o                         
  -6   9   7         77.03         92.44         7.99 o                         
  -5   9   7        728.76        700.92        15.31 o                         
  -4   9   7         15.08         12.53         4.46 o                         
  -3   9   7         19.85         21.45         3.97 o                         
  -2   9   7        377.82        343.36         9.47 o                         
  -1   9   7          3.92         -2.73         2.73 o                         
   0   9   7       1926.02       1973.02        18.43 o                         
   1   9   7       1784.20       1780.80        33.92 o                         
   2   9   7         14.42         17.55         3.27 o                         
   3   9   7        132.26        128.83         6.54 o                         
   4   9   7        184.83        193.41         7.91 o                         
   5   9   7       1678.93       1710.79        35.13 o                         
   6   9   7         67.16         78.05         8.26 o                         
   7   9   7       1498.20       1514.79        76.33 o                         
   8   9   7         10.80         -0.57        10.05 o                         
   9   9   7       1174.16       1165.40        50.40 o                         
  -9  10   7         33.11         39.82         8.59 o                         
  -8  10   7        543.05        540.88        16.63 o                         
  -7  10   7         12.43         14.98         6.90 o                         
  -6  10   7        198.53        202.55        10.28 o                         
  -5  10   7         81.49         76.00         7.41 o                         
  -4  10   7        383.00        357.64        11.79 o                         
  -3  10   7        254.02        241.16         7.91 o                         
  -2  10   7        477.98        433.71        10.58 o                         
  -1  10   7       1104.34       1056.29        14.63 o                         
   0  10   7          9.54         16.33         3.79 o                         
   1  10   7        384.05        403.70        12.27 o                         
   2  10   7        531.28        495.54         8.81 o                         
   3  10   7         19.65         18.14         5.03 o                         
   4  10   7        308.14        298.56         9.95 o                         
   5  10   7        489.67        492.75        13.40 o                         
   6  10   7        447.89        484.24        18.39 o                         
   7  10   7          1.30          1.80         8.80 o                         
   8  10   7        704.11        722.09        25.25 o                         
  -8  11   7         92.77         90.88        17.42 o                         
  -7  11   7         24.55         17.49         7.35 o                         
  -6  11   7        324.57        298.78        12.47 o                         
  -5  11   7         32.68         33.27         6.66 o                         
  -4  11   7         44.84         47.72         6.76 o                         
  -3  11   7         80.06         78.90         7.25 o                         
  -2  11   7        799.38        766.99        14.15 o                         
  -1  11   7         81.48         95.20         6.50 o                         
   0  11   7        265.14        266.58         9.30 o                         
   1  11   7        470.54        482.86        10.73 o                         
   2  11   7        217.86        227.98         7.68 o                         
   3  11   7        773.97        782.16        14.87 o                         
   4  11   7         58.00         60.43         6.65 o                         
   5  11   7        149.65        157.09        10.01 o                         
   6  11   7        450.19        490.41        21.67 o                         
   7  11   7         63.90         59.87        11.99 o                         
  -7  12   7        541.34        518.01        16.86 o                         
  -6  12   7        236.25        269.01        12.40 o                         
  -5  12   7          1.30         -4.85         6.14 o                         
  -4  12   7          2.09          0.41         6.05 o                         
  -3  12   7        366.08        395.82        13.33 o                         
  -2  12   7        159.79        144.79         7.86 o                         
  -1  12   7        863.24        811.96        17.04 o                         
   0  12   7         70.57         71.81         5.92 o                         
   1  12   7        158.78        176.11         8.47 o                         
   2  12   7        491.21        485.18        13.06 o                         
   3  12   7        140.21        147.40         8.27 o                         
   4  12   7         30.67         21.66         6.06 o                         
   5  12   7        280.43        250.45        13.51 o                         
   6  12   7          2.53         -1.91         9.11 o                         
  -6  13   7        442.99        456.24        18.39 o                         
  -5  13   7        135.18        114.31         9.48 o                         
  -4  13   7          1.65         -7.11         7.11 o                         
  -3  13   7         46.03         28.92         8.25 o                         
  -2  13   7        843.79        878.01        28.07 o                         
  -1  13   7          3.82          5.95         5.76 o                         
   0  13   7        640.03        642.57        13.52 o                         
   1  13   7        215.11        227.83         9.23 o                         
   2  13   7        269.54        286.47        12.00 o                         
   3  13   7         27.13         39.31         6.68 o                         
   4  13   7        155.11        133.05         9.64 o                         
   5  13   7          2.06          4.91         7.56 o                         
  -4  14   7         51.50         69.78        10.29 o                         
  -3  14   7        249.56        243.30        13.62 o                         
  -2  14   7         23.31         12.65         7.61 o                         
  -1  14   7        415.90        425.15        14.34 o                         
   0  14   7          1.67          3.61         5.27 o                         
   1  14   7        785.56        793.31        15.74 o                         
   2  14   7          0.84          7.59         5.58 o                         
   3  14   7          3.32         -3.74         6.47 o                         
   4  14   7          4.05         -0.54         6.82 o                         
  -1  15   7         19.88         22.81         8.96 o                         
   0  15   7        251.90        264.15        12.94 o                         
 -12   0   8        848.04        831.86        30.72 o                         
 -10   0   8         27.33         26.48         9.67 o                         
  -8   0   8       1816.55       1880.51        70.22 o                         
  -6   0   8        873.60        784.04        15.00 o                         
  -4   0   8       8286.69       8362.05        80.04 o                         
  -2   0   8        252.79        246.57         7.33 o                         
   0   0   8        214.51        247.75         8.78 o                         
   2   0   8        300.57        289.39         8.32 o                         
   4   0   8        872.35        870.10        13.29 o                         
   6   0   8        571.80        597.03        13.49 o                         
   8   0   8       3242.66       3103.12        59.83 o                         
  10   0   8        628.88        579.37        20.79 o                         
 -12   1   8        269.73        244.91        14.75 o                         
 -11   1   8       1429.33       1451.44        46.25 o                         
 -10   1   8        278.05        271.99        13.30 o                         
  -9   1   8        851.15        861.27        14.39 o                         
  -8   1   8        110.47         95.13         7.32 o                         
  -7   1   8       1072.79       1058.23        20.21 o                         
  -6   1   8        336.24        334.04         7.27 o                         
  -5   1   8       2408.59       2367.01        18.85 o                         
  -4   1   8         14.95          6.87         2.42 o                         
  -3   1   8       6527.31       6699.99        48.31 o                         
  -2   1   8        265.52        291.80         5.03 o                         
  -1   1   8       3104.98       3108.75        22.65 o                         
   0   1   8         22.26         19.56         2.69 o                         
   1   1   8        348.23        324.75         6.46 o                         
   2   1   8          0.10          3.71         1.88 o                         
   3   1   8       1558.16       1460.84        12.81 o                         
   4   1   8          0.06          1.76         2.20 o                         
   5   1   8        812.46        787.09         9.46 o                         
   6   1   8          2.88          8.27         3.81 o                         
   7   1   8       4258.14       4248.06        39.31 o                         
   8   1   8        506.56        488.35        12.00 o                         
   9   1   8       1456.64       1487.02        23.68 o                         
  10   1   8          0.45        -12.14        12.14 o                         
  11   1   8        294.26        249.84        14.69 o                         
 -12   2   8        269.62        254.93        23.59 o                         
 -11   2   8          2.55          0.94         7.85 o                         
 -10   2   8       1229.67       1283.73        32.53 o                         
  -9   2   8          7.05          1.71         4.99 o                         
  -8   2   8        184.51        188.39         8.52 o                         
  -7   2   8        137.67        132.44         6.75 o                         
  -6   2   8       1202.17       1268.57        15.19 o                         
  -5   2   8         12.51         15.97         2.44 o                         
  -4   2   8          0.62          8.70         2.31 o                         
  -3   2   8        151.37        156.81         3.58 o                         
  -2   2   8        373.90        403.42         5.86 o                         
  -1   2   8       1089.67       1069.62        10.26 o                         
   0   2   8         73.38         52.16         2.56 o                         
   1   2   8        887.34        829.13        10.43 o                         
   2   2   8       1570.25       1538.52        13.78 o                         
   3   2   8         81.77         99.77         3.57 o                         
   4   2   8        132.91        136.03         4.49 o                         
   5   2   8         25.87         16.62         2.92 o                         
   6   2   8       1951.49       2105.31        19.05 o                         
   7   2   8       1348.03       1257.44        16.28 o                         
   8   2   8       1132.13       1082.45        17.00 o                         
   9   2   8          3.23         12.28         8.11 o                         
  10   2   8        215.94        196.12        12.64 o                         
  11   2   8        103.65        109.26        17.53 o                         
 -12   3   8        107.55         78.35        18.20 o                         
 -11   3   8        241.01        251.53        13.36 o                         
 -10   3   8         32.42         33.81         6.55 o                         
  -9   3   8       1645.04       1671.64        35.80 o                         
  -8   3   8        248.98        263.66         9.32 o                         
  -7   3   8         30.99         18.37         4.14 o                         
  -6   3   8        123.31        123.71         5.03 o                         
  -5   3   8       1112.73       1092.93        12.64 o                         
  -4   3   8        583.61        573.10         6.70 o                         
  -3   3   8        128.12        124.93         3.66 o                         
  -2   3   8          1.57          7.71         2.25 o                         
  -1   3   8          0.62          3.74         1.94 o                         
   0   3   8       4675.64       4398.77        30.98 o                         
   1   3   8        707.27        671.40         6.65 o                         
   2   3   8        387.06        355.35         5.97 o                         
   3   3   8        471.46        526.85         7.57 o                         
   4   3   8        393.60        389.65         7.21 o                         
   5   3   8       3166.77       3034.83        26.56 o                         
   6   3   8        196.71        224.44         6.56 o                         
   7   3   8        188.22        207.80         7.07 o                         
   8   3   8         13.69         26.08         7.17 o                         
   9   3   8        319.56        319.57        12.74 o                         
  10   3   8         28.31         11.25         9.05 o                         
  11   3   8          2.05          7.41        10.70 o                         
 -11   4   8        108.59        117.41        11.11 o                         
 -10   4   8         59.33         61.95         7.71 o                         
  -9   4   8          9.61         16.28         6.09 o                         
  -8   4   8        473.83        510.42        10.59 o                         
  -7   4   8        859.16        872.97        13.46 o                         
  -6   4   8        304.62        323.59         8.97 o                         
  -5   4   8        901.84        930.82        10.60 o                         
  -4   4   8          5.56          9.36         2.38 o                         
  -3   4   8        474.44        427.63         5.93 o                         
  -2   4   8         59.59         51.34         2.59 o                         
  -1   4   8       1510.81       1504.53        13.59 o                         
   0   4   8        745.23        762.50         8.58 o                         
   1   4   8       3086.42       3042.92        22.54 o                         
   2   4   8        532.45        501.52         6.57 o                         
   3   4   8       1894.76       1813.92        19.54 o                         
   4   4   8       1296.27       1322.95        13.93 o                         
   5   4   8         51.34         57.80         4.12 o                         
   6   4   8        237.66        224.98         6.65 o                         
   7   4   8         73.34         75.14         5.70 o                         
   8   4   8        287.34        280.87        11.12 o                         
   9   4   8         49.24         39.66         7.64 o                         
  10   4   8         69.90         69.34        11.74 o                         
 -11   5   8        128.36        141.68        10.85 o                         
 -10   5   8         36.02         34.06         7.23 o                         
  -9   5   8        139.40        150.67         8.70 o                         
  -8   5   8          0.31          2.91         5.28 o                         
  -7   5   8         99.07        110.05         6.53 o                         
  -6   5   8       1259.28       1258.23        16.00 o                         
  -5   5   8          4.10          6.41         4.10 o                         
  -4   5   8       1656.80       1636.65        16.23 o                         
  -3   5   8         17.75         11.83         2.12 o                         
  -2   5   8       4139.83       4179.07        30.22 o                         
  -1   5   8          0.06          0.03         2.52 o                         
   0   5   8       1935.61       1819.96        16.06 o                         
   1   5   8        425.19        452.12         6.21 o                         
   2   5   8       4246.26       4002.55        30.68 o                         
   3   5   8       1246.92       1137.33        13.40 o                         
   4   5   8        488.40        524.24         7.30 o                         
   5   5   8         27.63         23.24         3.63 o                         
   6   5   8        233.52        219.62         7.36 o                         
   7   5   8         17.47         29.55         6.37 o                         
   8   5   8        213.10        191.01         9.97 o                         
   9   5   8         39.00         42.91         9.12 o                         
  10   5   8        128.77        114.65        13.55 o                         
 -11   6   8         92.62         76.42         8.80 o                         
 -10   6   8         86.92         83.62         8.31 o                         
  -9   6   8         75.89         72.05         7.56 o                         
  -8   6   8        322.16        313.26        10.76 o                         
  -7   6   8         48.37         46.18         5.99 o                         
  -6   6   8       2047.98       2021.43        26.92 o                         
  -5   6   8       1939.25       2007.69        21.63 o                         
  -4   6   8         28.63         23.56         3.29 o                         
  -3   6   8       1525.99       1454.26        13.17 o                         
  -2   6   8        618.35        632.46         7.68 o                         
  -1   6   8       1449.68       1397.30        13.42 o                         
   0   6   8        138.03        127.01         4.14 o                         
   1   6   8       3261.28       3106.44        29.98 o                         
   2   6   8       1467.53       1401.40        12.80 o                         
   3   6   8        398.46        387.44         6.76 o                         
   4   6   8        737.09        725.44        12.49 o                         
   5   6   8         13.20          5.70         4.01 o                         
   6   6   8         81.87         79.28         6.11 o                         
   7   6   8         16.43         13.68         6.49 o                         
   8   6   8        599.06        590.98        15.66 o                         
   9   6   8         80.20         81.25        15.03 o                         
  10   6   8         27.58         20.55         9.51 o                         
 -10   7   8         30.09         26.17        11.64 o                         
  -9   7   8         31.02         25.85         6.93 o                         
  -8   7   8        139.95        134.40         8.48 o                         
  -7   7   8          2.03         -5.56         5.56 o                         
  -6   7   8       1122.09       1123.38        19.14 o                         
  -5   7   8          5.10         10.18         4.40 o                         
  -4   7   8        141.80        141.79         5.95 o                         
  -3   7   8        185.34        227.57         5.32 o                         
  -2   7   8       3150.74       3121.32        24.07 o                         
  -1   7   8         47.87         51.23         3.29 o                         
   0   7   8        557.01        510.79         7.62 o                         
   1   7   8         76.76         69.31         3.83 o                         
   2   7   8       1057.96       1076.66        11.15 o                         
   3   7   8        305.72        316.29         7.37 o                         
   4   7   8         55.59         54.96         4.13 o                         
   5   7   8        193.88        213.75        10.16 o                         
   6   7   8        331.44        356.16        12.01 o                         
   7   7   8         74.98         92.95         8.30 o                         
   8   7   8        286.50        292.39        14.06 o                         
   9   7   8        201.24        195.53        12.78 o                         
  10   7   8        563.56        523.44        22.23 o                         
 -10   8   8         11.57          4.25         8.11 o                         
  -9   8   8          4.70         -2.47         7.23 o                         
  -8   8   8          0.11          8.56         6.87 o                         
  -7   8   8        267.47        256.38        10.92 o                         
  -6   8   8          2.42         -0.98         5.50 o                         
  -5   8   8        141.65        135.17         7.97 o                         
  -4   8   8        138.80        138.04         6.54 o                         
  -3   8   8       2045.21       2095.89        19.53 o                         
  -2   8   8         65.13         65.26         3.38 o                         
  -1   8   8         19.34          8.31         2.87 o                         
   0   8   8          0.08          0.07         3.28 o                         
   1   8   8        150.63        154.38         4.84 o                         
   2   8   8        528.54        503.54         7.89 o                         
   3   8   8        390.84        372.54        10.26 o                         
   4   8   8        813.42        828.76        19.27 o                         
   5   8   8         84.73         90.08         6.95 o                         
   6   8   8         34.78         25.46         7.52 o                         
   7   8   8         47.02         50.27         8.57 o                         
   8   8   8          9.44          0.95        10.02 o                         
   9   8   8        189.96        179.71        12.99 o                         
  -9   9   8        158.93        163.53        11.00 o                         
  -8   9   8          2.88         -0.87         8.67 o                         
  -7   9   8        185.43        167.38         9.92 o                         
  -6   9   8         20.97         19.77         6.24 o                         
  -5   9   8         11.57          9.39         5.56 o                         
  -4   9   8       1235.64       1212.15        16.40 o                         
  -3   9   8        318.82        304.11         8.50 o                         
  -2   9   8        742.45        777.32        10.98 o                         
  -1   9   8         65.22         52.23         3.89 o                         
   0   9   8        234.64        238.40         6.07 o                         
   1   9   8         75.44         72.01         4.00 o                         
   2   9   8        165.59        153.29         5.45 o                         
   3   9   8         89.84         89.85         4.96 o                         
   4   9   8          5.70          1.53         4.33 o                         
   5   9   8        150.57        147.62        13.05 o                         
   6   9   8        426.32        430.58        15.99 o                         
   7   9   8          8.13          9.58         9.50 o                         
   8   9   8        340.19        351.46        18.42 o                         
  -9  10   8         24.56         16.87         8.87 o                         
  -8  10   8          3.95          0.59         9.95 o                         
  -7  10   8         24.55         37.05         7.60 o                         
  -6  10   8        216.07        213.60        10.47 o                         
  -5  10   8        151.74        183.20         9.70 o                         
  -4  10   8         13.11         15.56         5.14 o                         
  -3  10   8       1689.15       1585.79        19.59 o                         
  -2  10   8        100.93         77.40         5.50 o                         
  -1  10   8        103.90        125.07         6.73 o                         
   0  10   8         16.82         10.38         3.65 o                         
   1  10   8         20.78         25.05         3.42 o                         
   2  10   8        281.31        294.56         7.54 o                         
   3  10   8        423.91        427.50        11.01 o                         
   4  10   8        104.38        116.29         7.55 o                         
   5  10   8          0.61         -3.10         6.23 o                         
   6  10   8         66.29         77.78        10.98 o                         
   7  10   8         21.26         17.70        10.25 o                         
   8  10   8          3.48         -2.28        10.12 o                         
  -8  11   8        133.54        147.52        11.21 o                         
  -7  11   8        421.49        410.08        16.18 o                         
  -6  11   8        129.70        137.12         9.75 o                         
  -5  11   8         28.35         22.80         6.80 o                         
  -4  11   8        656.87        685.51        21.43 o                         
  -3  11   8        285.34        279.12         9.22 o                         
  -2  11   8        395.41        371.43         9.92 o                         
  -1  11   8        400.88        374.35        12.06 o                         
   0  11   8        456.68        454.48        11.53 o                         
   1  11   8         20.38         24.84         3.99 o                         
   2  11   8        712.23        726.08        13.14 o                         
   3  11   8        652.81        652.24        13.73 o                         
   4  11   8        149.28        146.10         8.19 o                         
   5  11   8        151.08        179.82        11.63 o                         
   6  11   8         16.05         13.89         9.87 o                         
   7  11   8        192.92        181.26        15.62 o                         
  -7  12   8        109.48        121.70        10.56 o                         
  -6  12   8         28.41         30.54         7.69 o                         
  -5  12   8        153.98        159.85         9.99 o                         
  -4  12   8        318.05        314.52        15.72 o                         
  -3  12   8        455.89        493.62        16.52 o                         
  -2  12   8         58.25         50.25         7.38 o                         
  -1  12   8          8.54         14.22         5.91 o                         
   0  12   8          1.46          4.18         4.63 o                         
   1  12   8        561.26        547.69        11.28 o                         
   2  12   8        178.43        189.75         8.54 o                         
   3  12   8        727.07        718.02        21.54 o                         
   4  12   8       1244.36       1315.54        36.59 o                         
   5  12   8         20.38         22.80        11.24 o                         
   6  12   8        134.85        116.27        16.02 o                         
  -6  13   8        134.47        101.83        22.88 o                         
  -5  13   8         70.30         64.88         8.38 o                         
  -4  13   8         76.14         88.26        10.29 o                         
  -3  13   8          0.76          9.92         7.31 o                         
  -2  13   8         77.11         98.93         9.71 o                         
  -1  13   8         31.14         29.60         6.66 o                         
   0  13   8        291.64        302.02        10.33 o                         
   1  13   8         43.90         41.30         6.01 o                         
   2  13   8        835.14        841.96        16.91 o                         
   3  13   8       1053.62       1018.54        18.63 o                         
   4  13   8          3.27          4.49         7.56 o                         
   5  13   8        670.76        755.03        46.05 o                         
  -4  14   8         48.10         52.38        10.26 o                         
  -3  14   8         80.91         85.18        10.22 o                         
  -2  14   8          0.10         -7.43         7.43 o                         
  -1  14   8         52.35         38.69         7.29 o                         
   0  14   8          3.30         11.51         5.56 o                         
   1  14   8         52.78         49.87         7.18 o                         
   2  14   8        166.79        175.91         9.01 o                         
   3  14   8          5.41          7.85         6.45 o                         
 -11   0   9        760.00        713.59        50.21 o                         
  -9   0   9         60.92         43.13         9.24 o                         
  -7   0   9        685.14        748.51        19.15 o                         
  -5   0   9        338.78        294.65         8.04 o                         
  -3   0   9       1435.42       1438.20        21.95 o                         
  -1   0   9         14.16         12.11         3.53 o                         
   1   0   9        709.93        565.99        11.57 o                         
   3   0   9         67.14         94.32         6.46 o                         
   5   0   9        149.63        155.13         6.91 o                         
   7   0   9         16.87         14.48         6.77 o                         
   9   0   9        395.96        445.27        17.87 o                         
  11   0   9         82.74        103.82        16.70 o                         
 -11   1   9         18.73         22.17         7.25 o                         
 -10   1   9          6.34         -0.57         6.21 o                         
  -9   1   9          1.52          3.45         5.07 o                         
  -8   1   9         57.79         64.90        10.57 o                         
  -7   1   9         47.77         31.98         4.61 o                         
  -6   1   9         20.70         12.84         3.14 o                         
  -5   1   9          0.23         -2.39         2.39 o                         
  -4   1   9       2822.81       2746.83        21.15 o                         
  -3   1   9         14.86         11.43         2.69 o                         
  -2   1   9       1669.28       1609.21        14.31 o                         
  -1   1   9         17.58         18.28         2.65 o                         
   0   1   9        153.30        119.73         4.52 o                         
   1   1   9        124.57        184.32         5.55 o                         
   2   1   9       2266.80       2137.39        21.21 o                         
   3   1   9        433.27        392.42         6.17 o                         
   4   1   9         54.61         60.62         4.92 o                         
   5   1   9        232.23        199.16         5.57 o                         
   6   1   9          4.12          2.01         3.45 o                         
   7   1   9          7.12         -1.26         4.84 o                         
   8   1   9          1.72          6.48         6.18 o                         
   9   1   9         11.78         10.81         7.49 o                         
  10   1   9         70.82         61.72         8.88 o                         
  11   1   9          0.96         -5.19         8.69 o                         
 -11   2   9        100.77         82.00        13.06 o                         
 -10   2   9        292.67        306.90        11.58 o                         
  -9   2   9         67.79         65.85         6.37 o                         
  -8   2   9         68.15         73.73         5.90 o                         
  -7   2   9        414.36        416.79         9.53 o                         
  -6   2   9          0.48          1.74         3.05 o                         
  -5   2   9       1326.36       1314.42        13.64 o                         
  -4   2   9         66.40         63.26         2.97 o                         
  -3   2   9       2291.52       2221.73        18.79 o                         
  -2   2   9         15.89         23.96         2.52 o                         
  -1   2   9        153.39        115.15         3.59 o                         
   0   2   9        665.60        671.44         7.74 o                         
   1   2   9       2559.28       2536.64        24.02 o                         
   2   2   9        753.38        695.12         8.25 o                         
   3   2   9        290.74        315.37         5.99 o                         
   4   2   9        128.81        147.37         5.02 o                         
   5   2   9        149.09        151.42         5.96 o                         
   6   2   9         82.29         69.02         5.21 o                         
   7   2   9         69.72         67.61         5.79 o                         
   8   2   9         35.23         34.57         5.68 o                         
   9   2   9         56.10         46.90         9.02 o                         
  10   2   9         72.14         48.84         9.84 o                         
 -11   3   9         38.36         46.15         8.37 o                         
 -10   3   9        728.47        738.33        26.29 o                         
  -9   3   9        583.61        607.17        12.17 o                         
  -8   3   9         35.08         38.40         5.12 o                         
  -7   3   9        152.60        146.52         7.50 o                         
  -6   3   9        273.06        284.18         7.67 o                         
  -5   3   9        821.26        802.53         9.43 o                         
  -4   3   9       1658.25       1610.90        13.41 o                         
  -3   3   9         17.53         29.89         2.62 o                         
  -2   3   9       1033.25       1018.63        10.51 o                         
  -1   3   9        564.67        614.89         9.17 o                         
   0   3   9       2977.84       2807.65        22.48 o                         
   1   3   9         90.78        122.94         4.23 o                         
   2   3   9       8603.09       8493.23        64.99 o                         
   3   3   9       1608.01       1625.70        15.60 o                         
   4   3   9        572.76        523.97         8.43 o                         
   5   3   9        254.14        253.12         7.30 o                         
   6   3   9        271.40        307.92         8.53 o                         
   7   3   9        400.45        434.82        10.42 o                         
   8   3   9         52.94         40.09         5.85 o                         
   9   3   9         27.01         21.19         8.59 o                         
  10   3   9          0.83         -8.91         8.91 o                         
 -11   4   9        150.67        161.50        11.61 o                         
 -10   4   9        558.60        610.24        15.54 o                         
  -9   4   9        499.51        523.52        13.83 o                         
  -8   4   9       1361.40       1423.10        21.61 o                         
  -7   4   9       1191.26       1175.93        16.03 o                         
  -6   4   9        209.82        215.38         7.05 o                         
  -5   4   9        235.57        221.09         5.67 o                         
  -4   4   9        747.62        771.84        10.05 o                         
  -3   4   9        246.91        229.71         5.41 o                         
  -2   4   9         12.00          4.15         2.07 o                         
  -1   4   9        790.33        804.17         8.51 o                         
   0   4   9         68.58         79.31         3.15 o                         
   1   4   9       9339.18       9066.79        61.34 o                         
   2   4   9       2993.95       2942.42        25.30 o                         
   3   4   9        691.16        677.16        10.65 o                         
   4   4   9         69.69         74.19         4.15 o                         
   5   4   9        341.22        345.37         8.50 o                         
   6   4   9       1210.21       1171.35        16.00 o                         
   7   4   9          1.25         -4.73         4.73 o                         
   8   4   9        469.83        460.45        15.67 o                         
   9   4   9         14.09         11.02         7.39 o                         
  10   4   9         58.65         60.08        11.66 o                         
 -11   5   9         47.58         67.72        10.06 o                         
 -10   5   9        157.10        166.41         9.76 o                         
  -9   5   9       1118.14       1136.98        19.40 o                         
  -8   5   9         39.24         58.45         6.84 o                         
  -7   5   9        142.39        144.37         7.12 o                         
  -6   5   9        210.75        210.42         6.81 o                         
  -5   5   9        369.71        391.21        11.64 o                         
  -4   5   9        169.55        176.67         5.40 o                         
  -3   5   9        318.00        284.77         5.34 o                         
  -2   5   9        724.98        783.70         8.61 o                         
  -1   5   9        204.37        227.51         5.26 o                         
   0   5   9         73.35         78.48         3.59 o                         
   1   5   9          0.54         -1.36         2.02 o                         
   2   5   9       6868.85       6633.55        46.21 o                         
   3   5   9       1843.12       1770.97        18.15 o                         
   4   5   9        354.14        380.48         8.39 o                         
   5   5   9        672.36        712.49        11.46 o                         
   6   5   9         71.35         79.16         6.10 o                         
   7   5   9       1468.18       1550.08        23.77 o                         
   8   5   9         53.70         52.77         7.94 o                         
   9   5   9        152.35        161.91        11.04 o                         
  10   5   9         10.69         12.73        11.29 o                         
 -10   6   9        398.24        402.16        17.14 o                         
  -9   6   9          1.42          3.75         7.04 o                         
  -8   6   9        744.46        771.80        19.14 o                         
  -7   6   9          0.09         -2.33         5.08 o                         
  -6   6   9          4.85          9.33         5.26 o                         
  -5   6   9        570.49        551.58         9.77 o                         
  -4   6   9       1232.79       1253.20        14.36 o                         
  -3   6   9         13.49         10.40         2.75 o                         
  -2   6   9         12.36         10.65         2.46 o                         
  -1   6   9        158.68        154.93         4.72 o                         
   0   6   9         49.29         52.59         3.38 o                         
   1   6   9          5.07          2.48         2.38 o                         
   2   6   9          0.70         10.09         2.55 o                         
   3   6   9        113.38        100.99         4.15 o                         
   4   6   9        990.40       1027.65        13.76 o                         
   5   6   9         19.05         10.94         5.00 o                         
   6   6   9        408.72        404.39        12.49 o                         
   7   6   9         24.42         22.01         6.61 o                         
   8   6   9       1277.05       1320.21        23.10 o                         
   9   6   9        109.76        112.38        11.03 o                         
  10   6   9          3.49          8.89         9.55 o                         
 -10   7   9          3.60         -1.64         7.14 o                         
  -9   7   9        394.01        420.23        17.40 o                         
  -8   7   9          6.87          4.90         6.66 o                         
  -7   7   9        666.27        683.45        15.98 o                         
  -6   7   9          4.46          3.69         5.50 o                         
  -5   7   9       1486.63       1454.52        19.96 o                         
  -4   7   9        145.26        130.08         5.16 o                         
  -3   7   9        485.52        537.73         8.17 o                         
  -2   7   9        394.23        382.77         6.62 o                         
  -1   7   9         77.02         87.32         4.05 o                         
   0   7   9         28.07         29.59         3.38 o                         
   1   7   9        119.50        118.03         4.22 o                         
   2   7   9        277.36        269.49         5.94 o                         
   3   7   9         28.19         27.48         3.36 o                         
   4   7   9         66.04         67.70         7.29 o                         
   5   7   9        573.33        566.20        13.82 o                         
   6   7   9        198.34        194.12        15.36 o                         
   7   7   9       1543.88       1574.37        28.11 o                         
   8   7   9        157.47        149.60        12.21 o                         
   9   7   9        380.09        367.47        16.43 o                         
 -10   8   9        462.06        501.20        18.03 o                         
  -9   8   9         62.46         82.87         9.28 o                         
  -8   8   9        296.25        307.22        12.82 o                         
  -7   8   9          7.92         19.00         6.81 o                         
  -6   8   9        833.72        849.16        17.37 o                         
  -5   8   9          2.42         -2.20         4.64 o                         
  -4   8   9       1547.01       1512.86        18.55 o                         
  -3   8   9        676.91        655.11        11.98 o                         
  -2   8   9        131.42        118.12         4.70 o                         
  -1   8   9          3.17          6.22         2.94 o                         
   0   8   9         45.94         34.98         3.46 o                         
   1   8   9        261.63        267.76         6.15 o                         
   2   8   9        188.05        197.46         7.79 o                         
   3   8   9         64.34         48.08         4.54 o                         
   4   8   9          2.04          2.12         4.92 o                         
   5   8   9        690.02        727.25        17.92 o                         
   6   8   9        648.24        685.97        18.61 o                         
   7   8   9        114.93        117.28        10.49 o                         
   8   8   9        737.74        712.08        23.78 o                         
   9   8   9         27.88         12.45        11.62 o                         
  -9   9   9        544.17        568.40        17.99 o                         
  -8   9   9         14.84         13.73         7.40 o                         
  -7   9   9        308.85        291.87        12.23 o                         
  -6   9   9          0.80         -2.37         6.08 o                         
  -5   9   9        880.59        873.31        17.38 o                         
  -4   9   9        760.46        727.51        12.70 o                         
  -3   9   9       1433.15       1344.64        17.39 o                         
  -2   9   9         32.20         22.74         4.28 o                         
  -1   9   9          5.11         -2.81         2.81 o                         
   0   9   9        199.08        227.48         7.07 o                         
   1   9   9        224.53        199.20         5.47 o                         
   2   9   9        109.29        104.11         5.46 o                         
   3   9   9        486.43        504.48         9.63 o                         
   4   9   9          6.08         -5.96         5.96 o                         
   5   9   9         54.18         53.05         8.12 o                         
   6   9   9        176.72        185.73        11.59 o                         
   7   9   9       1569.27       1610.80        65.43 o                         
   8   9   9          6.80          0.51        10.42 o                         
  -8  10   9         97.20         94.84         9.69 o                         
  -7  10   9          0.63          6.51         7.69 o                         
  -6  10   9        487.27        473.67        14.67 o                         
  -5  10   9         37.48         35.12         6.74 o                         
  -4  10   9        488.33        487.02        15.56 o                         
  -3  10   9        146.35        148.15         7.04 o                         
  -2  10   9        132.03        115.72         7.53 o                         
  -1  10   9        378.41        370.71         9.59 o                         
   0  10   9         75.82         66.36         6.18 o                         
   1  10   9        294.64        292.80         8.20 o                         
   2  10   9         31.94         29.54         3.87 o                         
   3  10   9         72.70         71.94         5.66 o                         
   4  10   9        711.91        707.24        18.79 o                         
   5  10   9          8.36          3.41         7.13 o                         
   6  10   9        389.21        428.17        25.18 o                         
   7  10   9        131.37        177.19        14.67 o                         
  -7  11   9        220.00        213.00        11.76 o                         
  -6  11   9         24.03         26.56         7.25 o                         
  -5  11   9         56.33         55.32         7.48 o                         
  -4  11   9        126.21        145.33         9.09 o                         
  -3  11   9        391.20        390.30        12.74 o                         
  -2  11   9        189.77        182.18         7.71 o                         
  -1  11   9         26.75         12.56         5.73 o                         
   0  11   9        481.13        448.13        13.26 o                         
   1  11   9        146.57        138.25         5.43 o                         
   2  11   9        385.48        376.66         9.56 o                         
   3  11   9        180.38        173.36         8.48 o                         
   4  11   9         45.71         51.31         8.80 o                         
   5  11   9        195.28        170.17        11.86 o                         
   6  11   9          1.46          2.84        11.60 o                         
  -6  12   9          4.26         -2.40         6.96 o                         
  -5  12   9         12.67          9.07         6.79 o                         
  -4  12   9          5.97          3.71         6.34 o                         
  -3  12   9        429.30        470.73        14.62 o                         
  -2  12   9        154.27        125.42         7.83 o                         
  -1  12   9        450.31        451.36        25.17 o                         
   0  12   9         28.17         13.59         5.53 o                         
   1  12   9        444.48        439.65         9.97 o                         
   2  12   9         49.30         46.37         5.22 o                         
   3  12   9        154.93        148.81         9.54 o                         
   4  12   9        198.61        198.10        16.76 o                         
   5  12   9         28.11         31.16        10.40 o                         
  -5  13   9         54.64         58.03         8.51 o                         
  -4  13   9        261.04        244.37        13.99 o                         
  -3  13   9         39.96         44.49         9.09 o                         
  -2  13   9        472.10        483.71        15.52 o                         
  -1  13   9         16.62          9.70         6.47 o                         
   0  13   9        320.99        315.45        11.95 o                         
   1  13   9          6.73          7.76         5.21 o                         
   2  13   9        679.24        687.74        13.81 o                         
   3  13   9         98.36        108.29         9.20 o                         
   4  13   9         20.02         -5.58         8.30 o                         
  -3  14   9        421.93        423.94        17.38 o                         
  -2  14   9         28.57         21.07         8.34 o                         
  -1  14   9        356.59        384.23        19.27 o                         
   0  14   9          7.42          2.17         6.54 o                         
   1  14   9        326.44        329.83        13.26 o                         
   2  14   9          9.46         13.37         6.45 o                         
 -10   0  10       1583.55       1618.27       134.32 o                         
  -8   0  10        488.21        499.34        17.51 o                         
  -6   0  10       1906.28       1890.32        23.72 o                         
  -4   0  10       2788.60       2644.88        33.55 o                         
  -2   0  10       1100.43       1148.13        17.65 o                         
   0   0  10        122.70        124.40         7.36 o                         
   2   0  10        471.98        423.37        10.90 o                         
   4   0  10        166.19        205.75         7.47 o                         
   6   0  10       1085.36       1179.91        18.51 o                         
   8   0  10       2136.41       2052.73        36.65 o                         
  10   0  10        153.77        123.87        12.82 o                         
 -11   1  10        421.61        452.48        14.88 o                         
 -10   1  10        109.35        109.96         8.27 o                         
  -9   1  10       1367.83       1443.38        29.56 o                         
  -8   1  10          7.76          7.95         5.45 o                         
  -7   1  10        335.26        356.62         8.56 o                         
  -6   1  10        264.24        257.22         7.23 o                         
  -5   1  10       2674.11       2590.45        20.78 o                         
  -4   1  10          3.77          0.95         2.83 o                         
  -3   1  10       5459.18       5536.40        41.40 o                         
  -2   1  10          8.81         13.21         2.43 o                         
  -1   1  10         47.43         32.78         2.58 o                         
   0   1  10        155.46        183.12         5.78 o                         
   1   1  10        108.26        128.21         5.06 o                         
   2   1  10        188.64        232.11        19.72 o                         
   3   1  10        622.88        600.18         7.74 o                         
   4   1  10          5.61          8.21         3.26 o                         
   5   1  10         55.37         71.24         4.09 o                         
   6   1  10          7.11         10.96         3.87 o                         
   7   1  10       2734.92       2557.40        25.30 o                         
   8   1  10          1.98          1.29         5.39 o                         
   9   1  10       1367.92       1444.40        24.63 o                         
  10   1  10          0.05          5.52         8.01 o                         
 -11   2  10          1.37          0.61         8.56 o                         
 -10   2  10         65.56         79.01         8.07 o                         
  -9   2  10         57.58         56.17         6.83 o                         
  -8   2  10        779.25        821.09        17.40 o                         
  -7   2  10        859.24        919.26        17.03 o                         
  -6   2  10        830.52        834.43        10.80 o                         
  -5   2  10        335.29        349.20         6.58 o                         
  -4   2  10       1582.90       1580.09        13.91 o                         
  -3   2  10        903.50        866.06         9.93 o                         
  -2   2  10        179.29        153.24         4.42 o                         
  -1   2  10         11.57          9.69         2.38 o                         
   0   2  10        342.55        341.37         7.35 o                         
   1   2  10       1042.86       1071.95        13.33 o                         
   2   2  10          6.98         16.21         4.09 o                         
   3   2  10          2.21          0.16         2.58 o                         
   4   2  10        535.43        481.27         7.96 o                         
   5   2  10          0.22          2.91         3.58 o                         
   6   2  10        178.81        217.90         7.78 o                         
   7   2  10         14.52         14.51         5.35 o                         
   8   2  10       1367.71       1315.17        18.31 o                         
   9   2  10        101.70         98.10         9.33 o                         
  10   2  10          7.88         -7.95         7.95 o                         
 -11   3  10        176.99        172.49        11.30 o                         
 -10   3  10        234.06        243.60        12.83 o                         
  -9   3  10          1.25          1.67         5.18 o                         
  -8   3  10        223.97        229.03         8.17 o                         
  -7   3  10        368.17        366.92         9.91 o                         
  -6   3  10        300.94        328.60         7.03 o                         
  -5   3  10       1282.87       1325.52        13.05 o                         
  -4   3  10        121.81        104.50         3.86 o                         
  -3   3  10         20.91         26.45         3.05 o                         
  -2   3  10        292.44        338.82         6.14 o                         
  -1   3  10         69.94         84.11         3.58 o                         
   0   3  10        585.82        530.35         7.31 o                         
   1   3  10        252.02        295.91         7.23 o                         
   2   3  10       3377.96       3187.96        27.61 o                         
   3   3  10          3.73          1.78         2.67 o                         
   4   3  10          1.86          1.65         3.20 o                         
   5   3  10        438.66        398.84         9.08 o                         
   6   3  10          1.71          0.83         4.46 o                         
   7   3  10       1439.80       1417.24        18.47 o                         
   8   3  10        190.88        182.47         8.57 o                         
   9   3  10        166.67        168.45        11.98 o                         
  10   3  10         33.03         18.84        16.36 o                         
 -11   4  10        224.22        198.40        13.60 o                         
 -10   4  10         42.60         52.43         7.94 o                         
  -9   4  10          1.23         -0.46         6.45 o                         
  -8   4  10        254.74        253.39         8.90 o                         
  -7   4  10        124.63        136.42         7.24 o                         
  -6   4  10          8.57         10.85         3.87 o                         
  -5   4  10        300.51        288.27         7.11 o                         
  -4   4  10         72.83         72.48         4.05 o                         
  -3   4  10       1826.08       1801.12        15.48 o                         
  -2   4  10       1573.36       1528.22        14.54 o                         
  -1   4  10         23.88         14.98         2.63 o                         
   0   4  10        226.25        222.89         5.27 o                         
   1   4  10       1831.46       1720.12        15.80 o                         
   2   4  10        123.24        105.27         5.16 o                         
   3   4  10       1271.63       1229.79        15.09 o                         
   4   4  10        117.35        105.52         5.29 o                         
   5   4  10        856.35        828.04        12.66 o                         
   6   4  10       1960.04       2009.85        22.48 o                         
   7   4  10          2.86          1.45         5.24 o                         
   8   4  10        127.07        129.23         9.29 o                         
   9   4  10          0.59         -7.36         7.36 o                         
  10   4  10         13.37         12.89        14.36 o                         
 -11   5  10          2.08         16.59        23.45 o                         
 -10   5  10        122.48        141.56        13.73 o                         
  -9   5  10        101.32        103.91         8.25 o                         
  -8   5  10        203.69        215.55         9.28 o                         
  -7   5  10         84.56         76.19         6.08 o                         
  -6   5  10        216.95        199.33         8.08 o                         
  -5   5  10          1.98          2.35         4.21 o                         
  -4   5  10       1019.96       1029.77        12.46 o                         
  -3   5  10          0.57         -1.60         2.38 o                         
  -2   5  10        471.80        475.66         7.15 o                         
  -1   5  10        576.61        560.71         7.41 o                         
   0   5  10        357.04        382.81         6.23 o                         
   1   5  10        236.42        258.01         5.50 o                         
   2   5  10       3952.98       3788.91        30.35 o                         
   3   5  10         16.41         17.09         3.82 o                         
   4   5  10       2358.11       2350.81        26.30 o                         
   5   5  10       1343.72       1288.24        21.40 o                         
   6   5  10        487.22        473.01        11.69 o                         
   7   5  10          1.16          3.96         6.24 o                         
   8   5  10          0.13         -0.71         6.94 o                         
   9   5  10        100.13         97.56         9.81 o                         
 -10   6  10         47.89         39.43         8.26 o                         
  -9   6  10          0.99         -2.51         6.57 o                         
  -8   6  10        175.39        175.19         9.01 o                         
  -7   6  10         17.09         16.61         6.35 o                         
  -6   6  10          0.91         -0.19         4.64 o                         
  -5   6  10        811.44        781.62        12.56 o                         
  -4   6  10         17.85         33.37         3.59 o                         
  -3   6  10        411.82        401.10         7.25 o                         
  -2   6  10         49.96         54.16         3.29 o                         
  -1   6  10       2955.92       2833.53        23.86 o                         
   0   6  10          5.97          1.60         2.52 o                         
   1   6  10         17.50         14.65         2.63 o                         
   2   6  10       1944.15       1889.76        17.92 o                         
   3   6  10       6200.07       6120.99        75.51 o                         
   4   6  10         10.88          5.93         4.28 o                         
   5   6  10         21.88         26.01         5.74 o                         
   6   6  10         20.07         11.30         6.81 o                         
   7   6  10        480.77        477.72        18.24 o                         
   8   6  10         13.42          4.86         7.43 o                         
   9   6  10        234.97        244.58        14.03 o                         
 -10   7  10        109.79        106.04        10.36 o                         
  -9   7  10         21.76         23.58         8.02 o                         
  -8   7  10         57.14         48.64         8.09 o                         
  -7   7  10        153.92        147.28         9.18 o                         
  -6   7  10         64.87         63.62         6.17 o                         
  -5   7  10       1434.24       1376.97        19.55 o                         
  -4   7  10        610.58        573.87         9.98 o                         
  -3   7  10         81.21         71.88         4.07 o                         
  -2   7  10       1142.74       1236.26        12.80 o                         
  -1   7  10          5.82          6.15         2.94 o                         
   0   7  10       2549.28       2503.77        21.98 o                         
   1   7  10          0.02         -0.78         2.63 o                         
   2   7  10       1146.21       1157.75        13.57 o                         
   3   7  10        243.75        220.36        10.72 o                         
   4   7  10         53.94         47.74         6.10 o                         
   5   7  10         20.25         13.28         5.71 o                         
   6   7  10        713.36        728.27        18.71 o                         
   7   7  10         51.58         58.49         9.12 o                         
   8   7  10         18.76         13.63         7.72 o                         
   9   7  10        381.55        358.31        18.08 o                         
  -9   8  10        116.05        118.64        10.27 o                         
  -8   8  10         24.81         21.32         7.50 o                         
  -7   8  10        108.24        104.61         8.71 o                         
  -6   8  10         39.27         28.84         6.45 o                         
  -5   8  10          9.25         13.18         5.09 o                         
  -4   8  10          2.82         -3.74         3.74 o                         
  -3   8  10       2781.96       2627.31        25.11 o                         
  -2   8  10         98.39         92.45         4.44 o                         
  -1   8  10        270.66        287.46         6.88 o                         
   0   8  10        200.14        196.75         5.93 o                         
   1   8  10       2399.93       2350.61        27.95 o                         
   2   8  10        269.16        271.22         7.72 o                         
   3   8  10        258.05        265.32        16.56 o                         
   4   8  10          2.87         12.53         5.39 o                         
   5   8  10         41.48         43.10         7.66 o                         
   6   8  10          0.39         -2.18         9.00 o                         
   7   8  10         49.40         40.24         9.12 o                         
   8   8  10         48.51         25.10        10.96 o                         
  -9   9  10         86.21         68.67        10.65 o                         
  -8   9  10        498.25        543.91        17.03 o                         
  -7   9  10        180.30        168.73        12.42 o                         
  -6   9  10          0.36          8.19         6.44 o                         
  -5   9  10        126.29        122.30         7.60 o                         
  -4   9  10         65.77         71.58         5.65 o                         
  -3   9  10          0.18         -0.84         3.87 o                         
  -2   9  10       1277.11       1252.57        14.70 o                         
  -1   9  10         84.83         88.99         5.02 o                         
   0   9  10        777.73        780.11        10.93 o                         
   1   9  10        450.26        473.15         8.27 o                         
   2   9  10        279.70        279.81         8.42 o                         
   3   9  10        899.01        864.03        16.56 o                         
   4   9  10          1.09         -6.18         6.18 o                         
   5   9  10        105.92        101.65        10.57 o                         
   6   9  10        216.33        220.55        15.94 o                         
   7   9  10          8.20         16.52         9.62 o                         
   8   9  10          6.69          0.46        10.88 o                         
  -8  10  10        428.47        459.42        37.86 o                         
  -7  10  10        306.25        358.63        13.95 o                         
  -6  10  10         64.80         61.06         8.03 o                         
  -5  10  10         11.30         15.81         6.50 o                         
  -4  10  10        169.18        178.71         9.03 o                         
  -3  10  10        643.22        626.11        12.33 o                         
  -2  10  10          9.33          5.39         4.14 o                         
  -1  10  10          5.63         10.18         4.43 o                         
   0  10  10         37.62         30.48         4.45 o                         
   1  10  10        868.66        844.79        10.93 o                         
   2  10  10        147.53        134.62         7.09 o                         
   3  10  10         53.72         56.78         7.99 o                         
   4  10  10        614.41        644.43        17.85 o                         
   5  10  10        119.43        136.23        10.65 o                         
   6  10  10         11.28         14.51         9.08 o                         
   7  10  10          0.09          3.92        10.37 o                         
  -7  11  10        553.99        625.78        18.65 o                         
  -6  11  10         35.95         46.57         7.75 o                         
  -5  11  10          0.67          1.18         6.42 o                         
  -4  11  10        112.93        147.81         8.95 o                         
  -3  11  10          5.73          1.87         4.77 o                         
  -2  11  10         33.97         40.59         5.49 o                         
  -1  11  10        275.25        240.86        10.66 o                         
   0  11  10        587.56        554.30        13.23 o                         
   1  11  10          6.95          4.35         3.75 o                         
   2  11  10        404.39        402.63        10.78 o                         
   3  11  10        897.82        911.35        21.22 o                         
   4  11  10        352.20        362.23        18.11 o                         
   5  11  10         70.77         65.30         9.66 o                         
   6  11  10        217.41        213.66        25.96 o                         
  -6  12  10        554.45        629.41        18.44 o                         
  -5  12  10         74.10         75.86         8.75 o                         
  -4  12  10         33.75         35.33         7.06 o                         
  -3  12  10        157.41        138.48         9.49 o                         
  -2  12  10        154.83        157.62         8.71 o                         
  -1  12  10         38.98         53.81         7.36 o                         
   0  12  10         43.61         39.13         6.17 o                         
   1  12  10        510.05        513.24        12.19 o                         
   2  12  10         47.10         41.50         6.31 o                         
   3  12  10        270.38        257.16        19.88 o                         
   4  12  10        297.57        318.52        14.67 o                         
   5  12  10        100.92         89.29        10.72 o                         
  -4  13  10         43.35         44.79         9.50 o                         
  -3  13  10         42.87         38.42         8.73 o                         
  -2  13  10          7.09          5.47         6.73 o                         
  -1  13  10         88.43         87.96         8.63 o                         
   0  13  10        178.18        160.55         8.44 o                         
   1  13  10         40.21         41.99         6.68 o                         
   2  13  10        447.17        440.21        23.54 o                         
   3  13  10        177.87        164.38        11.82 o                         
 -11   0  11        530.60        542.60        28.00 o                         
  -9   0  11        267.10        288.16        50.34 o                         
  -7   0  11         14.64         11.74         7.23 o                         
  -5   0  11       2136.07       2286.61        39.78 o                         
  -3   0  11        180.70        166.93         7.56 o                         
  -1   0  11       2091.61       1988.38        26.56 o                         
   1   0  11       3904.27       3723.46        52.06 o                         
   3   0  11         21.84         23.99         5.20 o                         
   5   0  11         12.09          1.87         4.79 o                         
   7   0  11          9.20         12.21         6.16 o                         
   9   0  11         46.03         36.40         9.85 o                         
 -11   1  11         93.81         76.51        10.52 o                         
 -10   1  11         98.39         98.38        10.53 o                         
  -9   1  11          0.24          1.71         7.48 o                         
  -8   1  11        704.16        730.42        21.30 o                         
  -7   1  11        651.92        675.29        13.43 o                         
  -6   1  11         81.38         90.02         5.42 o                         
  -5   1  11        249.47        243.09         6.79 o                         
  -4   1  11         69.78         76.08         5.54 o                         
  -3   1  11         28.03         41.62         3.29 o                         
  -2   1  11       2811.57       2773.00        24.17 o                         
  -1   1  11        163.72        128.16         4.67 o                         
   0   1  11       2756.48       2712.91        26.24 o                         
   1   1  11          0.27          1.00         3.25 o                         
   2   1  11        370.38        386.33         8.49 o                         
   3   1  11        102.79         91.09         5.14 o                         
   4   1  11        381.90        359.16         7.23 o                         
   5   1  11        426.36        361.44         7.58 o                         
   6   1  11        317.16        353.97        10.71 o                         
   7   1  11          1.52         -1.81         4.43 o                         
   8   1  11          0.46         -1.51         5.89 o                         
   9   1  11         77.72         76.28         8.32 o                         
  10   1  11         22.97         31.28        10.82 o                         
 -11   2  11         82.02         93.19        11.82 o                         
 -10   2  11         29.23         19.58         7.78 o                         
  -9   2  11         21.55         31.52         7.21 o                         
  -8   2  11        435.82        419.88        15.47 o                         
  -7   2  11        394.96        407.80        10.26 o                         
  -6   2  11        475.04        495.28         9.50 o                         
  -5   2  11          3.53          2.86         3.51 o                         
  -4   2  11        192.03        192.01         5.50 o                         
  -3   2  11        719.00        660.92         8.84 o                         
  -2   2  11          7.53         13.05         2.91 o                         
  -1   2  11       1092.28       1081.56        12.32 o                         
   0   2  11          4.60          9.07         3.38 o                         
   1   2  11       3853.31       3790.30        34.71 o                         
   2   2  11         24.89         35.58         4.07 o                         
   3   2  11         82.51         94.15         5.33 o                         
   4   2  11       1020.58        971.79        11.97 o                         
   5   2  11        167.55        173.57         7.14 o                         
   6   2  11        421.71        408.44         9.00 o                         
   7   2  11        208.22        185.09         8.41 o                         
   8   2  11        100.97         95.01         6.84 o                         
   9   2  11         89.26         74.50         9.34 o                         
  10   2  11         24.94         13.71        11.66 o                         
 -11   3  11          0.52         -2.00         9.05 o                         
 -10   3  11        535.34        543.03        18.43 o                         
  -9   3  11        411.76        432.15        17.14 o                         
  -8   3  11        205.14        188.77        13.96 o                         
  -7   3  11        108.51        114.97         7.53 o                         
  -6   3  11        136.73        148.49         6.07 o                         
  -5   3  11        864.22        861.09        11.88 o                         
  -4   3  11        165.07        163.61         5.59 o                         
  -3   3  11          2.76          5.81         3.01 o                         
  -2   3  11        447.14        436.66         7.21 o                         
  -1   3  11        471.37        470.69         7.31 o                         
   0   3  11       1318.41       1279.17        14.04 o                         
   1   3  11         13.29          7.72         3.55 o                         
   2   3  11       1921.10       1875.53        20.46 o                         
   3   3  11        287.44        288.95         7.49 o                         
   4   3  11        460.10        464.82         8.49 o                         
   5   3  11       1130.24       1079.11        13.28 o                         
   6   3  11       1535.66       1496.92        17.67 o                         
   7   3  11        562.92        563.62        12.61 o                         
   8   3  11         58.85         72.05         7.38 o                         
   9   3  11          0.98         -0.17        11.23 o                         
  10   3  11         66.12         57.44        16.22 o                         
 -10   4  11        344.27        357.83        22.87 o                         
  -9   4  11        641.77        665.10        29.91 o                         
  -8   4  11        199.86        210.22        10.23 o                         
  -7   4  11        162.10        149.71         9.90 o                         
  -6   4  11        317.75        327.23        11.73 o                         
  -5   4  11        143.85        160.37         6.32 o                         
  -4   4  11        220.89        250.92         7.39 o                         
  -3   4  11        335.55        326.41         7.13 o                         
  -2   4  11        281.90        297.28         6.27 o                         
  -1   4  11        176.23        158.75         4.84 o                         
   0   4  11        903.45        907.99        11.56 o                         
   1   4  11       2450.24       2406.16        24.44 o                         
   2   4  11        845.28        837.81        12.61 o                         
   3   4  11         57.18         50.38         4.34 o                         
   4   4  11         54.96         53.89         5.48 o                         
   5   4  11        879.42        918.88        18.43 o                         
   6   4  11        409.47        422.94        10.59 o                         
   7   4  11        552.90        496.54        13.06 o                         
   8   4  11        126.10        111.64        10.15 o                         
   9   4  11         78.33         71.30        12.43 o                         
 -10   5  11        296.31        290.59        21.22 o                         
  -9   5  11        459.98        462.47        17.31 o                         
  -8   5  11        213.20        189.30        14.28 o                         
  -7   5  11        553.20        563.26        17.47 o                         
  -6   5  11          3.66          2.27         5.97 o                         
  -5   5  11        458.80        459.22        11.12 o                         
  -4   5  11        251.98        224.16         7.22 o                         
  -3   5  11         35.74         34.83         3.79 o                         
  -2   5  11          3.65          4.32         2.86 o                         
  -1   5  11        152.94        132.87         4.72 o                         
   0   5  11        361.40        393.08         7.20 o                         
   1   5  11          4.11          2.10         3.52 o                         
   2   5  11        876.27        875.93        11.98 o                         
   3   5  11         24.98         21.59         4.00 o                         
   4   5  11       1259.79       1245.44        16.31 o                         
   5   5  11          1.91         -1.25         4.90 o                         
   6   5  11         59.45         70.12         6.48 o                         
   7   5  11        465.37        470.69        14.93 o                         
   8   5  11        262.96        249.83        14.38 o                         
   9   5  11        352.00        342.28        18.66 o                         
 -10   6  11        153.61        164.75        16.43 o                         
  -9   6  11         47.14         34.46         9.19 o                         
  -8   6  11        368.37        350.59        15.34 o                         
  -7   6  11         24.66         21.43         7.64 o                         
  -6   6  11       1152.94       1103.54        22.05 o                         
  -5   6  11         25.21         17.43         5.06 o                         
  -4   6  11        285.05        297.51         8.61 o                         
  -3   6  11          2.22         -0.51         3.28 o                         
  -2   6  11          1.23          2.75         2.87 o                         
  -1   6  11        242.77        235.80         6.34 o                         
   0   6  11         10.15         15.78         3.02 o                         
   1   6  11        448.69        452.86         8.44 o                         
   2   6  11         15.52         16.16         3.79 o                         
   3   6  11        298.00        300.04         8.56 o                         
   4   6  11         11.83          9.19         4.69 o                         
   5   6  11          2.99         -1.70         5.45 o                         
   6   6  11        258.92        232.93        16.27 o                         
   7   6  11          9.01         10.22         7.71 o                         
   8   6  11        299.27        284.82        17.28 o                         
   9   6  11        194.10        202.26        17.66 o                         
  -9   7  11        407.97        410.42        35.91 o                         
  -8   7  11         61.00         43.10         9.17 o                         
  -7   7  11        170.69        205.52        12.15 o                         
  -6   7  11         59.34         68.91         7.69 o                         
  -5   7  11       1377.40       1354.75        22.08 o                         
  -4   7  11        146.37        123.19         6.36 o                         
  -3   7  11       1288.17       1321.45        15.42 o                         
  -2   7  11         15.01         15.50         3.46 o                         
  -1   7  11        153.33        159.01         6.74 o                         
   0   7  11         47.00         45.58         3.65 o                         
   1   7  11         46.11         48.41         4.61 o                         
   2   7  11       1411.86       1372.36        17.22 o                         
   3   7  11        120.79        108.20         5.98 o                         
   4   7  11        298.52        283.64        12.80 o                         
   5   7  11        147.58        149.58        16.56 o                         
   6   7  11        105.94         92.40        10.82 o                         
   7   7  11       1269.23       1327.83        29.14 o                         
   8   7  11          4.49        -10.27        10.68 o                         
  -9   8  11          1.91         20.07         9.60 o                         
  -8   8  11        151.59        170.51        14.04 o                         
  -7   8  11         94.41         98.51        10.12 o                         
  -6   8  11       1190.71       1188.57        30.97 o                         
  -5   8  11         37.39         46.19         6.78 o                         
  -4   8  11       1328.36       1253.59        17.52 o                         
  -3   8  11        605.94        526.48        10.85 o                         
  -2   8  11        479.67        485.52         9.38 o                         
  -1   8  11         32.16         23.58         3.72 o                         
   0   8  11        435.21        445.20         7.94 o                         
   1   8  11         29.62         25.05         3.70 o                         
   2   8  11        198.33        220.21        15.82 o                         
   3   8  11        335.74        338.54        10.41 o                         
   4   8  11        636.62        575.55        20.59 o                         
   5   8  11        353.27        355.08        28.32 o                         
   6   8  11        460.76        507.03        27.69 o                         
   7   8  11         26.97         33.40        11.16 o                         
   8   8  11        377.76        353.05        43.19 o                         
  -8   9  11         37.74         32.37         9.51 o                         
  -7   9  11        362.48        326.94        15.36 o                         
  -6   9  11         44.76         28.58         8.56 o                         
  -5   9  11       1011.33       1121.28        21.02 o                         
  -4   9  11        100.12        102.34         9.17 o                         
  -3   9  11       1102.22       1017.49        15.80 o                         
  -2   9  11        140.01        117.68         6.17 o                         
  -1   9  11        571.50        589.37        10.40 o                         
   0   9  11        244.87        229.10         6.42 o                         
   1   9  11          4.95          2.57         3.40 o                         
   2   9  11        322.82        313.75        11.99 o                         
   3   9  11        142.06        138.94        11.03 o                         
   4   9  11        524.19        518.39        17.08 o                         
   5   9  11         56.15         47.07         8.94 o                         
   6   9  11         80.22         81.23        12.65 o                         
   7   9  11        789.45        832.47        27.19 o                         
  -7  10  11         31.69         19.39         8.77 o                         
  -6  10  11        149.99        122.69        10.92 o                         
  -5  10  11         16.90         19.53         6.98 o                         
  -4  10  11       1014.68       1086.39        20.77 o                         
  -3  10  11        342.24        339.25        10.99 o                         
  -2  10  11         12.47          4.01         4.68 o                         
  -1  10  11         36.64         19.89         5.13 o                         
   0  10  11          8.58          2.62         3.78 o                         
   1  10  11        198.47        176.29         6.65 o                         
   2  10  11          1.84          1.38         4.66 o                         
   3  10  11        803.21        838.18        20.44 o                         
   4  10  11        154.31        165.23        13.47 o                         
   5  10  11         79.78         41.07        11.04 o                         
   6  10  11         77.77         46.24        20.25 o                         
  -6  11  11          3.36         -3.11         8.35 o                         
  -5  11  11        101.67         88.87         9.91 o                         
  -4  11  11        180.24        181.38        10.60 o                         
  -3  11  11        191.70        182.08        11.41 o                         
  -2  11  11        185.82        194.24         9.35 o                         
  -1  11  11          3.72         -6.94         6.94 o                         
   0  11  11         73.99         77.83         6.96 o                         
   1  11  11         20.50         17.15         4.75 o                         
   2  11  11        304.73        294.99        13.13 o                         
   3  11  11         30.15         21.80         7.84 o                         
   4  11  11        307.52        309.07        17.34 o                         
   5  11  11          1.39          6.89        12.67 o                         
  -5  12  11         47.15         40.77         9.44 o                         
  -4  12  11        103.96         85.45         9.00 o                         
  -3  12  11        107.38        128.11        11.20 o                         
  -2  12  11        114.08        103.64         8.79 o                         
  -1  12  11        195.96        193.52        10.57 o                         
   0  12  11          0.25         -0.16         5.50 o                         
   1  12  11         96.63        106.18         9.44 o                         
   2  12  11          3.23          9.45         8.42 o                         
   3  12  11        223.08        213.28        12.79 o                         
   4  12  11          4.26         -1.20         8.19 o                         
  -3  13  11        115.33        134.89        22.05 o                         
  -2  13  11         69.14         59.15        10.24 o                         
  -1  13  11         75.74         94.40         9.20 o                         
   0  13  11        243.70        243.71        11.09 o                         
   1  13  11        106.46        101.30        14.71 o                         
   2  13  11        446.43        459.82        25.57 o                         
 -10   0  12        100.68        101.14        16.30 o                         
  -8   0  12       1919.67       2008.25        72.74 o                         
  -6   0  12        957.80        959.74        24.18 o                         
  -4   0  12       2488.64       2406.38        41.37 o                         
  -2   0  12       2843.63       2796.89        35.66 o                         
   0   0  12       2575.38       2711.03        40.94 o                         
   2   0  12        467.55        466.88        15.49 o                         
   4   0  12        269.27        237.20        11.42 o                         
   6   0  12        438.57        485.31        15.28 o                         
   8   0  12        273.35        231.80        15.10 o                         
 -11   1  12        126.45        122.94        20.18 o                         
 -10   1  12         64.09         52.24         9.85 o                         
  -9   1  12        641.64        666.63        19.68 o                         
  -8   1  12         40.04         34.80         8.46 o                         
  -7   1  12        124.40        118.22         7.44 o                         
  -6   1  12          4.03          0.78         4.31 o                         
  -5   1  12       3187.41       3271.30        32.30 o                         
  -4   1  12        353.81        362.45         7.42 o                         
  -3   1  12        930.89        956.64        11.33 o                         
  -2   1  12        189.98        174.72         5.78 o                         
  -1   1  12       2262.70       2222.30        22.62 o                         
   0   1  12          4.57          6.79         3.91 o                         
   1   1  12       1027.78        991.59        13.68 o                         
   2   1  12        320.09        332.56         8.58 o                         
   3   1  12          1.32          6.30         4.00 o                         
   4   1  12          0.40          0.00         4.31 o                         
   5   1  12        590.38        612.07        12.20 o                         
   6   1  12         25.65         26.16         5.11 o                         
   7   1  12        316.50        283.44         9.93 o                         
   8   1  12          5.34         -6.38         6.80 o                         
   9   1  12        318.96        318.36        12.38 o                         
 -10   2  12         47.03         29.48         8.66 o                         
  -9   2  12         28.96         29.94         7.84 o                         
  -8   2  12       1111.25       1127.65        21.11 o                         
  -7   2  12          8.52         13.58         5.17 o                         
  -6   2  12        983.07        959.99        21.26 o                         
  -5   2  12         68.37         70.58         4.83 o                         
  -4   2  12        765.15        795.90        10.54 o                         
  -3   2  12          3.01         -1.88         3.02 o                         
  -2   2  12         94.33        101.89         5.10 o                         
  -1   2  12         39.11         47.40         4.15 o                         
   0   2  12       2202.79       2122.20        22.31 o                         
   1   2  12        860.82        848.06        12.66 o                         
   2   2  12        301.77        277.48         8.01 o                         
   3   2  12          2.84          3.05         4.12 o                         
   4   2  12        123.91        150.36         6.94 o                         
   5   2  12        605.74        571.60        11.97 o                         
   6   2  12        324.21        287.17        11.94 o                         
   7   2  12          0.35         10.83         6.21 o                         
   8   2  12        913.36        964.90        16.99 o                         
   9   2  12          1.18          8.88         9.24 o                         
 -10   3  12        216.72        218.28        12.28 o                         
  -9   3  12          7.79         13.71         8.49 o                         
  -8   3  12         38.76         52.02         7.87 o                         
  -7   3  12        396.02        417.16        10.97 o                         
  -6   3  12          0.40          0.07         3.97 o                         
  -5   3  12        602.29        604.03        10.46 o                         
  -4   3  12        165.84        175.36         7.29 o                         
  -3   3  12        245.46        244.11         6.66 o                         
  -2   3  12         23.43         13.71         3.73 o                         
  -1   3  12       1645.77       1640.44        17.18 o                         
   0   3  12         19.42         19.86         3.89 o                         
   1   3  12       1491.80       1451.85        17.48 o                         
   2   3  12       3020.10       2956.17        29.39 o                         
   3   3  12        105.44         85.88         5.60 o                         
   4   3  12         65.98         70.25         5.69 o                         
   5   3  12        132.09        150.02         7.95 o                         
   6   3  12        960.75        943.01        15.69 o                         
   7   3  12        499.46        506.52        12.81 o                         
   8   3  12         15.40          3.62         7.26 o                         
   9   3  12          1.97         10.95        11.07 o                         
 -10   4  12         24.82         23.80         9.28 o                         
  -9   4  12        199.06        176.31        12.24 o                         
  -8   4  12          7.88          7.53         7.69 o                         
  -7   4  12         52.42         43.88         6.54 o                         
  -6   4  12       1396.68       1381.60        19.75 o                         
  -5   4  12          9.81         13.84         4.34 o                         
  -4   4  12          5.49         -2.67         3.81 o                         
  -3   4  12        724.21        700.47        11.49 o                         
  -2   4  12         22.26         17.55         3.59 o                         
  -1   4  12       1033.78       1008.21        12.74 o                         
   0   4  12       1155.06       1110.56        17.73 o                         
   1   4  12         35.00         36.36         4.49 o                         
   2   4  12          3.14          6.27         4.11 o                         
   3   4  12        712.16        744.24        12.68 o                         
   4   4  12        123.03        108.84         6.47 o                         
   5   4  12        761.13        763.08        13.81 o                         
   6   4  12        375.62        397.95        11.37 o                         
   7   4  12        322.10        329.36        12.57 o                         
   8   4  12         57.81         87.99        17.81 o                         
   9   4  12        159.22        164.91        15.59 o                         
 -10   5  12         82.08         86.68        11.33 o                         
  -9   5  12          0.66          2.15         8.41 o                         
  -8   5  12        202.82        211.91        12.64 o                         
  -7   5  12         89.44         95.50         8.24 o                         
  -6   5  12         31.53         18.38         5.75 o                         
  -5   5  12        568.80        562.59        12.52 o                         
  -4   5  12        452.22        445.48         9.75 o                         
  -3   5  12        349.52        338.15         7.93 o                         
  -2   5  12       1042.99       1040.98        12.37 o                         
  -1   5  12         15.64         14.24         3.65 o                         
   0   5  12        927.82        919.07        13.31 o                         
   1   5  12          8.65          2.42         4.38 o                         
   2   5  12        357.77        379.18         9.50 o                         
   3   5  12         54.95         63.38         5.58 o                         
   4   5  12        693.40        717.73        13.18 o                         
   5   5  12        209.91        198.84         8.20 o                         
   6   5  12        554.13        541.65        17.07 o                         
   7   5  12        162.96        121.33        12.97 o                         
   8   5  12         98.74         79.18        12.62 o                         
   9   5  12         37.70         62.35        20.59 o                         
  -9   6  12        124.26        102.47        11.21 o                         
  -8   6  12        133.31        148.28        14.78 o                         
  -7   6  12         10.12          9.14         7.70 o                         
  -6   6  12        111.91        117.31         9.68 o                         
  -5   6  12          0.68         -1.20         5.00 o                         
  -4   6  12          2.84          5.95         4.98 o                         
  -3   6  12       1351.77       1326.41        15.56 o                         
  -2   6  12         16.78         24.75         3.87 o                         
  -1   6  12        802.87        761.33        11.26 o                         
   0   6  12        271.82        284.28         8.78 o                         
   1   6  12       2816.36       2778.27        28.31 o                         
   2   6  12         10.88          7.46         4.30 o                         
   3   6  12          2.46          1.92         4.90 o                         
   4   6  12        115.26        104.48         6.71 o                         
   5   6  12        891.42        936.01        18.76 o                         
   6   6  12        409.82        438.12        17.04 o                         
   7   6  12        269.98        282.89        16.94 o                         
   8   6  12         57.45         61.42        12.37 o                         
  -9   7  12        184.32        185.81        13.37 o                         
  -8   7  12         65.42         66.66        10.13 o                         
  -7   7  12          2.88         -0.07         8.06 o                         
  -6   7  12          1.61         -1.80         6.02 o                         
  -5   7  12          0.61         -5.59         5.59 o                         
  -4   7  12         58.23         67.80         5.66 o                         
  -3   7  12          3.14         11.59         3.97 o                         
  -2   7  12        211.63        216.26         6.92 o                         
  -1   7  12        169.45        152.94         6.02 o                         
   0   7  12       1894.96       1868.94        20.22 o                         
   1   7  12        222.43        199.75         8.67 o                         
   2   7  12        983.44        998.71        14.93 o                         
   3   7  12         58.56         54.10         5.68 o                         
   4   7  12        472.29        488.94        14.35 o                         
   5   7  12        409.03        437.97        15.86 o                         
   6   7  12        494.66        499.56        21.70 o                         
   7   7  12          1.03          4.20        10.59 o                         
   8   7  12        255.60        272.69        18.27 o                         
  -8   8  12          3.36          7.82         8.78 o                         
  -7   8  12        294.95        278.33        14.14 o                         
  -6   8  12         24.41         27.65         7.13 o                         
  -5   8  12          0.37          0.61         5.72 o                         
  -4   8  12         48.33         39.77         6.09 o                         
  -3   8  12         87.94        100.39         6.29 o                         
  -2   8  12          2.09         -3.69         3.69 o                         
  -1   8  12        755.37        727.80        12.58 o                         
   0   8  12        132.69        141.63         6.65 o                         
   1   8  12       1826.10       1775.07        22.16 o                         
   2   8  12         35.26         22.85         5.49 o                         
   3   8  12        429.44        449.17        13.66 o                         
   4   8  12         40.98         49.22         7.50 o                         
   5   8  12        166.67        181.21        14.28 o                         
   6   8  12         67.12         90.71        12.99 o                         
   7   8  12        116.05        112.20        14.20 o                         
  -8   9  12        138.82        109.38        12.43 o                         
  -7   9  12         32.25         34.62         9.33 o                         
  -6   9  12         14.37         13.57         6.99 o                         
  -5   9  12          4.33         -4.81         6.25 o                         
  -4   9  12         13.06         20.04         5.58 o                         
  -3   9  12        116.20        111.76         7.01 o                         
  -2   9  12        100.80        110.82         6.64 o                         
  -1   9  12         50.84         48.15         5.25 o                         
   0   9  12       1436.10       1445.91        24.91 o                         
   1   9  12        241.15        213.64        11.30 o                         
   2   9  12        526.42        581.09        13.35 o                         
   3   9  12        474.22        493.69        14.62 o                         
   4   9  12          4.68         13.75         7.91 o                         
   5   9  12         26.98         21.98        10.77 o                         
   6   9  12        732.38        822.33        41.06 o                         
  -7  10  12         11.12          6.05         9.38 o                         
  -6  10  12          8.83         11.32         8.33 o                         
  -5  10  12        127.65        138.27         9.71 o                         
  -4  10  12        567.95        586.19        16.17 o                         
  -3  10  12        216.27        222.90        10.62 o                         
  -2  10  12          2.63          0.82         4.84 o                         
  -1  10  12        254.09        258.88        11.09 o                         
   0  10  12        282.92        254.78        11.00 o                         
   1  10  12        738.14        750.14        14.90 o                         
   2  10  12        301.58        301.70        12.02 o                         
   3  10  12        114.96        137.23        10.85 o                         
   4  10  12          1.79          5.95         7.92 o                         
   5  10  12         21.28         21.37        10.70 o                         
   6  10  12        325.84        301.19        18.65 o                         
  -6  11  12         30.50         27.83        11.31 o                         
  -5  11  12        727.66        698.77        18.44 o                         
  -4  11  12         19.70         14.25         7.00 o                         
  -3  11  12          9.72         14.21         6.05 o                         
  -2  11  12        208.36        204.45        16.97 o                         
  -1  11  12        349.59        328.34        13.39 o                         
   0  11  12         70.17         47.48         8.45 o                         
   1  11  12          0.60         -0.80         5.11 o                         
   2  11  12        129.11        142.79        16.43 o                         
   3  11  12        108.75        115.35        10.58 o                         
   4  11  12        148.85        152.43        17.50 o                         
  -4  12  12        388.11        353.09        14.60 o                         
  -3  12  12        175.84        187.38        12.67 o                         
  -2  12  12         74.76         68.10         8.40 o                         
  -1  12  12         56.28         67.26         9.59 o                         
   0  12  12          3.37          5.84         7.72 o                         
   1  12  12         10.30         14.76        11.13 o                         
   2  12  12         41.55         40.75        13.03 o                         
   3  12  12        238.05        216.64        13.11 o                         
  -9   0  13          9.68         18.68        11.80 o                         
  -7   0  13          2.46          3.13         8.08 o                         
  -5   0  13        705.20        721.49        16.20 o                         
  -3   0  13        156.35        170.24         8.62 o                         
  -1   0  13       1596.88       1541.25        27.84 o                         
   1   0  13       1035.32       1117.87        32.35 o                         
   3   0  13       2021.79       1846.86        28.42 o                         
   5   0  13         47.92         58.98         9.66 o                         
   7   0  13         84.04         58.20         8.91 o                         
   9   0  13         10.38         -3.95        12.53 o                         
 -10   1  13         79.79         74.29        10.97 o                         
  -9   1  13        147.23        142.93        14.28 o                         
  -8   1  13        144.15        139.16         9.74 o                         
  -7   1  13        338.29        361.42        11.63 o                         
  -6   1  13         72.27         74.43         6.08 o                         
  -5   1  13          5.10          5.37         4.13 o                         
  -4   1  13        205.91        196.16         6.54 o                         
  -3   1  13         87.98         98.18         5.04 o                         
  -2   1  13         14.80         14.74         3.67 o                         
  -1   1  13         16.58         16.58         4.57 o                         
   0   1  13       1745.74       1759.69        21.70 o                         
   1   1  13        577.68        563.63        11.76 o                         
   2   1  13        265.82        270.05        10.31 o                         
   3   1  13          3.86          3.34         4.53 o                         
   4   1  13        650.08        669.48        12.75 o                         
   5   1  13        323.55        285.18         9.55 o                         
   6   1  13        421.59        413.01        11.72 o                         
   7   1  13         95.58        112.85         7.97 o                         
   8   1  13        125.62        129.48         9.38 o                         
   9   1  13          5.97         14.42         8.04 o                         
 -10   2  13        315.44        278.07        19.50 o                         
  -9   2  13        101.97         98.67         9.80 o                         
  -8   2  13         51.98         37.76         7.87 o                         
  -7   2  13          0.41         -5.35         5.35 o                         
  -6   2  13        473.41        489.19        10.35 o                         
  -5   2  13          4.19          7.11         4.13 o                         
  -4   2  13        573.09        614.74        10.52 o                         
  -3   2  13        825.89        840.73        12.61 o                         
  -2   2  13         19.06         17.97         4.01 o                         
  -1   2  13        782.10        735.72        12.88 o                         
   0   2  13         56.71         55.24         4.86 o                         
   1   2  13       2794.42       2629.71        27.13 o                         
   2   2  13        225.91        211.87         7.65 o                         
   3   2  13          5.46          4.47         4.53 o                         
   4   2  13         11.65          8.89         4.93 o                         
   5   2  13        713.03        764.93        14.21 o                         
   6   2  13       1232.30       1186.31        18.14 o                         
   7   2  13        598.55        593.98        14.06 o                         
   8   2  13         75.23         90.24         8.37 o                         
   9   2  13          0.20          5.83        10.40 o                         
 -10   3  13        271.28        270.90        13.70 o                         
  -9   3  13         17.62         12.96         7.06 o                         
  -8   3  13         95.87         83.64        12.31 o                         
  -7   3  13        864.12        877.70        15.24 o                         
  -6   3  13         25.54         21.98         4.85 o                         
  -5   3  13        249.74        264.55         8.43 o                         
  -4   3  13          7.32         11.42         4.86 o                         
  -3   3  13        217.95        234.18         7.47 o                         
  -2   3  13       1244.03       1250.93        15.86 o                         
  -1   3  13          2.12          6.17         3.95 o                         
   0   3  13        957.59        960.86        13.99 o                         
   1   3  13        182.52        192.48         7.25 o                         
   2   3  13        467.40        490.20        10.77 o                         
   3   3  13         21.06         17.95         4.88 o                         
   4   3  13        278.80        316.43        10.81 o                         
   5   3  13          1.36          5.39         5.45 o                         
   6   3  13        951.14        959.14        16.48 o                         
   7   3  13        356.50        348.39        11.39 o                         
   8   3  13        299.71        273.73        11.68 o                         
 -10   4  13        265.68        245.86        14.70 o                         
  -9   4  13         60.11         52.47         9.93 o                         
  -8   4  13        167.23        166.41        12.37 o                         
  -7   4  13        445.50        441.84        12.86 o                         
  -6   4  13        653.93        676.72        14.16 o                         
  -5   4  13         32.19         39.22         5.15 o                         
  -4   4  13        853.36        848.73        14.49 o                         
  -3   4  13        272.52        279.71         9.25 o                         
  -2   4  13        225.85        237.11        10.70 o                         
  -1   4  13        741.74        751.53        12.26 o                         
   0   4  13        489.77        477.16        10.22 o                         
   1   4  13       1556.27       1563.78        19.06 o                         
   2   4  13        118.86        111.06         6.33 o                         
   3   4  13        102.72        118.65         6.70 o                         
   4   4  13        158.22        148.39         9.65 o                         
   5   4  13       1244.41       1258.82        18.37 o                         
   6   4  13        439.94        462.94        12.65 o                         
   7   4  13        133.47        164.25         9.64 o                         
   8   4  13        256.93        266.82        13.26 o                         
  -9   5  13        332.76        304.78        18.86 o                         
  -8   5  13         79.93         79.73        10.10 o                         
  -7   5  13         89.70         87.30         7.83 o                         
  -6   5  13        535.65        529.13        13.16 o                         
  -5   5  13       1313.74       1310.60        19.40 o                         
  -4   5  13          1.01         -0.80         4.41 o                         
  -3   5  13          6.53         24.62         5.03 o                         
  -2   5  13        224.38        240.09         7.29 o                         
  -1   5  13       1072.76       1057.35        14.80 o                         
   0   5  13          3.53         -0.71         4.12 o                         
   1   5  13        115.18        108.98         6.19 o                         
   2   5  13        238.07        229.95         8.17 o                         
   3   5  13         69.97         66.28         5.91 o                         
   4   5  13        386.11        394.88        11.15 o                         
   5   5  13        157.47        173.30         9.34 o                         
   6   5  13        747.87        777.66        19.53 o                         
   7   5  13         74.81         53.84         8.92 o                         
   8   5  13          1.91         -2.53         8.56 o                         
  -9   6  13         25.15          8.08         9.25 o                         
  -8   6  13         31.91         17.39         9.58 o                         
  -7   6  13         90.90        112.59         9.27 o                         
  -6   6  13        435.27        472.55        14.55 o                         
  -5   6  13         59.69         44.35         6.30 o                         
  -4   6  13       1495.04       1446.31        21.06 o                         
  -3   6  13         65.44         70.68         5.49 o                         
  -2   6  13        115.51        125.96         6.46 o                         
  -1   6  13         27.93         21.43         4.48 o                         
   0   6  13        380.58        373.54         9.65 o                         
   1   6  13         72.94         72.34         5.66 o                         
   2   6  13        154.67        155.29         7.22 o                         
   3   6  13          0.64         -2.01         4.71 o                         
   4   6  13          1.23         -3.20         5.08 o                         
   5   6  13        797.30        837.98        16.99 o                         
   6   6  13        721.46        812.84        24.95 o                         
   7   6  13        180.99        178.97        11.89 o                         
   8   6  13         26.68         12.95        10.90 o                         
  -8   7  13         25.80         43.33         9.91 o                         
  -7   7  13        154.55        148.02        11.63 o                         
  -6   7  13         20.44         17.46         6.46 o                         
  -5   7  13        762.81        853.29        18.08 o                         
  -4   7  13         10.71          8.99         5.57 o                         
  -3   7  13        208.76        200.60         8.74 o                         
  -2   7  13         48.46         57.12         5.44 o                         
  -1   7  13       1069.03       1067.61        15.68 o                         
   0   7  13        665.62        660.31        12.34 o                         
   1   7  13         16.55         14.48         4.75 o                         
   2   7  13         68.67         68.92         6.96 o                         
   3   7  13        210.97        191.12        12.07 o                         
   4   7  13        115.65        105.83         7.95 o                         
   5   7  13          2.85         -5.93         6.21 o                         
   6   7  13          6.04          2.40         9.04 o                         
   7   7  13        129.68        125.38        20.65 o                         
  -8   8  13        659.22        703.28        22.44 o                         
  -7   8  13         48.24         37.89         9.63 o                         
  -6   8  13        496.92        484.83        15.68 o                         
  -5   8  13         40.26         25.93         6.75 o                         
  -4   8  13        482.09        497.36        19.91 o                         
  -3   8  13         16.31          9.78         5.34 o                         
  -2   8  13        556.74        543.24        11.59 o                         
  -1   8  13         94.28         93.06         6.65 o                         
   0   8  13        507.58        497.53        11.19 o                         
   1   8  13          0.07          3.13         4.71 o                         
   2   8  13        583.67        597.95        21.58 o                         
   3   8  13         81.96         74.23         7.22 o                         
   4   8  13        251.61        256.47        10.61 o                         
   5   8  13         57.03         54.94        10.49 o                         
   6   8  13         12.86         10.94         9.42 o                         
  -7   9  13        295.43        283.56        18.25 o                         
  -6   9  13        184.52        169.26        10.78 o                         
  -5   9  13        257.36        263.77        12.25 o                         
  -4   9  13          7.61         11.73         5.66 o                         
  -3   9  13        563.43        564.93        20.68 o                         
  -2   9  13          6.95         -3.38         5.10 o                         
  -1   9  13        568.73        545.93        15.65 o                         
   0   9  13         34.97         40.76         5.99 o                         
   1   9  13       1203.18       1233.52        20.23 o                         
   2   9  13        504.62        522.68        13.41 o                         
   3   9  13         74.35         62.98         7.30 o                         
   4   9  13         39.50         49.31         9.54 o                         
   5   9  13          0.46          1.89        10.32 o                         
   6   9  13        189.30        194.18        14.42 o                         
  -6  10  13        235.74        199.18        13.10 o                         
  -5  10  13          0.68          4.84         7.03 o                         
  -4  10  13        361.15        349.12        14.69 o                         
  -3  10  13         75.55         70.96         7.43 o                         
  -2  10  13        286.43        291.96        11.17 o                         
  -1  10  13        114.33        119.65         9.93 o                         
   0  10  13       1142.87       1137.45        20.34 o                         
   1  10  13         36.75         28.20         6.42 o                         
   2  10  13        242.55        229.48         9.85 o                         
   3  10  13        644.28        693.83        17.87 o                         
   4  10  13         12.52         15.94         8.75 o                         
   5  10  13        197.81        174.45        13.57 o                         
  -5  11  13         79.76         82.22         9.35 o                         
  -4  11  13         65.64         50.85         9.37 o                         
  -3  11  13        212.87        162.98        10.64 o                         
  -2  11  13        170.81        159.41        10.89 o                         
  -1  11  13        102.71        112.99        10.65 o                         
   0  11  13        331.55        315.11        31.46 o                         
   1  11  13          2.55          2.50         5.69 o                         
   2  11  13        337.66        335.62        22.12 o                         
   3  11  13         57.54         46.23         8.32 o                         
  -3  12  13         37.98         15.83        10.43 o                         
  -2  12  13         66.45         63.51        10.32 o                         
  -1  12  13        304.27        291.97        14.96 o                         
   0  12  13         23.03         26.10         8.91 o                         
   1  12  13         82.03         72.60        14.56 o                         
 -10   0  14        178.21        168.60        19.51 o                         
  -8   0  14       1398.05       1390.71        54.20 o                         
  -6   0  14        767.73        793.81        21.98 o                         
  -4   0  14         42.22         37.03        13.21 o                         
  -2   0  14        946.52        916.86        42.98 o                         
   0   0  14       6980.11       6997.00        92.80 o                         
   2   0  14        276.13        249.54        12.85 o                         
   4   0  14        277.79        249.73        14.13 o                         
   6   0  14        150.12        151.98        11.13 o                         
   8   0  14        108.14        103.26        13.53 o                         
 -10   1  14        125.17        107.88        10.91 o                         
  -9   1  14       1220.70       1226.67        40.66 o                         
  -8   1  14        168.37        155.84         9.29 o                         
  -7   1  14         69.48         73.56         7.36 o                         
  -6   1  14         10.11          9.61         5.83 o                         
  -5   1  14        540.67        535.89        11.51 o                         
  -4   1  14        219.14        231.69         7.38 o                         
  -3   1  14        529.63        559.48        10.25 o                         
  -2   1  14        788.47        818.79        14.17 o                         
  -1   1  14       1616.29       1641.26        21.27 o                         
   0   1  14         87.40        107.00         7.42 o                         
   1   1  14        556.84        558.63        12.32 o                         
   2   1  14        135.54        134.47         6.84 o                         
   3   1  14        222.67        199.41         7.99 o                         
   4   1  14         17.87         16.86         5.99 o                         
   5   1  14          1.47         -2.91         5.68 o                         
   6   1  14        244.50        234.68         9.78 o                         
   7   1  14        180.12        178.96        10.24 o                         
   8   1  14          9.38         14.86         7.73 o                         
  -9   2  14          0.31         -7.92         7.92 o                         
  -8   2  14        422.68        444.33        13.83 o                         
  -7   2  14         16.16         20.05         7.21 o                         
  -6   2  14        996.39       1033.63        19.35 o                         
  -5   2  14          0.01         -4.72         4.72 o                         
  -4   2  14        639.16        643.14        13.40 o                         
  -3   2  14        149.12        153.08         6.73 o                         
  -2   2  14        847.66        824.66        14.28 o                         
  -1   2  14        215.99        214.92         8.23 o                         
   0   2  14       1476.73       1452.81        19.75 o                         
   1   2  14          6.80         11.22         4.50 o                         
   2   2  14         88.21         98.70         9.33 o                         
   3   2  14          3.71         -4.71         4.84 o                         
   4   2  14        174.36        152.64         7.88 o                         
   5   2  14        366.01        370.31        11.26 o                         
   6   2  14         80.88         90.98        11.05 o                         
   7   2  14          1.94          1.58         6.56 o                         
   8   2  14         13.32         15.92         7.95 o                         
  -9   3  14        118.76        114.06        10.35 o                         
  -8   3  14        170.71        169.18        13.63 o                         
  -7   3  14         61.22         47.93        10.42 o                         
  -6   3  14        120.79        105.14         7.62 o                         
  -5   3  14        658.77        652.93        13.63 o                         
  -4   3  14         29.70          9.28         6.46 o                         
  -3   3  14        526.18        539.31        11.37 o                         
  -2   3  14         39.43         48.96         5.67 o                         
  -1   3  14        250.33        260.26         8.90 o                         
   0   3  14         56.13         61.42         5.98 o                         
   1   3  14          1.81          2.04         4.49 o                         
   2   3  14         58.68         63.60         5.91 o                         
   3   3  14          2.32         -3.61         4.88 o                         
   4   3  14        265.02        272.47        10.02 o                         
   5   3  14         61.62         50.58         6.74 o                         
   6   3  14        116.12        106.27         9.00 o                         
   7   3  14        150.18        160.32         9.11 o                         
   8   3  14         93.56         85.35         9.35 o                         
  -9   4  14        107.05        121.39        12.01 o                         
  -8   4  14        114.66        134.81        22.54 o                         
  -7   4  14        652.61        655.72        15.70 o                         
  -6   4  14        277.18        287.30        11.62 o                         
  -5   4  14        164.24        166.25        12.15 o                         
  -4   4  14        199.23        208.47         8.66 o                         
  -3   4  14        670.48        640.11        14.46 o                         
  -2   4  14        231.75        223.84         9.04 o                         
  -1   4  14        188.53        202.80         7.65 o                         
   0   4  14         58.56         64.15         5.47 o                         
   1   4  14        497.89        507.86        11.89 o                         
   2   4  14        113.85        111.87         6.87 o                         
   3   4  14        550.92        573.24        12.51 o                         
   4   4  14         79.42         76.53         6.81 o                         
   5   4  14        614.35        626.48        14.05 o                         
   6   4  14         46.12         28.95         6.79 o                         
   7   4  14        313.27        305.83        12.18 o                         
   8   4  14        923.88        992.02        30.50 o                         
  -9   5  14         50.82         33.44        10.20 o                         
  -8   5  14         81.54         68.19        12.57 o                         
  -7   5  14        173.38        160.81         9.93 o                         
  -6   5  14        312.06        299.17        12.02 o                         
  -5   5  14          8.76         -5.11         6.17 o                         
  -4   5  14          2.62          4.92         5.31 o                         
  -3   5  14          1.03         -3.85         4.96 o                         
  -2   5  14        224.26        229.44         8.81 o                         
  -1   5  14         17.44         22.20         4.90 o                         
   0   5  14        585.51        591.37        12.95 o                         
   1   5  14          0.13          6.27         4.78 o                         
   2   5  14        809.16        838.46        14.43 o                         
   3   5  14          9.47         13.60         5.40 o                         
   4   5  14        518.33        520.58        12.89 o                         
   5   5  14         89.00        102.08         7.74 o                         
   6   5  14       1547.33       1577.94        24.82 o                         
   7   5  14          5.98         -6.74         8.08 o                         
  -8   6  14         14.83         13.58         9.38 o                         
  -7   6  14        317.67        352.95        15.81 o                         
  -6   6  14        218.61        257.14        13.23 o                         
  -5   6  14          1.03         -1.95         6.16 o                         
  -4   6  14          1.59          0.75         6.03 o                         
  -3   6  14        339.66        329.66        10.47 o                         
  -2   6  14         12.15          0.23         4.97 o                         
  -1   6  14        111.97        107.35         6.57 o                         
   0   6  14          9.75         16.90         4.81 o                         
   1   6  14       2079.46       2141.71        24.57 o                         
   2   6  14         37.99         32.94         5.62 o                         
   3   6  14        509.09        523.28        12.53 o                         
   4   6  14          5.94         -1.59         5.61 o                         
   5   6  14       1455.37       1520.85        30.36 o                         
   6   6  14         38.79         21.90         7.87 o                         
   7   6  14          6.52          4.97         8.58 o                         
  -8   7  14          1.21          8.21         9.98 o                         
  -7   7  14         50.91         34.48         8.51 o                         
  -6   7  14        112.22        115.18        11.48 o                         
  -5   7  14          2.11         -7.03         7.03 o                         
  -4   7  14        256.07        240.63        11.05 o                         
  -3   7  14         44.39         30.22         6.04 o                         
  -2   7  14         18.83         30.52         6.31 o                         
  -1   7  14         19.36         24.44         5.80 o                         
   0   7  14        887.18        886.99        14.75 o                         
   1   7  14         53.35         61.55         6.10 o                         
   2   7  14        613.64        646.15        14.86 o                         
   3   7  14         15.74         21.58         6.26 o                         
   4   7  14        272.96        270.39        11.10 o                         
   5   7  14          4.81          3.09         7.63 o                         
   6   7  14        355.96        422.79        16.08 o                         
  -7   8  14          6.17         12.10         9.74 o                         
  -6   8  14          0.64         15.78         8.25 o                         
  -5   8  14         50.69         21.52         8.36 o                         
  -4   8  14         60.48         55.80         9.06 o                         
  -3   8  14        100.21        107.75         7.81 o                         
  -2   8  14         31.05         17.33         6.06 o                         
  -1   8  14        193.78        188.09         8.68 o                         
   0   8  14         25.61         26.45         6.08 o                         
   1   8  14        984.03       1037.83        16.49 o                         
   2   8  14         77.80         78.48         7.15 o                         
   3   8  14        451.46        484.82        13.89 o                         
   4   8  14          6.00          5.78         6.62 o                         
   5   8  14         69.97         72.94         9.48 o                         
   6   8  14          2.94         -8.36         8.36 o                         
  -6   9  14         36.96         46.54        10.40 o                         
  -5   9  14         55.31         65.77         8.98 o                         
  -4   9  14         47.32         45.93         7.18 o                         
  -3   9  14         78.51         78.26         8.53 o                         
  -2   9  14         23.41         30.95         7.22 o                         
  -1   9  14          6.16          1.58         5.67 o                         
   0   9  14        176.56        150.96         8.36 o                         
   1   9  14        231.57        226.34        10.39 o                         
   2   9  14        158.94        173.94         9.16 o                         
   3   9  14          2.11         -3.81         6.01 o                         
   4   9  14        407.96        424.40        20.53 o                         
   5   9  14         11.71         -0.32         8.43 o                         
  -5  10  14         65.24         74.54        13.10 o                         
  -4  10  14        193.55        200.51        19.76 o                         
  -3  10  14         38.15         38.32         7.23 o                         
  -2  10  14          1.39          3.57         6.94 o                         
  -1  10  14         82.56         90.92        11.39 o                         
   0  10  14          0.51         10.23         6.42 o                         
   1  10  14        260.67        264.05        14.67 o                         
   2  10  14         10.63         12.66         6.36 o                         
   3  10  14        388.17        380.18        18.62 o                         
   4  10  14         78.33         43.95         8.90 o                         
  -3  11  14         26.27         22.42         7.33 o                         
  -2  11  14         45.17         35.35        11.85 o                         
  -1  11  14        191.69        204.75        17.42 o                         
   0  11  14        197.75        166.41        14.12 o                         
   1  11  14         25.41         24.21         7.03 o                         
   2  11  14         88.25         83.71        10.01 o                         
  -9   0  15        544.14        557.12        35.47 o                         
  -7   0  15         21.74         13.94        14.78 o                         
  -5   0  15         34.50         40.58         9.11 o                         
  -3   0  15       3078.74       3129.28        48.51 o                         
  -1   0  15        183.16        180.55        11.52 o                         
   1   0  15       1813.35       1847.04        51.20 o                         
   3   0  15        126.56        153.39        16.20 o                         
   5   0  15       1321.63       1341.87        30.94 o                         
   7   0  15        108.89        117.93        13.71 o                         
  -9   1  15         92.15        105.38        12.06 o                         
  -8   1  15        201.40        192.33        11.51 o                         
  -7   1  15          3.11          5.57         6.52 o                         
  -6   1  15         18.59         25.09         6.60 o                         
  -5   1  15        895.45        918.16        15.15 o                         
  -4   1  15        336.51        334.41         9.15 o                         
  -3   1  15         30.73         19.26         5.49 o                         
  -2   1  15       1166.17       1207.40        18.18 o                         
  -1   1  15         91.88         82.75         6.68 o                         
   0   1  15         34.64         35.80         5.94 o                         
   1   1  15         44.77         37.13         7.33 o                         
   2   1  15        293.93        346.97        14.12 o                         
   3   1  15          4.69         14.01         5.53 o                         
   4   1  15       1638.51       1685.15        22.46 o                         
   5   1  15        128.29        110.59         7.90 o                         
   6   1  15        112.36        129.04         8.63 o                         
   7   1  15        182.30        174.66         9.74 o                         
  -9   2  15        264.59        226.77        14.54 o                         
  -8   2  15         21.37         13.69         8.45 o                         
  -7   2  15        294.55        283.42        12.61 o                         
  -6   2  15        725.47        746.48        15.79 o                         
  -5   2  15         22.79         14.03         5.34 o                         
  -4   2  15         89.28        109.17         7.36 o                         
  -3   2  15        274.29        273.63         9.56 o                         
  -2   2  15        633.14        641.29        13.39 o                         
  -1   2  15        856.76        839.53        16.03 o                         
   0   2  15        493.15        490.33        12.28 o                         
   1   2  15        826.68        857.73        15.73 o                         
   2   2  15        322.58        308.93         9.99 o                         
   3   2  15       1185.50       1166.54        19.22 o                         
   4   2  15          1.29          2.93         5.68 o                         
   5   2  15        776.63        803.31        15.85 o                         
   6   2  15         12.39         12.99         6.92 o                         
   7   2  15        228.18        226.16        10.50 o                         
  -9   3  15          9.25          3.10        11.36 o                         
  -8   3  15          0.52          1.83         9.50 o                         
  -7   3  15        460.38        463.35        17.75 o                         
  -6   3  15       1103.49       1099.09        20.71 o                         
  -5   3  15         14.08          8.20         9.89 o                         
  -4   3  15          3.81         -0.93         5.29 o                         
  -3   3  15        674.47        695.72        15.51 o                         
  -2   3  15         16.61         19.07         5.42 o                         
  -1   3  15        356.11        352.61        10.85 o                         
   0   3  15        302.21        316.30        10.65 o                         
   1   3  15         22.87         25.71         5.47 o                         
   2   3  15        405.41        424.54        13.41 o                         
   3   3  15         21.29         19.34         6.25 o                         
   4   3  15        981.74       1024.74        17.13 o                         
   5   3  15          0.02          1.79         6.13 o                         
   6   3  15        268.56        246.32        10.50 o                         
   7   3  15        100.42         98.88         8.76 o                         
  -8   4  15        114.96        116.79        14.50 o                         
  -7   4  15        966.56        979.50        23.32 o                         
  -6   4  15         59.63         64.09         8.25 o                         
  -5   4  15        142.62        133.62         8.09 o                         
  -4   4  15        584.68        598.54        13.58 o                         
  -3   4  15          1.96         -5.65         5.65 o                         
  -2   4  15        723.59        784.98        14.78 o                         
  -1   4  15         63.17         64.94         5.69 o                         
   0   4  15        502.89        494.04        11.45 o                         
   1   4  15        173.09        164.28         7.98 o                         
   2   4  15         23.52         17.71         5.69 o                         
   3   4  15        349.60        383.61        11.52 o                         
   4   4  15          0.43          3.57         5.82 o                         
   5   4  15        639.71        659.87        14.83 o                         
   6   4  15         12.01          9.52         8.72 o                         
   7   4  15        715.29        747.46        25.06 o                         
  -8   5  15         45.03         53.39        14.41 o                         
  -7   5  15        111.37         99.72        10.65 o                         
  -6   5  15        232.47        231.23        11.40 o                         
  -5   5  15        292.64        317.84        12.47 o                         
  -4   5  15         22.09         29.40         6.22 o                         
  -3   5  15        161.47        172.90         9.26 o                         
  -2   5  15         56.33         47.29         6.84 o                         
  -1   5  15        919.46        928.63        15.14 o                         
   0   5  15         27.72         34.19         6.38 o                         
   1   5  15         57.85         57.91         6.16 o                         
   2   5  15         33.11         41.01         6.67 o                         
   3   5  15          2.26          0.42         5.62 o                         
   4   5  15        166.91        171.55         8.86 o                         
   5   5  15          6.48          2.09         6.41 o                         
   6   5  15        428.63        410.45        14.13 o                         
   7   5  15          9.15          9.36        13.17 o                         
  -8   6  15        366.17        368.41        20.32 o                         
  -7   6  15        223.21        186.72        12.56 o                         
  -6   6  15        170.14        194.26        12.60 o                         
  -5   6  15         33.41         33.19         7.48 o                         
  -4   6  15        321.51        335.53        12.74 o                         
  -3   6  15        100.27         94.38         9.26 o                         
  -2   6  15        756.76        747.20        15.14 o                         
  -1   6  15          1.12          6.52         5.42 o                         
   0   6  15        759.08        804.98        14.45 o                         
   1   6  15          6.52          6.24         5.94 o                         
   2   6  15         96.39         96.85         7.16 o                         
   3   6  15          1.76          3.40         5.72 o                         
   4   6  15        261.00        279.46        11.54 o                         
   5   6  15        284.90        291.07        11.99 o                         
   6   6  15        187.23        187.50        11.35 o                         
  -7   7  15        242.97        230.56        14.48 o                         
  -6   7  15          1.28          4.95         8.30 o                         
  -5   7  15        369.45        393.59        16.34 o                         
  -4   7  15         77.84         78.00         8.46 o                         
  -3   7  15        147.14        150.65        12.55 o                         
  -2   7  15         10.53         11.00         5.68 o                         
  -1   7  15        729.09        727.99        15.22 o                         
   0   7  15         20.21          9.77         5.31 o                         
   1   7  15        321.31        335.17        10.59 o                         
   2   7  15        118.05        117.28         7.61 o                         
   3   7  15          4.00          9.90         6.49 o                         
   4   7  15          4.48         -5.97         6.89 o                         
   5   7  15          0.06          5.56         7.30 o                         
  -6   8  15        455.80        475.58        18.87 o                         
  -5   8  15         18.00          6.31         8.37 o                         
  -4   8  15        463.82        448.37        22.91 o                         
  -3   8  15        172.83        184.53        10.78 o                         
  -2   8  15        237.61        224.16        11.20 o                         
  -1   8  15         63.63         63.75         6.95 o                         
   0   8  15       1045.47       1015.79        26.52 o                         
   1   8  15         42.78         33.83         6.14 o                         
   2   8  15        134.26        133.94         8.83 o                         
   3   8  15        100.96         90.74         8.23 o                         
   4   8  15          0.53         -3.21         6.87 o                         
   5   8  15         28.98         30.39         9.14 o                         
  -5   9  15        366.82        364.14        14.94 o                         
  -4   9  15          1.16         -1.00         8.67 o                         
  -3   9  15        215.10        244.61        13.41 o                         
  -2   9  15          4.81         -1.06         7.79 o                         
  -1   9  15        192.48        159.01         9.97 o                         
   0   9  15          1.37         -5.11         5.89 o                         
   1   9  15        298.10        321.12        12.88 o                         
   2   9  15        148.91        137.52         9.10 o                         
   3   9  15        222.48        201.70        13.51 o                         
   4   9  15         93.12         78.89        10.01 o                         
  -4  10  15         64.10         51.69         9.32 o                         
  -3  10  15          3.88          8.18         9.86 o                         
  -2  10  15        634.52        730.00        21.22 o                         
  -1  10  15        358.36        389.88        29.32 o                         
   0  10  15        266.90        226.98        13.09 o                         
   1  10  15        221.60        219.87        11.39 o                         
   2  10  15        101.30         93.10         8.89 o                         
  -8   0  16        273.28        260.45        21.02 o                         
  -6   0  16        582.10        608.95        24.47 o                         
  -4   0  16       1212.72       1278.58        27.64 o                         
  -2   0  16        812.60        818.85        21.88 o                         
   0   0  16       3262.56       3323.75        52.16 o                         
   2   0  16         12.91          4.36         8.67 o                         
   4   0  16        328.89        339.20        23.32 o                         
   6   0  16          0.39         -9.76         9.76 o                         
  -8   1  16          0.24         -7.71         7.71 o                         
  -7   1  16        170.18        174.07         9.91 o                         
  -6   1  16         53.46         51.74         7.53 o                         
  -5   1  16       1198.72       1219.14        19.79 o                         
  -4   1  16          9.48         10.80         6.86 o                         
  -3   1  16        132.36        149.94         8.24 o                         
  -2   1  16          0.08          2.77         5.47 o                         
  -1   1  16       1652.12       1715.90        23.24 o                         
   0   1  16        343.02        345.93        11.33 o                         
   1   1  16        139.37        171.39         8.82 o                         
   2   1  16          4.56         -2.61         6.01 o                         
   3   1  16        428.37        462.78        13.75 o                         
   4   1  16        108.05         83.95         8.19 o                         
   5   1  16          0.00         10.81         6.65 o                         
   6   1  16          0.54         -2.48         6.82 o                         
   7   1  16          1.48         -3.85         7.49 o                         
  -8   2  16          6.79         14.66         8.52 o                         
  -7   2  16        387.00        395.44        19.92 o                         
  -6   2  16        588.01        612.24        18.10 o                         
  -5   2  16          0.07         -5.71         5.71 o                         
  -4   2  16         28.20         24.86         6.50 o                         
  -3   2  16          0.98         -5.27         5.44 o                         
  -2   2  16       1070.14       1117.27        18.12 o                         
  -1   2  16        329.79        347.32        11.18 o                         
   0   2  16        553.07        574.84        13.69 o                         
   1   2  16          0.28          3.09         5.87 o                         
   2   2  16        486.15        483.80        13.63 o                         
   3   2  16          5.06         -5.57         5.57 o                         
   4   2  16        129.43        142.35         8.59 o                         
   5   2  16        247.17        262.18        10.69 o                         
   6   2  16         20.63         19.33         7.95 o                         
   7   2  16          9.35         13.59         8.07 o                         
  -8   3  16         19.72         12.82         9.96 o                         
  -7   3  16         23.35         24.88         9.41 o                         
  -6   3  16         44.38         35.52        13.38 o                         
  -5   3  16         39.59         32.55         6.58 o                         
  -4   3  16          6.32          8.29         6.54 o                         
  -3   3  16        291.71        304.37        12.64 o                         
  -2   3  16         43.59         38.78         6.27 o                         
  -1   3  16        234.37        238.37         9.52 o                         
   0   3  16        246.24        259.66        14.11 o                         
   1   3  16         29.63         25.06         5.70 o                         
   2   3  16         28.36         12.62         5.87 o                         
   3   3  16         59.62         60.13         6.93 o                         
   4   3  16        150.19        146.05         8.71 o                         
   5   3  16          3.85         13.97         6.90 o                         
   6   3  16        224.08        222.83        10.56 o                         
  -8   4  16          0.50        -10.40        10.40 o                         
  -7   4  16        200.18        183.55        12.90 o                         
  -6   4  16         58.72         66.17         8.42 o                         
  -5   4  16        388.93        383.88        13.77 o                         
  -4   4  16        152.11        172.15        10.59 o                         
  -3   4  16          0.20         -6.06         6.06 o                         
  -2   4  16        388.98        402.16        15.45 o                         
  -1   4  16         60.06         58.69         6.66 o                         
   0   4  16        294.43        291.34        11.14 o                         
   1   4  16          2.93          8.72         5.49 o                         
   2   4  16        207.98        205.44         9.11 o                         
   3   4  16        146.92        136.00         8.43 o                         
   4   4  16          8.46         11.53         6.66 o                         
   5   4  16       1247.21       1366.74        21.34 o                         
   6   4  16          1.41          2.86         7.19 o                         
  -7   5  16          6.66          8.99        11.34 o                         
  -6   5  16        218.83        214.83        11.67 o                         
  -5   5  16         27.53         31.37        10.54 o                         
  -4   5  16         27.86         14.68         7.04 o                         
  -3   5  16        453.17        431.30        15.45 o                         
  -2   5  16         91.94         67.77         7.77 o                         
  -1   5  16         78.09         78.63         7.35 o                         
   0   5  16        528.10        538.74        12.70 o                         
   1   5  16         63.81         64.70         6.67 o                         
   2   5  16        217.77        218.69         9.33 o                         
   3   5  16        208.76        179.13         9.11 o                         
   4   5  16        136.46        145.55         9.16 o                         
   5   5  16         63.37         50.82         8.10 o                         
   6   5  16        398.57        405.88        14.55 o                         
  -7   6  16        226.15        189.41        13.15 o                         
  -6   6  16         45.66         57.46         9.89 o                         
  -5   6  16        222.43        204.58        11.55 o                         
  -4   6  16        103.30        118.01        13.75 o                         
  -3   6  16          3.12         -1.59         6.40 o                         
  -2   6  16        239.80        226.01        10.68 o                         
  -1   6  16        112.12        111.89         9.51 o                         
   0   6  16          3.52          2.44         5.49 o                         
   1   6  16        351.11        341.06        10.89 o                         
   2   6  16          6.58          5.96         6.02 o                         
   3   6  16        675.26        687.46        15.21 o                         
   4   6  16         10.90         14.57         7.28 o                         
   5   6  16        850.08        877.44        25.85 o                         
  -6   7  16         55.07         75.21        10.86 o                         
  -5   7  16          0.01         -7.72        10.07 o                         
  -4   7  16         74.35         76.71        10.18 o                         
  -3   7  16        188.67        212.97        18.83 o                         
  -2   7  16          0.08         -4.04         5.63 o                         
  -1   7  16         46.00         34.10         6.83 o                         
   0   7  16        307.00        284.32        11.05 o                         
   1   7  16        160.85        167.31         8.62 o                         
   2   7  16        337.75        326.95        11.23 o                         
   3   7  16         80.12         88.87         8.62 o                         
   4   7  16        923.02        940.48        28.18 o                         
  -5   8  16         14.19         15.66         9.36 o                         
  -4   8  16          0.54          2.54        10.31 o                         
  -3   8  16         29.16         27.27         9.05 o                         
  -2   8  16         34.29         37.47         7.89 o                         
  -1   8  16         70.02         68.88         7.69 o                         
   0   8  16          4.60         -0.39         6.24 o                         
   1   8  16        593.06        614.57        14.66 o                         
   2   8  16         30.20         34.06         7.48 o                         
   3   8  16        402.83        428.95        21.16 o                         
   4   8  16         23.72         18.71        13.74 o                         
  -4   9  16        228.06        239.66        20.89 o                         
  -3   9  16         64.93         50.52         9.75 o                         
  -2   9  16         18.99         14.57         9.58 o                         
  -1   9  16        305.02        272.27        12.72 o                         
   0   9  16        247.85        231.55        11.95 o                         
   1   9  16          1.56          6.01         7.29 o                         
   2   9  16        148.71        161.43         9.90 o                         
  -1  10  16         60.20         61.87        14.32 o                         
  -7   0  17        465.71        502.01        21.60 o                         
  -5   0  17         19.72         19.36        15.16 o                         
  -3   0  17          5.63          0.46         8.34 o                         
  -1   0  17         30.78         34.78         9.44 o                         
   1   0  17        714.30        743.65        22.98 o                         
   3   0  17        693.19        715.14        23.65 o                         
   5   0  17       1242.32       1348.50        47.29 o                         
  -8   1  17        274.54        258.96        23.26 o                         
  -7   1  17          1.10         -0.40         7.68 o                         
  -6   1  17        141.94        139.72        10.21 o                         
  -5   1  17          9.49          6.13         8.17 o                         
  -4   1  17          2.54          0.90         6.50 o                         
  -3   1  17        654.47        653.27        14.79 o                         
  -2   1  17        328.09        319.96        11.06 o                         
  -1   1  17         84.10         92.63         7.60 o                         
   0   1  17         19.53         18.91         6.36 o                         
   1   1  17          4.00          3.45         6.26 o                         
   2   1  17        538.37        542.54        16.30 o                         
   3   1  17         89.22        102.84         8.74 o                         
   4   1  17        505.55        509.23        16.07 o                         
   5   1  17          1.06         -1.24         7.54 o                         
   6   1  17        844.27        899.24        20.42 o                         
  -7   2  17        345.89        324.35        14.12 o                         
  -6   2  17          7.56          6.95         7.82 o                         
  -5   2  17         53.06         23.74         8.22 o                         
  -4   2  17       1391.53       1432.14        23.93 o                         
  -3   2  17         23.55         22.33         7.32 o                         
  -2   2  17         46.09         60.50         6.95 o                         
  -1   2  17         81.48         80.67         7.80 o                         
   0   2  17        401.80        397.00        12.65 o                         
   1   2  17        614.43        634.72        16.92 o                         
   2   2  17         54.11         57.33         8.76 o                         
   3   2  17        374.31        411.69        13.51 o                         
   4   2  17         28.04         30.90         7.18 o                         
   5   2  17        148.60        122.04         9.05 o                         
   6   2  17          3.46          6.93         7.87 o                         
  -7   3  17         35.77         10.72         9.65 o                         
  -6   3  17          1.24         -0.28         8.83 o                         
  -5   3  17        371.35        363.66        17.52 o                         
  -4   3  17          6.07         10.29         7.09 o                         
  -3   3  17        213.40        226.45        13.32 o                         
  -2   3  17        262.44        274.16        10.86 o                         
  -1   3  17        618.99        634.37        15.04 o                         
   0   3  17        393.07        388.42        12.56 o                         
   1   3  17          6.97         11.02         6.57 o                         
   2   3  17          8.24          8.58         6.09 o                         
   3   3  17         20.48         21.93         6.80 o                         
   4   3  17        934.70       1014.71        18.57 o                         
   5   3  17         89.03        112.83         8.88 o                         
  -7   4  17        151.42        166.31        13.95 o                         
  -6   4  17        322.49        320.85        14.19 o                         
  -5   4  17         58.85         43.17         9.25 o                         
  -4   4  17        115.26        102.21         9.05 o                         
  -3   4  17        285.24        268.50        11.82 o                         
  -2   4  17        307.05        328.53        14.40 o                         
  -1   4  17        213.61        239.18        12.19 o                         
   0   4  17        230.80        253.66        10.88 o                         
   1   4  17        301.14        287.98        11.26 o                         
   2   4  17         62.60         62.08         9.63 o                         
   3   4  17        189.77        185.69         9.55 o                         
   4   4  17         60.91         37.66         7.43 o                         
   5   4  17        254.69        266.32        11.64 o                         
  -6   5  17        274.65        251.56        12.92 o                         
  -5   5  17         20.35         15.32         8.82 o                         
  -4   5  17         13.12         -4.33         8.20 o                         
  -3   5  17        220.44        216.16        11.89 o                         
  -2   5  17        193.74        197.39        23.06 o                         
  -1   5  17        405.47        397.84        17.82 o                         
   0   5  17         46.39         45.11         6.71 o                         
   1   5  17        145.13        147.10         8.67 o                         
   2   5  17         70.56         72.90         8.69 o                         
   3   5  17          0.60         -6.35         6.35 o                         
   4   5  17         77.21         69.85         8.12 o                         
   5   5  17          3.59         -7.98         7.98 o                         
  -6   6  17         94.06         92.03        14.70 o                         
  -5   6  17          2.51         -1.21         8.36 o                         
  -4   6  17        263.05        261.77        14.25 o                         
  -3   6  17          6.43         10.85         7.49 o                         
  -2   6  17        151.86        150.36         9.98 o                         
  -1   6  17          3.27          3.78         6.48 o                         
   0   6  17        694.49        734.57        15.61 o                         
   1   6  17          5.01          9.89         6.14 o                         
   2   6  17        314.18        322.91        13.10 o                         
   3   6  17         12.38         -0.46         6.68 o                         
   4   6  17          3.33          2.12        12.13 o                         
  -5   7  17        332.23        379.56        43.62 o                         
  -4   7  17          4.47          7.11         8.89 o                         
  -3   7  17        368.26        392.39        20.79 o                         
  -2   7  17        112.79        129.47        15.12 o                         
  -1   7  17        131.28        105.41         9.76 o                         
   0   7  17          0.41         -6.48         6.48 o                         
   1   7  17        318.99        331.89        15.91 o                         
   2   7  17         33.44         38.25         7.13 o                         
   3   7  17        222.99        204.69        11.27 o                         
  -4   8  17        493.67        488.12        30.10 o                         
  -3   8  17          0.69         -9.18         9.18 o                         
  -2   8  17        543.26        635.35        20.56 o                         
  -1   8  17          2.18         -0.29         6.64 o                         
   0   8  17        205.56        166.17        10.04 o                         
   1   8  17         19.89         27.15         7.67 o                         
   2   8  17        390.22        377.43        18.59 o                         
  -6   0  18        342.03        274.80        20.35 o                         
  -4   0  18          4.50          9.08        11.65 o                         
  -2   0  18       1659.53       1706.62        34.65 o                         
   0   0  18        429.96        474.97        19.87 o                         
   2   0  18        734.94        738.77        24.59 o                         
   4   0  18       1145.64       1197.58        45.92 o                         
  -6   1  18         28.07         11.47         9.01 o                         
  -5   1  18        312.16        296.25        14.55 o                         
  -4   1  18         16.98         13.37         8.37 o                         
  -3   1  18       1025.22       1073.73        21.22 o                         
  -2   1  18        232.42        221.95        10.20 o                         
  -1   1  18        113.95        119.29         8.77 o                         
   0   1  18         25.88         24.91         6.95 o                         
   1   1  18        317.35        314.77        12.19 o                         
   2   1  18          0.06          6.32         6.99 o                         
   3   1  18       1208.77       1294.72        22.69 o                         
   4   1  18          0.07         -7.50         7.50 o                         
   5   1  18          9.71         10.41         8.71 o                         
  -6   2  18        100.51         84.05        11.32 o                         
  -5   2  18         23.42         19.79         8.73 o                         
  -4   2  18        544.43        579.53        16.72 o                         
  -3   2  18        223.29        214.11        11.36 o                         
  -2   2  18        567.70        606.74        15.16 o                         
  -1   2  18          1.01         -6.33         6.33 o                         
   0   2  18        174.88        175.05         9.74 o                         
   1   2  18          1.06         -6.44         6.44 o                         
   2   2  18        114.52        134.02         9.50 o                         
   3   2  18         58.77         61.05         8.52 o                         
   4   2  18        463.81        478.63        16.90 o                         
   5   2  18         61.44         95.69        18.31 o                         
  -6   3  18        279.93        243.65        20.48 o                         
  -5   3  18        417.49        410.66        15.90 o                         
  -4   3  18          1.79         -3.83         7.48 o                         
  -3   3  18        320.26        313.56        12.79 o                         
  -2   3  18        236.42        234.67        11.81 o                         
  -1   3  18        179.35        173.54         9.68 o                         
   0   3  18        467.82        474.77        14.39 o                         
   1   3  18         16.69         19.99         9.59 o                         
   2   3  18          5.34          1.38         7.68 o                         
   3   3  18        367.92        362.83        12.48 o                         
   4   3  18         55.78         55.23         8.11 o                         
  -6   4  18        162.17        195.33        17.72 o                         
  -5   4  18         22.42         36.15         9.41 o                         
  -4   4  18         50.78         46.50        10.16 o                         
  -3   4  18        376.87        353.90        13.67 o                         
  -2   4  18         82.51         86.54         8.96 o                         
  -1   4  18         23.03         17.64         8.53 o                         
   0   4  18         99.03        106.05         9.17 o                         
   1   4  18         68.07         73.20         8.32 o                         
   2   4  18        161.19        148.04         9.67 o                         
   3   4  18         77.01         62.33         8.01 o                         
   4   4  18          6.55          4.12         7.56 o                         
  -5   5  18        112.67        111.29        11.78 o                         
  -4   5  18         44.27         43.80        10.02 o                         
  -3   5  18         92.54         95.78         9.50 o                         
  -2   5  18          2.54         -2.59         7.49 o                         
  -1   5  18        215.35        229.29        11.91 o                         
   0   5  18         28.48         24.91         7.36 o                         
   1   5  18          0.39         10.36         6.66 o                         
   2   5  18        410.94        427.90        15.48 o                         
   3   5  18         31.06         40.22         7.84 o                         
  -4   6  18         58.54         69.04        10.90 o                         
  -3   6  18          5.12          6.97         8.99 o                         
  -2   6  18        141.70        140.05        10.31 o                         
  -1   6  18         58.93         39.01         8.54 o                         
   0   6  18        145.88        148.69         9.74 o                         
   1   6  18         87.63         90.53         8.16 o                         
   2   6  18          1.45         12.17         7.04 o                         
  -3   7  18        162.18        148.84        12.90 o                         
  -2   7  18          0.72         -1.77        11.31 o                         
  -1   7  18        246.62        239.47        11.15 o                         
   0   7  18         61.26         59.63         8.68 o                         
   1   7  18         47.47         32.92         8.40 o                         
  -5   0  19        188.32        202.29        18.96 o                         
  -3   0  19          3.13         -8.83        11.30 o                         
  -1   0  19        117.64        101.39        12.47 o                         
   1   0  19          3.91         -1.72        15.10 o                         
   3   0  19         48.59         21.14        11.99 o                         
  -5   1  19          0.03         -1.67        11.72 o                         
  -4   1  19         12.39         -3.05         8.72 o                         
  -3   1  19        166.56        175.40        12.85 o                         
  -2   1  19          3.74         -4.61         6.67 o                         
  -1   1  19          0.38         -6.74         6.74 o                         
   0   1  19        174.43        169.19        12.66 o                         
   1   1  19         33.07         17.52         7.58 o                         
   2   1  19         58.86         53.63         8.89 o                         
   3   1  19         15.58         23.74         8.87 o                         
  -5   2  19         87.60         74.47        10.92 o                         
  -4   2  19        159.07        153.71        11.28 o                         
  -3   2  19        174.85        166.45        11.03 o                         
  -2   2  19         90.76        118.04         9.91 o                         
  -1   2  19        113.43        101.19         8.91 o                         
   0   2  19        215.99        200.93        10.61 o                         
   1   2  19        332.82        340.03        13.16 o                         
   2   2  19         16.54          0.39         7.52 o                         
   3   2  19         85.10         77.84         9.48 o                         
  -5   3  19         60.31         54.86        10.86 o                         
  -4   3  19         61.27         65.69         9.30 o                         
  -3   3  19         32.28         36.53         8.67 o                         
  -2   3  19        245.84        224.78        12.07 o                         
  -1   3  19       1181.83       1205.59        21.62 o                         
   0   3  19         43.84         38.44         7.99 o                         
   1   3  19        103.05         85.61         9.15 o                         
   2   3  19        197.56        196.99        11.06 o                         
   3   3  19         19.50         16.82         8.59 o                         
  -4   4  19         68.80         71.85         9.52 o                         
  -3   4  19        312.79        308.05        13.60 o                         
  -2   4  19        378.65        401.16        15.09 o                         
  -1   4  19         48.16         30.49         8.75 o                         
   0   4  19        428.08        440.11        14.51 o                         
   1   4  19          1.10          8.24         7.69 o                         
   2   4  19        213.57        183.59        10.96 o                         
  -3   5  19         90.63         80.15         9.90 o                         
  -2   5  19         52.07         42.39         9.05 o                         
  -1   5  19        647.34        636.01        18.61 o                         
   0   5  19         14.77         11.69         8.35 o                         
   1   5  19         26.76         26.30         8.32 o                         
  -2   0  20        705.33        760.15        34.55 o                         
   0   0  20         30.84         24.93        21.25 o                         
  -3   1  20        254.82        234.05        13.26 o                         
  -2   1  20         12.82          3.15        11.53 o                         
  -1   1  20        396.98        410.50        14.18 o                         
   0   1  20          0.38         -4.16         7.35 o                         
   1   1  20        190.65        210.62        18.12 o                         
  -3   2  20         18.59         22.17         9.80 o                         
  -2   2  20         76.41         77.00         9.85 o                         
  -1   2  20         62.03         50.43         8.55 o                         
   0   2  20        404.09        412.05        14.45 o                         
   1   2  20         55.36         59.18        10.75 o                         
  -2   3  20         65.00         51.69        10.22 o                         
  -1   3  20         56.96         64.76         9.81 o                         
   0   3  20          9.51         -7.64         7.64 o                         
                                                                                
